# Supplementary material for: Caste‐ and pesticide‐specific effects of neonicotinoid pesticide exposure on gene expression in bumblebees
Source: Mol Ecol. 2019 Mar 6;28(8):1964–74. doi: 10.1111/mec.15047 (PMC6563198; doi:10.1111/mec.15047)
Supplement: Supplementary file 1 [file MEC-28-1964-s001.xlsx]

## Sheet: field_realistic_pesticide_level
Caste- and pesticide-specific effects of neonicotinoid pesticide exposure on gene expression in bumblebees
Author list: Thomas J. Colgan, Isabel K. Fletcher, Andres N. Arce, Richard J. Gill, Ana Ramos Rodrigues, Eckart Stolle, Lars Chittka and Yannick Wurm
Table S1: List of studies with field-realistic pesticide usage summary statistics
A selection of studies that have detected clothianidin and imidacloprid in the field. HB = honeybee collected, OSR = Oilseed Rape (Canola), WW = Winter Wheat
	Source	Country	Tested	Detected	Min.	Max.	Mean	Unit
Clothianidin	Nectar: Bumblebee collected [1]	Sweden	8	8	1.4	14	5.4	ppb
	Nectar: HB [1]	Sweden	8	8	6.7	16	10.3	ppb
	Nectar: OSR flowers [2]	UK	13	4	<0.17	13.24	2.18	ng/g
	Nectar: OSR nectar and HB honey [3]	Poland	212	36	NA	10.1	2.3	ng/g
	Pollen: HB [1]	Sweden	8	8	6.6	23	13.9	ppb
	Pollen: OSR [4]	UK	11	8	NA	11	3.6	ppb
	Pollen: OSR pollen and HB pollen bread [3]	Poland	205	23	NA	3.7	1.8	ng/g
	Pollen: winter wheat margins, wildflowers [4]	UK	10	1	NA	5	0.5	ppb
	Pollen: HB after OSR bloom [2]	UK	46	2	<0.12	0.28	<0.12	ng/g
	Pollen: HB during OSR bloom [2]	UK	34	8	<0.12	1.12	<0.12	ng/g
	Pollen: OSR flowers [2]	UK	21	19	<0.12	14.5	2.27	ng/g
	soil sample [2]	UK	21	21	5.1	28.6	13.28	ng/g
	soil sample [2]	UK	16	16	2.25	13.33	6.57	ng/g
	soil sample [2]	UK	8	8	0.41	19.12	7.71	ng/g
Imidacloprid	Comb: HB wax samples [5]	US & Canada	208	2	2.4	13.6	8	ppb
	Nectar: OSR nectar and HB honey [3]	Poland	212	45	NA	2	0.6	ng/g
	Pollen: HB [6]	France	81	40	NA	5.7	1.2	ug/kg
	Pollen: HB [5]	US & Canada	350	10	6.2	206	39	ppb
	Pollen: HB during OSR bloom [4]	UK	25	3	NA	3.5	0.2	ppb
	Pollen: HB after OSR bloom [2]	UK	46	7	<0.16	2.52	<0.16	ng/g
	Pollen: HB during OSR bloom [2]	UK	34	7	<0.16	25.55	2.51	ng/g
	Pollen: wildflowers from OSR margins [2]	UK	43	5	<0.16	12.29	0.56	ng/g
	Pollen: wildflowers from WW margins [2]	UK	55	2	<0.16	0.58	<0.16	ng/g
	soil sample [2]	UK	8	6	<0.07	6.3	1.36	ng/g
	soil sample [2]	UK	16	15	<0.07	7.17	1.92	ng/g
	soil sample [2]	UK	21	21	0.74	7.9	3.03	ng/g
References:
1. Rundlof, M., et al., Seed coating with a neonicotinoid insecticide negatively affects wild bees. Nature, 2015. 521(7550): p. 77-80.
2. Botías, C., et al., Neonicotinoid residues in wildflowers, a potential route of chronic exposure for bees. Environmental Science & Technology, 2015. 49(21): p. 12731-12740.
3. Pohorecka, K., et al., Residues of Neonicotinoid Insecticides in Bee Collected Plant Materials from Oilseed Rape Crops and their Effect on Bee Colonies. Journal of Apicultural Science, 2012. 56(2): p. 115-134.
4. David, A., et al., Widespread contamination of wildflower and bee-collected pollen with complex mixtures of neonicotinoids and fungicides commonly applied to crops. Environment International, 2016. 88: p. 169-178.
5. Mullin, C.A., et al., High Levels of Miticides and Agrochemicals in North American Apiaries: Implications for Honey Bee Health. PLOS ONE, 2010. 5(3): p. e9754.
6. Chauzat, M.-P., et al., A Survey of Pesticide Residues in Pollen Loads Collected by Honey Bees in France. Journal of Economic Entomology, 2006. 99(2): p. 253-262.
