# Supplementary material for: Caste‐ and pesticide‐specific effects of neonicotinoid pesticide exposure on gene expression in bumblebees
Source: Mol Ecol. 2019 Mar 6;28(8):1964–74. doi: 10.1111/mec.15047 (PMC6563198; doi:10.1111/mec.15047)
Supplement: Supplementary file 2 [file MEC-28-1964-s002.xlsx]

## Sheet: raw_sequence_counts
Caste- and pesticide-specific effects of neonicotinoid pesticide exposure on gene expression in bumblebees
Author list: Thomas J. Colgan, Isabel K. Fletcher, Andres N. Arce, Richard J. Gill, Ana Ramos Rodrigues, Eckart Stolle, Lars Chittka and Yannick Wurm
Table S2: Raw sequence counts for bumblebee castes and treatments
For each individual sample, the treatment, as well as number of sequences generated by each sequencing platform, NextSeq500 and HiSeq4000, as well as the combined total number of sequences is shown.
Sample	Treatment	No. of NextSeq500 sequences (1*75bp)	No. of HiSeq4000 sequences (1*50bp)	Combined number of sequences
a) Worker samples
2016-Bter-CON-C34-4-W3-head	Sucrose (Control)	4253744	10371671	14625415
2016-Bter-CON-C48-4-W2-head	Sucrose (Control)	7088102	9414732	16502834
2016-Bter-CON-C61-4-W1-head	Sucrose (Control)	3422837	12367542	15790379
2016-Bter-CON_C06-4-W1-head	Sucrose (Control)	4448714	13659362	18108076
2016-Bter-CLO-C02-4-W1-head	Clothianidin (neonicotinoid)	7206200	12183898	19390098
2016-Bter-CLO-C27-4-W1-head	Clothianidin (neonicotinoid)	1456693	8391529	9848222
2016-Bter-CLO-C38-4-W1-head	Clothianidin (neonicotinoid)	1941692	16364665	18306357
2016-Bter-CLO-C67-4-W1-head	Clothianidin (neonicotinoid)	6791730	10494196	17285926
2016-Bter-IMI-C07-4-W4-head	Imidacloprid (neonicotinoid)	6224881	14370377	20595258
2016-Bter-IMI-C32-4-W1-head	Imidacloprid (neonicotinoid)	5878640	10661096	16539736
2016-Bter-IMI-C45-4-W1-head	Imidacloprid (neonicotinoid)	7172826	9000633	16173459
2016-Bter-IMI-C55-4-W1-head	Imidacloprid (neonicotinoid)	6897349	10385894	17283243
a) Subtotal		62783408	137665595	200449003
b) Queen samples
2016-Bter-CON-C06-4-Q-head	Sucrose (Control)	3928753	16457257	20386010
2016-Bter-CON-C34-4-Q-head	Sucrose (Control)	10023294	11616219	21639513
2016-Bter-CON-C48-4-Q-head	Sucrose (Control)	1715559	17784270	19499829
2016-Bter-CON-C61-4-Q-head	Sucrose (Control)	5926844	16709755	22636599
2016-Bter-CLO-C02-4-Q-head	Clothianidin (neonicotinoid)	5637792	11338978	16976770
2016-Bter-CLO-C27-4-Q-head	Clothianidin (neonicotinoid)	2453469	15985465	18438934
2016-Bter-CLO-C38-4-Q-head	Clothianidin (neonicotinoid)	2906939	19279113	22186052
2016-Bter-CLO-C67-4-Q-head	Clothianidin (neonicotinoid)	12282977	6958906	19241883
2016-Bter-IMI-C07-4-Q-head	Imidacloprid (neonicotinoid)	3942153	16645209	20587362
2016-Bter-IMI-C32-4-Q-head	Imidacloprid (neonicotinoid)	4000635	13975211	17975846
2016-Bter-IMI-C45-4-Q-head	Imidacloprid (neonicotinoid)	2404969	21481204	23886173
2016-Bter-IMI-C55-4-Q-head	Imidacloprid (neonicotinoid)	11718157	8706081	20424238
b) Subtotal		66941541	176937668	243879209
Total		129724949	314603263	444328212
