# Supplementary material for: Caste‐ and pesticide‐specific effects of neonicotinoid pesticide exposure on gene expression in bumblebees
Source: Mol Ecol. 2019 Mar 6;28(8):1964–74. doi: 10.1111/mec.15047 (PMC6563198; doi:10.1111/mec.15047)
Supplement: Supplementary file 3 [file MEC-28-1964-s003.xlsx]

## Sheet: kallisto_estimated_count_all_sa
Caste- and pesticide-specific effects of neonicotinoid pesticide exposure on gene expression in bumblebees
Author list: Thomas J. Colgan, Isabel K. Fletcher, Andres N. Arce, Richard J. Gill, Ana Ramos Rodrigues, Eckart Stolle, Lars Chittka and Yannick Wurm
Table S3: Kallisto estimated counts
Kallisto raw estimated counts per locus for each sample
locus	CLO-C02_worker	CLO-C27_worker	CLO-C38_worker	CLO-C67_worker	CON-C06_worker	CON-C34_worker	CON-C48_worker	CON-C61_worker	IMI-C07_worker	IMI-C32_worker	IMI-C45_worker	IMI-C55_worker	CLO-C02_queen	CLO-C27_queen	CLO-C38_queen	CLO-C67_queen	CON-C06_queen	CON-C34_queen	CON-C48_queen	CON-C61_queen	IMI-C07_queen	IMI-C32_queen	IMI-C45_queen	IMI-C55_queen
XR_002308984.1	5	11	5	1	7	4	0	1	7	0	4	10	5	7	3	18	14	8	7	27	2	8	2	16
XR_002307712.1	2215	1244	2234	1542	2348	2481	2305	2296	2558	2744	2609	1298	1978	2298	997	2200	1903	2269	2800	2686	1567	2115	2221	2113
XR_002308309.1	8522	5069.16	7502	6092.62	7062.64	6491.98	6052.31	6501	8372.62	7438.71	5738	7172.52	5730	6372.72	8144.88	6744	5953.32	6334.51	6264	7367.95	5557.57	6668.74	8466	5798.92
XR_002308391.1	161	114	103	65	79	116	91	92	150	111	97	72	83	116	36	134	66	143	139	149	95	119.699	157	94
XR_002308163.1	55	0	0	0	38	9.96948	0	0	31.9888	31.9888	36	32.9961	28	16.2008	31.9888	31.9881	31.9888	72.2802	63.9773	28.6424	50	31.984	0	0
XR_002308164.1	0	40	36	43	0	14.0305	26	16	13.0112	15.0112	0	33.0039	0	31.7992	33.0112	10.0119	29.0112	18.7198	27.0227	75.3576	0	7.01597	70	61
XR_002308005.1	122	71	87	99	103	61	76	86	98	76	98	94	93	116	107	114	124	130	109	109	113	89	77	116
XM_012309198.2	211.713	48.9185	65.6057	55.5413	32.4538	49.9394	177.874	49.8725	0	55.5411	88.1293	37.0275	159.818	177.113	77.3143	171.046	57.9942	294.091	94.8516	234.107	155.43	109.913	179.789	154.766
XM_020863329.1	79.0877	0	54.5589	44.4222	138.884	39.1091	52.9859	39.0469	177.689	0.000273616	27.5372	1.90632e-08	0	0	240.82	7.05201e-06	0.00019256	31.5588	44.597	145.065	70.6635	61.4864	107.701	0
XM_003395929.3	15.253	68.1676	83.8353	46.0365	10.7015	156.132	11.1401	154.081	119.311	140.459	159.333	106.008	67.4044	116.887	17.2899	110.961	252.999	92.3506	63.6153	61.8165	27.8721	186.729	0.00312987	7.75352
XM_003395928.3	4.46219e-08	3.16581e-07	1.15964e-07	0	0.0591064	0	1.56768e-07	0	0	7.95903e-08	2.10107e-07	5.9607e-07	37.7776	0	0.576002	29.0924	0.00681981	0	179.046	0.0122206	1.03468	0.00170632	72.507	202.586
XM_012315222.2	0	19.341	104.89	158.075	16.8922	122.975	155.879	216.012	113.758	71.1083	94.5763	124.535	117.138	0.000684527	273.581	23.2123	122.323	148.658	122.981	512.185	240.238	183.661	181.853	316.334
XM_012315220.2	0	0	78.6657	61.5204	67.6862	40.6131	26.3121	101.983	21.4819	0	53.9635	0	1.15143e-07	77.3588	0.416915	163.897	74.8551	93.1968	0.11292	65.1855	107.419	48.5074	153.718	113.022
XM_012315218.2	0	0	1.12616e-08	0	0	5.35352e-06	4.67636e-06	0.00168452	0	4.73505e-06	0	0.00136807	0.00056697	0.827153	137.253	0.564966	2.03263e-08	0.940525	67.733	0.0159225	0.0109545	0.0116672	0	0.0912511
XM_012315221.2	19.3668	0	5.97478e-06	41.4044	204.422	1.76117e-07	115.141	6.93508e-07	0	0	108.682	0.00501549	0.0145625	0.018473	25.7686	0.500673	115.958	433.864	54.1173	0.0329691	187.183	198.544	42.1114	150.971
XM_012315219.2	125.633	27.659	61.4441	0	0	100.412	102.668	0.00336113	105.76	89.8917	25.7785	124.459	497.847	612.795	699.98	633.825	653.864	412.34	382.056	539.581	166.149	397.276	574.318	387.582
XM_012308017.2	4115	2295	3441	3250	3480	2887	2957	2966	3708	3649	3209	3443	2591	3002	4618	3024	2888	3321	3085	3398	2948	2771	3896	2915
XM_020865912.1	0	1	7	2	11	9	4	0	5	2	15	4	2	1	5	3	6	8	5	2	24	9	14	12
XM_012317133.2	419	205	228	231	276	201	314	213	326	234	267	233	110	95	183	111	152	176	125	139	136	129	184	132
XM_003402617.3	356	180	302	208	304	250	307	240	374	292	409	235	203	236	192	308	318	340	283	359	329	209	331	362
XM_012313924.2	0	47.3265	0	32	51.2772	0	0	0	51.076	21	41.9775	0	2.0487e-08	0	303.813	182	102.595	125.327	1.77799e-08	1.82248e-08	102.595	102.535	0	192.683
XM_012313925.2	51	0.673508	41	2.4436e-07	13.7228	21	49	37	5.92396	0	0.0225169	75	163	138	27.1873	4.4073e-06	178.405	220.673	136	160	110.405	32.4653	211	3.3171
XM_012320838.2	0	0	0	38.8523	0.000613832	0	88.6779	0	0	0	18.0312	0	0	0	0	0	0.126633	14.0466	3.39238e-07	0	0	0	0	0
XM_003394305.3	222.927	69.5845	173.604	63.7688	162.506	78.5775	87.7071	73.9142	92.0291	71.0946	70.1793	157.012	134.838	127.229	397.059	156.254	203.947	232.617	152.182	227.44	184.084	184.082	290.973	168.874
XM_020868488.1	187.247	81.7091	99.8727	66.8364	73.5692	136.056	83.8505	120.993	149.038	72.0605	96.2356	93.5091	80.4601	98.616	49.6319	90.322	78.8693	107.84	163.519	185.111	51.5029	83.489	55.2295	76.4774
XM_012320836.2	70.7765	54.7064	28.5234	32.7251	75.9239	42.3661	84.2559	38.0929	112.933	48.845	45.0542	102.479	81.7017	89.1551	182.31	157.424	140.008	284.496	156.299	179.446	191.413	100.429	152.798	94.6482
XM_012320837.2	0	0	0	2.81744	0	0	1.50863	0	0	0	0.499766	0	0	0	0	0	0	0	1.08231e-05	0	0	0	0	0
XM_003400287.3	31	6	12	10	25	17	17	21	17	15	9	9	10	9	11	7	14	6	7	16	9	2	9	15
XM_003399441.2	0	2	1	8	1	5	5	2	4	2	1	6	5	3	1	1	1	0	2	4	4	1	1	2
XM_003402536.3	2	8	2	0	0	3	0	0	0	3	0	3	0	0	1	1	1	4	0	1	1	2	1	1
XM_012310587.2	26.088	52.1214	52.238	26.1954	26.1911	0	26.2333	26.0397	26.2223	26.152	78.3605	78.123	129.805	131.012	130.563	259.564	104.783	99.5084	130.083	130.115	104.732	0	310.442	286.625
XM_012310588.2	0.167618	0.3771	0.27689	0.0715371	0.0754347	0	0.0376731	0.210416	0.0475542	0.110221	0.410284	0.593681	1.13374	0.320342	0.715095	2.08886	0.28266	239.505	1.1455	1.11342	0.327383	0	1.35196	1.25336
XM_012310590.2	119.744	35.5015	53.4852	116.733	120.733	109	87.7291	71.7499	142.73	78.7378	61.2293	23.2834	17.0609	83.668	88.7222	27.3471	142.934	5.98636	131.772	107.772	114.941	223	12.2057	23.1219
XM_003401212.3	10778	3767	21107	12203	21103	18971	11054	15555	21376	33567	12816	17036	10829	17300	9992	14059	7737	7115	15462	10913	4620	8186	8082	4737
XM_020862821.1	272	88	151	152	133	144	141	135	181	167	218	155	123	178	154	194	195	181	177	191	149	145	202	154
XM_003396613.3	362	230	426	343	409	250	434	247	374	226	304	467	411	570	745	704	711	806	674	608	693	491	799	666
XM_020865134.1	397	216	191	104	103	144	135	138	211	207	183	114	225	219	116	274	214	300	317	318	190	249	249	246
XM_020867249.1	820	302	664	733	768	707	820	678	854	718	818	669	671	822	551	913	883	910	998	1040	730	699	967	884
XM_003395306.3	97	64	104	115	101	78	66	112	127	97	118	87	69	65	92	90	93	96	92	99	103	75	91	72
XM_012313976.2	155.145	176	0.112492	154.718	240.251	149.906	262	0.199139	237.479	199.537	261	230.968	152.236	242	0.0461514	249.999	155.472	307.394	292	318	233.99	198	287.586	285.622
XM_012313977.2	87.7222	1.35222e-07	0.879082	70.2045	2.78465	24.8966	0	1.03132	1.91181	0.337514	5.62275e-06	0.0226825	47.606	2.36127e-05	220.256	0.000832326	115.875	0.454476	0.00033006	0	0.00717545	9.93827e-09	0.301461	0.274927
XM_012313975.2	35.1332	5.53352e-08	219.008	24.0776	0.964292	8.19714	0	210.77	0.608785	0.125229	2.16991e-06	0.00936513	20.1577	7.93767e-06	85.6974	0.000347239	39.6527	0.15176	0.000139965	5.92509e-07	0.00252193	0	0.112518	0.10269
XM_020868361.1	55.4614	3.72982e-08	0.600613	0.450367	0.525648	0.277874	0.188402	1.15903	0.25031	0.0479934	0.28237	1.26423	0	6.57474e-07	0	0.872159	0.00282872	0.894525	1.43087	100.052	0.0409671	0	0	98.3675
XM_020868360.1	0	0.000383167	66.1872	0	0	0	66.1759	16.5449	0.000560172	16.5562	0	0.0128617	0.062628	79.3641	0	8.17079e-05	59.8505	0.0579195	23.5068	1.30409e-06	6.68471e-07	0.0125856	0.0195329	0.135544
XM_012316912.2	41.3268	0.000588656	27.3525	46.8508	48.6292	23.3179	0	0	0	54.7481	59.7797	0	126.347	44.6969	220.082	156.916	122.781	52.3447	0	89.8036	186.515	88.4835	105.392	41.6065
XM_020868362.1	1.61377	2.73866e-06	57.8392	77.3121	86.1448	58.0447	56.633	77.2862	61.3947	5.64407	27.485	88.9364	0	0.00012428	0	0.567251	0.0140557	174.607	88.5244	0.169655	0.00306167	6.78675e-08	0	1.47541
XM_012316908.2	73.598	128.999	0.0204728	19.3867	78.7003	32.3595	0.00273178	0.00980576	75.3545	0.00359601	42.4529	150.786	86.5904	157.939	266.918	115.645	255.351	182.095	144.538	47.9745	209.441	151.504	182.588	184.415
XM_003395930.3	2055	1125	1958	1878	1957	1818	2117	1759	2127	1820	1896	1574	1602	1930	1740	2089	1960	2157	2129	2076	1813	1466	2308	1824
XM_020862692.1	15.7067	13.8534	11.8534	0.00925332	18	0	0	0	4.70673	24	0.000107411	29	28.4135	4.28983e-07	28.1202	3.80143e-06	1.82767e-07	36.4135	0.961583	0.566139	0	47.8534	44.5601	33.1202
XM_012308144.2	7.27418e-07	9.54455e-07	2.88382e-07	0	5.68979e-08	9.92533	0	27.9253	0	2.71163e-07	0	2.35493e-06	3.67577e-06	23.9253	7.63363e-07	66.9627	67.9627	5.88325e-08	16.769	38.3138	93	4.27692e-06	5.61762e-07	4.23299e-07
XM_003395055.3	16.2933	8.14663	8.14663	23.9907	0	18.0747	16	18.0747	16.2933	0	30.9999	0	32.5865	18.0747	48.8798	9.03733	9.03733	32.5865	54.2695	27.1201	0	8.14663	24.4399	48.8798
XM_012319421.2	329.552	200.982	162.682	96.6431	121.728	194.854	147.978	188.919	270.154	232.478	166.999	83.3383	285.466	376.014	75.6574	319.267	322.782	313.614	340.915	466.576	163.261	267.707	143.152	490.884
XM_003393756.3	21.4475	5.01811	37.3184	72.3569	47.2717	12.146	41.0218	12.0809	20.8463	3.52219	51.0009	137.662	109.534	84.9865	535.343	299.733	394.218	421.386	123.085	139.424	315.739	273.293	424.848	190.116
XM_020868526.1	755	307	377	368	677	529	306	349	628	327	651	617	448	213	517	337	298	494	552	532	497	305	533	428
XM_012313439.2	27.462	1.73682e-05	6.05241e-06	61.8909	9.45068e-07	121.864	1.15718e-07	2.93915e-05	3.27088e-07	3.92998e-06	47.2119	34.4947	211.418	1.22505e-06	222.585	39.6277	259.479	77.1119	5.939e-05	184.599	264	154.188	39.8596	0.0104075
XM_020865500.1	51.629	3.21713e-05	1.16558e-05	0	1.9643e-06	0.000672869	2.62388e-07	5.36948e-05	0	7.78854e-06	91.0609	63.5035	0.00591125	0	0	3.14474e-06	22.3976	0.00271085	0.000107338	5.21151	0	0.00324146	116.012	99.867
XM_012313440.2	130.909	116	109	0.109144	119	0.135634	134	138	180	147	1.72722	0.00179427	8.57653	260	18.4151	241.372	6.12334	333.885	212	123.19	3.46564e-07	168.809	70.1283	261.123
XM_012315807.2	59	25	33.1285	31	42	15.0272	17	16	53.0878	19	28.0364	42.0982	42	36	47	47	33.2655	41.1144	44	40	45.1572	33.1394	41	59
XM_012310523.2	292.857	145.716	173.005	151.611	137.348	62.0958	185.949	137.595	239.427	182.587	239.151	215	167.457	178.351	175.064	212.82	302.843	217.15	261.942	198.258	153.946	128.526	229.52	27.6154
XM_020863545.1	0	0.000154838	69.6127	0.54767	0	68.7644	37.2579	0	0	0	0.000749948	0.0883326	14.1584	77.3543	163.463	5.86675	0.000989943	0.310418	16.6326	26.7591	51.2294	86.5364	0	132.116
XM_012310525.2	60.1642	14.3968	37.6026	124.65	157.953	97.7669	65.3917	129.245	114.113	72.6122	142.633	147.553	115.819	130.595	150.411	180.888	104.568	268.567	147.598	257.523	152.53	107.361	248.634	225.616
XM_003394110.3	1694	690	1414	1379	1645	1183	1545	1373	1784	1493	1595	1624	1045	1529	2960	2661	3198	3372	1988	2130	2502	1536	2570	2790
XM_003399740.3	308	205	525	697	437	712	1160	1011	557	588	510	197	780	1249	511	840	604	970	1071	871	485	651	816	733
XM_012309585.2	45.5555	34.2089	89.3238	88.7185	69.7786	199.359	53.4527	170.027	133.012	96.464	165.779	156.877	90.6659	109.837	60.1543	69.7786	98.9639	153.148	53.8425	110.272	116.414	108.399	126.413	76.1065
XM_003393159.3	2004.44	822.791	1840.68	1659.28	1446.22	1484.64	1592.55	1575.97	1904.99	1354.54	1632.22	1133.12	954.334	998.163	1272.85	1446.22	1068.04	1322.85	1502.16	1970.73	1252.59	1392.6	1901.59	1178.89
XM_012321104.2	143.641	28.774	57.2166	48.1635	81.9887	43.7674	30.1095	165.024	61.4318	74.1196	59.7147	44.8759	21.7245	13.1356	0.00587904	165.276	0	125.508	89.1258	71.7165	54.0486	62.8687	131.137	83.8172
XM_012321103.2	89.2657	22.4396	145.173	118.23	178.994	74.1454	108.26	4.1602e-06	34.1689	80.5307	48.5798	115.529	91.3657	69.8017	212.742	63.9596	39.9224	12.3585	0.0319362	160.333	40.0954	65.864	48.4293	163.723
XM_003394620.3	78.0935	101.786	82.6101	110.607	11.0175	156.087	179.631	124.976	247.399	132.35	212.705	143.595	222.91	303.063	129.253	194.764	360.078	269.134	338.842	205.951	268.856	233.267	290.434	225.46
XM_012313942.2	481	148	244	232	296	176	220	151	243	644	122	252	962	505	767	535	543	626	436	648	558	731	978	328
XM_012316212.1	0	0	0	0	0	0	0	0	0	0	0	0	0	0	0	0	0	0	0	0	0	0	0	0
XM_012314813.2	0	14.335	11.8033	14.8714	0	5.61386	0	7.1308	10.3435	0	16.533	0	7.10413	5.59537	8.16067	2.67457	4.64906	0	12.4272	1.7778	0	8.92728	10.9784	4.57366
XM_003399636.3	18	1.66499	1.19673	1.12861	13	0.386138	10	0.8692	0.656454	9	5.46696	20	0.895874	0.404626	0.839332	0.325431	0.350936	13	1.57277	0.222197	5	1.07272	1.02155	0.426344
XM_020866083.1	478	227	481	424	410	409	432	419	546	444	453	379	622	705	457	838	914	1040	868	957	730	748	955	909
XM_012316045.2	113	32	73	60	64	67	81	83	114	61	139	25	103	103	3	146	155	193	118	274	111	136	112	172
XM_003393799.3	418	191	371	271	381	368	379	364	431	411	386	194	275	374	162	342	312	385	426	388	282	331	413	324
XM_003401455.3	113	46	80	95	93	97	85	78	117	72	117	95	92	94	131	139	161	160	159	149	132	147	205	181
XM_012308865.2	2384	1014	1575	1612	2089	1122	1424	1167	1764	1539	1740	2055	1197	1135	2078	1711	1380	1874	1514	1782	1890	1176	2118	1398
XM_020866407.1	0	0	7.87362	0	13.0096	0	0	6.45461	19.2907	0	0	10.8627	15.2237	0.00515562	0	11.2836	0	0	0	0	0	7.31732	5.91964	0
XM_020866406.1	1.24714e-06	0	0	8.08072e-08	0	0	0	0	0	0	27.782	0	0	0.00655769	5.03141	1.21918e-05	0	0.000904382	47.3497	0	0	0	0	1.04554e-05
XM_020866405.1	0	0	0	0	0	0	0	0	0	0	0.00546161	0	0	3.74089e-07	0.0010642	1.4437	0	4.85933e-08	0.0216652	0	0	0	0	0
XM_020866410.1	48.7698	3.63475	38.4494	0	0	14.9622	0	0	0.00144594	29.2399	1.83437e-06	0	20.866	0	0	33.4488	41.1223	0	18.6287	57.7888	0	0	37.0154	34.8032
XM_020866409.1	4.60991	19.1347	0	0	25.5872	0	0	0	17.4395	0	16.1688	0	0	10.4157	12.38	13.231	4.14553	8.54052	0	0	0	0	18.8911	0
XM_020866408.1	8.75793	16.2305	0	7.32816	0	11.0378	3.21866	5.16316	22.3213	4.32323	9.1621	7.69449	23.8206	0	0	6.05186	0	4.14476	0	9.21321	6.71608	29.6984	5.6588	14.5821
XM_020866412.1	0	0	0	32.0495	0	0	0	0	8.1289	0	1.13598e-06	0	0	45.2568	2.38036e-07	0.000600973	0	39.6866	1.04298e-05	0	33.9371	0	0	0.875052
XM_020866411.1	0	0	0	4.66589e-06	0	0	39.4318	28.4019	3.97209e-07	0	0	12.0815	0	4.90663e-06	0	0	0	3.90007e-06	0	2.18052e-07	7.08353e-06	57.1803	0	4.47086e-07
XM_003394548.3	429	275	404	350	374	329	361	301	406	279	382	312	336	430	420	432	441	458	508	470	370	345	484	438
XM_020862794.1	19.0329	5.73415	1.31525	12.4558	29.3028	22.546	17.4018	9.27379	19.1848	18.8046	37.8134	0	21.8384	18.1948	0	8.21495	12.5436	13.5098	24.7482	30.4997	22.7933	16.132	28.9314	8.96647
XM_012311541.2	291.861	173.862	240	348.766	320	213.332	368.811	296.809	319.852	204.405	375	223	300.878	394.395	357	447.419	453	515.759	426.409	387.405	412	315.744	389	363.664
XM_003394183.3	231	158	216	182	173	142	229	169	163	157	157	154	128	111	229	157	142	189	183	184	196	138	283	180
XM_003399176.3	3374.31	1933.49	2536.39	2175.95	2836.92	2232.56	2012.86	1880.19	2894.97	2196.72	2162	3791.51	799.112	760.896	1837.9	1805.86	2002.53	1934.94	1317.71	1618.87	1927.62	949.679	2332.29	1884.03
XM_003399177.3	93.8381	139.833	434.677	15.0447	54.8031	174.614	0.921661	191.399	27.2854	39.7317	489.22	193.104	790.345	353.49	18.012	422.405	286.756	850.672	214.485	1065.96	501.641	81.8815	305.468	363.475
XM_012313573.2	364.885	1.62458e-05	55.5397	73.6428	264.445	0.100994	408.313	0.852811	149.112	173.054	0.033269	69.2006	155.869	13.6626	675.561	477.448	544.217	468.767	279.814	24.1068	788.629	539.362	453.983	680.232
XM_012313574.2	417.102	99.4681	827.683	432.974	938.327	404.447	494.472	247.248	0.637383	491.989	421.495	190.05	0.000230061	250.401	1735.95	7.29198	0.0278667	59.2949	2.04444	1.06812	220.013	0.00661485	2.33426e-05	67.2659
XM_012311732.2	4351	2209	2661	2836	3516	1996	2961	2339	3234	2026	3588	4182	2137	2337	4619	3692	3660	4005	3019	3962	4017	2625	3857	4171
XM_012309428.2	409.698	209.309	223.105	266.595	329.677	182.125	232.021	185.212	374.717	163.083	235.719	363.081	313.917	287.898	491.111	253.077	322.199	548.752	366.438	403.976	460.954	267.628	518.2	313.733
XM_003395969.3	66.3019	20.6913	43.895	27.4048	59.3228	41.8749	6.97915	23.7875	47.2833	27.9166	73.2811	58.9188	38.0833	37.102	36.8893	44.9225	37.8011	62.2475	47.5615	31.0238	69.0457	10.3722	68.7999	27.2675
XM_012309794.2	1.09123e-05	0.00195476	65.6994	45.875	0	47.3793	0	45.875	61.5847	67.4112	61.668	7.89662	38.7305	2.1561	0	37.3845	0	0	78.725	125.372	68.8125	0	53.7715	0.324606
XM_012309795.1	173.183	5.72864	91.2976	96.125	159	54.3749	153.936	131.125	64.1694	78.2444	123.25	84.0624	73.1875	60.0368	66	112.493	86.1832	91.1188	2.80615e-08	0.0137724	64.1875	67.8069	76.1875	81.299
XM_003396215.3	67.8168	116.269	11.003	0	0	96.2459	29.0644	0	90.2459	39.3443	32.082	16.0409	32.082	142.807	0	48.123	67.8168	96.8812	94.275	71.614	0	87.1931	16.041	77.3764
XM_020867575.1	1151.26	664.689	171.297	0.529107	2.51447e-07	748.503	293.912	922.945	1100.08	854.044	185.008	0	19.5417	852.055	0	1.2608e-05	9.01486e-08	0	455.677	541.817	0	246.942	1.11385e-07	58.5429
XM_012318365.2	262.712	111.596	1.49883	0	0.000339612	8.54292e-07	9.78115e-08	0.566384	269.971	0	0.0686364	1.89356e-06	0.0167735	552.112	0	0.965732	1.92927e-07	20.3164	318.026	2.10284	133.158	551.841	0.000267613	0.00165049
XM_012318367.2	0.00553074	0	1090.89	951.227	1232.92	0.000116082	405.907	54.6003	209.505	0	632.12	1727.58	1322.76	796.9	2489.03	1772.47	2288.81	1979.32	1207.2	1234.83	2308.1	1167.37	2525.82	1595.14
XM_012318368.2	0	1.67396e-07	3.93231e-05	0	0	0	0	5.0571e-05	2.79857e-07	20.2148	1.90145e-05	2.31407e-06	2.22076e-05	1.0315e-05	0	0.000473776	0	0.0113829	0.087418	0.000548553	2.47967	37.6946	9.19707e-07	0.000406753
XM_020867576.1	1461.02	666.715	1430.3	1491.24	1484.08	1364.5	1313.18	1180.89	1491.44	1195.74	1844.8	1545.42	2132.68	2136.92	1439.97	2599.45	2935.19	3132.24	2357.99	3038.23	2034.81	2344.14	2378.18	3076.31
XM_012318366.2	1.47526e-08	6.17259e-05	0.0152128	0	0	6.46658e-08	0	0.000258437	0.000570772	0	7.20767e-07	3.07964e-08	1.42883e-07	0.0114657	0	11.1186	1.5341e-05	327.105	0.0164713	0.0217948	19.4487	0.0129702	7.66922e-08	0.00116302
XM_012320365.2	59.3621	0	0	0	0.000949946	0.273608	2.96469e-06	0.00655989	0	19.6257	15.5499	0	128.796	2.40876e-06	0	8.38203e-05	1.14165e-07	22.0319	0.0974722	2.76452e-05	0	0	2.25603e-05	0
XM_012320363.2	32.4593	38.8444	56.1583	21.6397	54.105	21.6419	28.281	43.2833	21.6395	0	21.6387	75.7384	54.1008	227.219	306.444	86.5583	127.325	283.874	162.29	183.937	205.576	119.018	240.904	75.7384
XM_012320366.2	16.5063	0	0	0.0254125	43.5594	39.1969	24.9352	8.1063e-05	0	0	54.4997	2.88515e-08	0	15.2698	0	51.2908	0	0.353639	0.000215705	0	0	0.00585281	0	0
XM_012320367.2	14.0755	34.1556	0	46.3183	7.09712	32.3961	12.24	0	62.7831	11.0126	0.568364	34.5972	0.000676704	98.9345	0	0.20291	0	5.46146	26.2285	1.57197e-05	8.95567	32.9232	0	0
XM_012320362.1	0.000906585	0	0	6.86749e-08	0.75401	0.000160181	0.0852983	0.381789	0	0.0255835	0.0263819	0	0.64778	0.00218057	0	105.538	0.0531835	28.7378	120.92	0.0166296	1.27953e-05	1.34077e-05	0.000437793	0
XM_012320364.2	46.5959	3.34632e-06	108.842	85.0167	58.4835	19.4913	66.4585	88.3283	113.577	60.3361	40.717	178.664	178.454	127.574	410.556	321.41	497.622	337.541	119.463	244.046	303.469	244.053	378.095	405.262
XM_012320441.2	0	0	0	0	0	0	0	0.953838	0	0	0	0	0	0.00451535	0	0	0	0	3.00723e-07	0	0	0	0	0
XM_012320442.1	227.827	3.23872e-05	58.522	222.37	286.141	0	52.5457	53.8922	286.412	99.2838	135.343	276.03	136.534	163.142	308.919	68.8171	247.606	0.00348163	75.1869	154.439	171.512	15.2907	256.831	154.971
XM_020868433.1	0	0	0	0	0	0	0	5.14373	0	0	0	0	0	0.0369868	0	0	0	0	1.57367e-06	0	0	0	0	35.962
XM_003394333.3	491.13	383	617.478	384.63	353.859	520	531.454	577.01	408.938	604.716	563.657	233.97	397.466	511.817	123.081	539.544	474.394	715.137	569.344	666.273	314.347	541.12	397.899	518.067
XM_020868432.1	0.0435773	0	0	0	0	0	0	8.99422e-07	40.6497	0	0	1.36783e-08	9.74413e-07	0	0	125.639	0	39.8598	63.4689	31.2881	67.1407	15.5896	55.2699	0
XM_003398267.3	1429	593	1225	1449	1415	1175	1606	1097	1381	1025	1510	1525	1306	1524	2539	2779	2902	3254	2012	2484	2755	1663	2799	2853
XM_012317401.2	1173.55	227.374	146.341	177.794	634.56	592.918	604.96	534.585	900.216	657.436	235.519	0.945238	561.885	295.182	1340.99	1008.87	446.848	293.647	595.353	335.749	380.959	599.739	880.005	760.475
XM_012317400.2	0.000218472	400.078	557.23	559.289	320.268	80.0667	160.133	160.137	240.2	80.0668	639.103	1001.78	480.417	640.218	240.201	400.344	1119.86	1038.06	480.42	957.044	1039.34	640.519	400.337	480.406
XM_003393467.2	12	7	8	8	11	11	10	2	11	4	10	11	4	4	6	3	6	11	8	5	6	2	10	6
XM_003402870.2	0	1	8	12	27	2	18	13	4	3	5	13	49	38	41	26	58	14	15	26	1	20	14	13
XM_020867957.1	21.7484	0	0	0	0	0	29.1715	24.0219	0	0	86.4279	37.7712	0	0	0	16.7196	10.1819	0.000348507	46.0674	0	52.3023	0.00201759	0	9.97807
XM_012319216.2	70.3066	26.0283	19.1891	119	60.5984	33.1304	61.7668	91.9781	0.00708402	41.6682	57.5721	43.2262	0.0145899	0.747104	0	28.6978	69.2158	90.3158	88.3	149.269	43.3389	0	116.623	7.25349
XM_003402828.3	35.945	38.6975	72.1598	2.38481e-07	1.45473e-07	68.8696	1.39844e-08	7.31244e-06	105.671	72.4874	1.05003e-06	2.79026e-06	99.9854	126.253	0	36.5238	1.3305e-07	1.09779e-07	25.6326	0	1.37353e-07	82.8721	1.13851e-06	70.8087
XM_012319217.2	2.61254e-05	11.2742	29.6511	0	55.4016	0	37.0617	0	9.32168	26.8445	0	0.00253473	0	0	62	38.0588	10.6024	19.6838	9.20893e-06	12.7309	0.358816	2.12587	40.3768	27.9597
XM_012313205.2	504.708	273.51	358.351	526.791	486.185	130.468	346.654	282.782	161.824	151.191	358.367	844.804	475.538	0.00256574	711.613	218.038	533.216	698.582	109.168	444.226	408.585	484.076	597.242	418.248
XM_012313208.2	0	0	0	0	0	0	0	0	0	0	0.000120242	0	0	41.8074	0	0	0	0	0	0	0	64.2468	0	0
XM_020865339.1	1367.15	748.926	702.649	740.209	821.815	702.707	623.583	691.208	1051.04	1260.55	913.848	769.167	677.096	771.904	284.386	654.199	669.978	879.675	734.44	750.774	658.636	749.659	749.758	755.076
XM_012313207.2	48.138	38.5646	0	0	0	13.7916	38.7631	44.0094	9.60267	0	72.785	0	18.366	0.00168436	0	0	14.8057	43.743	0	0	0	0.0183096	0	18.6758
XM_012313206.2	0	3.37416e-07	3.14576e-07	7.65993e-08	0	75.0327	0	0	362.536	109.259	2.3015e-05	0.0297151	4.04725e-08	285.284	0.000128826	158.763	1.72463e-06	0	280.392	0	166.779	5.7203e-06	0	0
XM_003399826.3	13	2	1	4	18	3	6	7	9	4	6	8	13	7	11	6	11	15	4	19	19	6	24	10
XM_020867652.1	15.3318	13	1.16007	11.1759	23.5372	4.11867	6.4802	2.08829	13.3201	5	8.32013	18.0877	7.00384	0	19	7.2401	15.1601	12.4802	10.08	13.4002	3.24687	0.00101319	6.4802	0
XM_020867650.1	15.6799	0	7.83993	7.83993	3.48734	6.88133	23.5198	3.91997	15.6799	0	15.6799	3.91997	0	4.27273	0	11.7599	7.83993	23.5198	3.91997	19.5998	11.7599	8.54546	23.5198	16
XM_020867649.1	0	0	0	0	0	0	0	0	0	0	0	0	0	13.7273	0	0	0	0	0	0	0	22.4954	0	0
XM_020867818.1	10.6739	7.11594	7.11594	3.55797	0	7.11594	7.11594	3.55797	3.55797	7.11594	7.11594	0	7.11594	14.2319	13.9999	0	14	11	3.55797	7.11594	10.6739	10.6739	10.6739	16
XM_003402574.3	1.32609	8.88406	1.88406	2.44203	8	0.884058	0.884058	4.44203	9.44203	0.884058	11.8841	3	2.88406	5.76812	5.78892e-05	14	0	0	7.44203	12.8841	7.32609	3.32609	21.3261	0
XM_020868492.1	0	0	0	0	0	0	0	0	0	0	0	0	2.91789	0	0	17.8759	0	0	0	11.0757	0	0	6.77488	0
XM_020868493.1	6.37156	0	7.12267	0	0	1.79921	1.95126	3.65458	3.60388	3.47129	3.49524	4.48691	0	0	3.5994	0	13.6002	10.9818	2.25371	0	17.5364	8.2099	0	7.24153
XM_020866583.1	1797	775	918	1229	1023	829	824	959	1399	877	1762	1761	403	333	897	446	419	506	513	670	549	456	641	458
XM_012316552.2	641.918	260.233	514.815	534.576	524.053	479.669	579.099	501.623	386.868	568.771	681.907	554.483	339.775	442.682	809.536	615.497	358.54	377.126	320.682	491.45	479.301	194.234	403.027	537.258
XM_012316551.2	154.082	122.767	156.185	146.424	165.947	68.3311	126.901	107.377	322.132	85.2285	78.0927	224.517	400.225	478.318	390.464	634.503	981.46	946.874	478.318	673.55	489.699	626.766	792.973	624.742
XM_012311165.1	494	166	448	514	600	429	517	441	511	479	487	411	507	462	519	598	511	581	503	650	430	513	648	497
XM_003401334.3	105.947	21.6836	12.0992	115	124	73.5813	12.1041	99	154.738	11.9726	22.5021	59.4767	0	10.745	63.3459	80.9999	34.8674	52.8702	14.284	77	54.0618	8.48033e-07	95.2319	37.5173
XM_020866980.1	36.0001	7.23766	0	0	0	38.4181	0	0	9.26194	1.467	18.341	8.7712	0	0	43.6541	0	17.1326	19.1298	2.02124	0	0	0	36.7681	11.363
XM_020866981.1	0.0108118	35.8611	0	0	0	0.000141064	0	0	1.0721e-07	8.6627	39.2457	9.62872	0	0	0	0	0	4.05572e-08	9.39579	0	0	0	0	12.133
XM_012317164.2	0.0415731	102.218	62.9008	0	3.09411e-08	0.000403782	94.8959	0	3.38293e-06	66.8977	46.9112	65.1233	79	71.255	0	7.77662e-05	0	2.1515e-07	63.299	4.11683e-05	55.9382	74	0	39.9867
XM_012318540.2	0	0	0	0	0	0	0	0	0	0	0	0	0	0	0	0	0	0	0	0	0	0	0	0
XM_012318537.2	0	0	0	0	0	0.0836483	0	0	0	5.08824	0	0	0	0	0	0	0	0	0	0	0	0	0	0
XM_012318539.2	280.872	168.409	45.765	455.997	429.03	172.065	35.1706	486.534	575.624	8.42554	482.987	507.958	85.2915	675.687	485.983	649.207	676.058	674.503	600.208	447.618	203.703	533.381	648.267	342.734
XM_012318538.2	338.128	105.591	441.235	0.00294759	121.97	320.851	453.829	0.466365	2.3761	527.486	5.01341	0.0416459	467.709	0.313239	0.0169248	9.79341	3.9418	3.49678	9.79196	289.382	277.297	0.618974	5.73287	284.266
XM_012319837.1	0	0	0	0	0	0	0	0	1	0	0	0	0	0	0	0	0	0	0	0	1	0	0	2
XM_012314164.2	222.799	148	58.7772	88.1667	154.821	111.823	96.1819	128.242	187.919	176	88.1667	58.7778	117.556	128.236	0	175	117.419	176.341	144.245	206.03	192.364	80.1515	58.82	58.7771
XM_012314165.1	1.00948e-07	0	51.7984	3.18278e-08	0.178947	52.2493	19.8181	32.7575	0	0	7.96395e-08	0	1.34495e-06	94.7462	111	0	32.4796	19.6555	10.7548	21.163	42.6364	128.848	6.62059	71.7984
XM_003399389.3	1.20061	0	45.4245	76.8333	0	0.927876	6.4096e-05	5.059e-06	0.0813347	0	160.833	57.2222	70.4444	0.017416	0	0	23.1015	0.00371761	3.78039e-07	71.8074	0	7.34323e-06	176.559	45.4245
XM_020864089.1	1	0	0	1	4	1	0	1	1	1	0	3	2	1	3	2	0	0	2	2	3	2	6	0
XM_020862859.1	304	128	265	337	347	242	254	289	308	234	260	271	230	207	306	322	291	324	322	347	255	216	367	245
XM_012320343.2	415	162	417	385	388	381	353	321	389	397	472	281	301	350	164	419	371	409	515	411	331	313	476	418
XM_003394161.3	80	39	114	97	88	66	92	112	100	105	89	53	73	65	72	80	62	81	58	116	61	55	130	89
XM_012316001.2	253	95	200	125.872	162.781	125.138	94	119.27	204.731	163	235	58.9862	201.406	238.762	142.477	224.358	354.131	226.047	175.887	286.311	209.972	108.771	220.753	167.697
XM_003400459.3	0	0	0	23.1279	32.2187	6.86154	0	4.72969	10.269	0	0	51.0138	26.5941	54.2376	117.523	27.6421	42.8691	15.9535	23.1129	27.6888	62.0282	8.22945	61.2469	6.30314
XM_012319516.2	2	0	1	3	4	1.0384	0	3	4	1	2	9	0	3	9	2.07631	9	3	4	3	0	1	1	4
XM_012318075.2	82.8732	42.4692	134.309	97.1459	19.5399	88.5648	90.5289	44.9804	191.767	88.5954	51.3899	59.2129	90.6734	48.754	114.049	0	91.3448	194.678	53.3326	88.6977	75.9476	73.476	136.885	229.304
XM_012317780.2	163.444	38.5803	277.856	136.781	130.756	130.756	220.38	98.0667	243.185	203.529	98.0667	27.3553	372.397	226.397	124.472	551.141	416.654	424.956	216.753	457.644	452.794	796.257	299.9	322.477
XM_012317831.2	68.7534	154.64	269.295	157.433	204.642	300.64	45.8091	182.402	0	0.285694	45.7938	236.102	315.584	370.164	506.45	404.364	3.74078e-06	334.738	222.926	448.557	185.083	0.326772	432.333	354.512
XM_012318015.2	516.929	390.311	364.54	356.64	570.062	369.039	372.282	369.551	462.048	419.59	489.75	500.33	130.346	121.685	437.028	418.495	375.002	386.629	422.988	478.1	426.176	358.94	522.881	233.707
XM_003401737.3	268.204	189.802	312.351	306.737	317.726	379.145	297.192	473.351	550.483	336.217	437.79	226.612	222.939	185.235	253.019	368.926	144.383	464.566	222.853	277.067	296.088	428.432	214.693	233.237
XM_012317608.2	58.6238	15.2276	42.366	29.549	99.0571	20.73	58.6614	60.7477	51.7993	68.8117	117.53	58.9605	25.7797	33.3442	32.6856	48.7968	56.0609	56.4061	36.4674	62.2363	10.9655	22.1842	88.5813	48.5792
XM_012317609.2	482.673	300.002	321.624	236.653	372.844	144.972	219.009	114.977	210.703	352.487	185.581	313.903	81.4604	142.493	154.296	12.841	179.209	32.0575	150.824	210.976	131.342	46.2721	271.389	88.7694
XM_012317610.2	33.4995	26.9686	26.6592	17.061	12.3729	18.1536	13.1376	49.9239	25.0147	4.48468	57.0992	16.525	32.821	8.92826	0	42.436	42.3469	41.9707	36.8553	25.7205	21.6038	25.1113	40.3366	52.4142
XM_003394227.3	7.24169	54.4889	0	61.6281	0	0	0	0	121.252	57.2602	1.5485	0	16.4495	9.24571	0	0	0	0	0	0	23.2286	0	35.6152	0
XM_020868411.1	56.2577	30.5109	96.5572	53.4202	43.0062	95.0867	84.9261	33.8859	47.3413	96.7398	46.958	57.0474	39.5747	55.5937	81.366	57.9268	46.5681	57.3715	17.388	19.06	79.9034	56.3513	59.5244	65.5057
XM_012320725.2	210.698	1.31452e-08	28.1171	118.952	129.86	109.913	117.074	106.114	10.4063	0	120.44	157.406	15.1559	47.1606	103.938	83.0732	71.4319	76.6285	121.612	77.6356	0	31.761	73.8605	61.4497
XM_012320726.2	54.8025	0.000271359	16.3258	0	35.1336	0	0	0	0	0	117.054	37.5467	12.8199	0	0.696506	0	0	0	0	61.3044	6.86799	34.8877	0	0.0446642
XM_020863486.1	3426	1571	2149	1427	1250	1266	1278	1603	1535	839	1413	2383	927	925	1460	1087	1225	1484	1245	1438	1316	1215	1611	986
XM_020868179.1	1097.61	1.30181	454.577	0.0624336	343.963	595.741	121.974	1.01014	428.357	0.0853555	255.465	524.534	1.5156	272.361	0.800899	220.093	0.128005	0.0075242	0.761072	137.291	0.0512642	133.249	0.757326	0.0418559
XM_003402998.3	2808.39	2008.7	3685.42	3604.94	4512.04	3109.26	3282.03	3096.99	3964.64	4705.91	3397.54	3152.47	2812.48	3138.64	3004.2	2970.91	2734.87	3203.99	3077.24	3205.71	2688.95	2746.75	3710.24	2480.96
XM_020868258.1	0	34.8777	251.686	163.096	0.245529	8.17599	0	268.574	2.23369	17.7943	3.5186	79.7992	0.000325239	5.08472	20.1209	9.74276	23.9833	334.382	5.74818e-05	6.29765	193.271	3.85738	94.2852	6.88519e-08
XM_020868260.1	272.261	87.9532	0.000209659	2.31037e-05	2.39889e-05	168.631	158.318	0.000690105	225.992	116.845	115.347	0.000174024	224.528	117.016	1.82936e-05	113.832	0.00156199	89.9246	414.221	300.988	3.9277e-05	222.177	177.701	219.78
XM_020868261.1	127.089	0	84.1005	36.9753	37.8877	65.0485	178.024	9.58078	58.312	0	92.8305	21.5335	73.4232	49.7941	69.1271	36.7219	106.676	1.29797	0.000127547	0	124.659	121.037	0	144.824
XM_020868262.1	0	0.141928	0	2.45354e-08	0	0.298302	1.45476e-08	0.0150316	0.000109016	0	8.80388e-08	0	3.26456e-07	0.000317216	0	0	0.00553992	0	3.30305e-06	0	0	0	0	4.85489e-08
XM_020868257.1	1.31379e-05	1.55385	9.21364	3.92843	0.00611599	0.170842	3.6278e-06	12.8299	25.0727	145.518	91.9599	3.66713	0.410888	294.366	0.751968	290.097	272.331	7.33868	0.199235	0.311925	5.06962	0.180499	3.04895	0
XM_020868259.1	11.6502	4.05312	7.95591e-06	5.79475e-07	240.861	3.67486	2.65834	3.4074e-05	4.38979	3.8426	4.34364	8.26925e-06	11.6377	2.73922	7.08526e-07	5.60612	3.88777e-05	2.05717	21.5799	15.4027	1.07182e-06	10.748	5.96466	7.39595
XM_003403306.3	0	0.420231	0	0	0	3.06038e-06	0	1.79701e-06	0	0	1.96949e-06	0	0	0	0	0	0.00302601	0	0	0	0	0	0	0
XM_003393533.3	230	110	260	216	262	238	228	225	269	270	259	155	197	219	173	222	178	260	239	266	182	225	337	233
XM_012320284.2	24	9	5	17	18	10	19	11	15	11	8	25	8	10	26	25	26	33	10	23	31	18	17	34
XM_012307923.2	232	77	359	295	419	198	373	229	216	471	143	406	1209	1036	1799	419	719	1403	709	882	1026	1342	1531	625
XM_012309341.2	70.5163	28.1894	39.121	46.241	53.7631	39.5365	40.3375	48.7056	1.16101	45.0672	76.0106	61.7362	17.755	14.8515	1.84982	37.9456	0.096174	29.4183	47.9048	73.0288	65.1094	0.00683089	74.4626	36.2883
XM_012309345.2	0	0	0	0	0	0	0	0	0	0	0	0	0	0	0	0	0	0	0	0	0	0	0	0
XM_012309344.2	222.182	86.4534	128.774	176.983	203.298	124.206	178.681	145.667	325.834	156.285	250.903	187.234	52.1703	58.2894	282.014	113.592	192.868	116.433	57.4984	0.963101	0.00151791	106.791	1.01131	124.791
XM_012309342.2	88.7026	35.2686	49.6426	60.4734	70.1409	40.7369	54.3169	60.6317	103.345	57.7872	96.5077	77.0678	22.0245	19.5205	109.367	47.2458	65.7541	38.7315	24.3101	0.405078	0.00053156	44.186	0.376173	46.4527
XM_012309343.2	176.599	69.0886	101.463	135.303	155.798	120.521	132.665	116.996	3.65973	121.861	197.579	149.962	42.0502	44.3386	4.76912	91.2168	0.282038	88.4176	113.287	173.603	185.889	0.0165065	200.15	97.4677
XM_003393429.3	18.1663	5.06646	17.5317	28.3766	46.3384	25.2366	33.4882	28.2331	27.6004	23.1023	27.3191	27.5976	14.5396	15.2153	37.7004	24.3447	51.0325	30.2661	20.4604	33.6453	25.4622	22.3804	25.4824	27.448
XM_003396084.2	381.998	170	295.973	315	208.419	185.226	229	1.6958	262.978	9.05705	300	261	300	411.314	477.018	352.906	323.235	370.304	279.973	259.506	395.221	311.103	383.944	473.997
XM_020863309.1	9.83867e-09	5.87678e-07	4.55713e-07	0	0	4.0952e-08	0	25.7515	0.0211416	198.616	4.84619e-05	0	0	0.0580318	68.9792	3.93675	122.765	11.6506	0.00354911	12.0595	86.7794	0.000255311	1.49599e-05	0.00247979
XM_020863310.1	7.26088e-08	0	0.0266636	2.73471e-06	33.5813	4.77429	0	173.552	0.000522787	1.32708	0.000387841	8.26833e-07	0	0.627866	0.00290105	0.464874	5.80168e-06	127.904	0.0231187	25.9258	0	0.00098314	9.01807e-08	5.65155e-05
XM_020863308.1	0.00206673	2.30747e-05	2.63027e-06	9.40358e-05	0	4.31708e-07	0	0.000502786	1.73448e-08	6.86627e-07	3.20158e-06	0	4.27978e-07	0.000224912	0.000177062	65.6927	1.005e-06	2.14164	8.40863e-08	99.5083	0	50.8957	58.0564	2.6798e-07
XM_003402239.2	399	183	340	271	345	269	303	289	344	390	281	169	221	305	105	291	231	299	336	330	216	275	342	273
XM_012310742.2	127	51	118	157	203	103	234	92	116	48	121	133	202	177	690.146	388	482	542	223	382	272.62	252	302	355
XM_012311145.2	493	171	470	484	426	392	347	382	478	390	499	361	351	495	537	426	349	458	476	475	442	363	523	425
XM_003398337.3	144	80	92	87	96	138	73	83	152	126	114	69	110	114	80	153	117	118	172	162	96	122	75	131
XM_012318622.2	0	0	0	0	0	0	0	0	1	0	0	0	0	0	0	0	0	0	0	0	1	0	0	0
XM_012313960.2	33.4066	26.3599	82.8665	110.495	28.8037	75.3751	89.3567	74.3131	107.162	110.709	60.2961	3.70514e-05	56.6404	34.301	2.02888e-08	97.75	54.2699	144.591	142.935	144.748	42.1332	78.9141	64.6885	75.3346
XM_012313959.2	1016.14	372.134	870.859	605.534	854.055	854.541	827.814	417.687	1021.93	622.343	689.523	642.128	712.245	690.363	491.728	859.074	890.889	948.704	908.266	1056.68	760.549	555.25	994.477	1046.22
XM_012313956.2	0.000218943	3.36978e-07	0	33.2905	0	0	1.13638e-08	0	41.3321	0	0	0.0322562	0	3.06829e-06	0.0297641	1.05075e-07	0	1.60204e-07	0	0.000422724	1.50189e-06	9.14029e-06	0	0
XM_020865253.1	423.469	274.504	229.275	174.68	224.141	16.0842	245.827	357	60.5732	99.9484	456.181	113.266	170.115	132.177	0	294.176	343.841	333.696	204.799	403.29	274.268	420.778	591.835	230.445
XM_003399062.3	1.98098	0.00246089	2.35125e-08	0	1.7653e-07	2.59804e-07	0.00153646	0	0	5.66443e-07	6.98273e-06	215.574	1.05683e-07	0.15876	359.242	0.000633224	0.000288679	0.00885923	1.1565e-07	2.28025	0.0498827	0.0580072	6.72889e-08	5.64279e-07
XM_020868164.1	194	53	156	106	166	282	247	173	241	159	263	50	104	111	41	123	96	206	181	205	115	125	180	124
XM_012317433.2	13.374	4.45802	8.91603	17.8321	22.2901	4.45802	35.6641	8.91603	22.2901	13.374	29.3333	12	41	31.2061	4	35.6642	17.8321	17.8321	40	35.6641	26.643	22.2901	42.6667	22.2901
XM_012317431.2	0	0	0	0	0	4.40909	1.17932e-05	6.26136	0	6.09204e-05	7.66667	0	0	8.11364	0	0.966848	11.5568	7.67045	28	0	0.298607	0.000142207	31.3333	0
XM_003401499.3	12.626	4.54198	27.084	14.1679	6.70992	17.1329	12.3359	18.8226	5.70992	19.6259	0	0	0	6.68026	0	8.36894	1.61112	32.4975	0	107.336	0.0583554	7.70977	0	18.7099
XM_012311138.2	449.534	204.657	373.073	325.208	389.071	355.002	191.548	349.401	505.024	323.731	488.71	412.678	292.578	194.843	236.167	314.99	262.443	211.234	370.85	340.159	232.207	289.899	350.997	350.119
XM_003397144.3	284.466	84.3434	226.927	226.792	267.929	169.998	310.452	224.599	266.976	312.269	205.29	141.322	132.422	395.157	175.833	321.01	284.557	346.766	266.15	286.841	321.793	188.101	345.003	178.881
XM_003400498.3	787	380	758	731	752	658	789	700	714	700	885	697	586	772	704	818	756	826	897	871	658	641	879	710
XM_012314863.2	3227.85	1450.43	2405.3	2299	2413.15	1579.34	1940.14	1947.07	2492.59	1815.38	2314.15	3122	2466.78	2872.81	6033	4111.98	4499.41	4907.78	3027.23	3877.79	4067.26	2886.81	4195.02	3969.53
XM_003399086.2	201	96	206	155	204	161	183	169	178	188	138	143	134	165	97	203	148	153	213	204	121	140	206	161
XM_012314456.2	3209	1681	2852	2593	2799	2375	2743	2614	2641	2897	3019	1804	3027	3535	2714	2996	2845	3415	3870	3784	2998	3021	4395	2837
XM_012309398.2	40.9563	17.3408	94.9208	0	0	41.2496	22.7138	59.4508	86.5396	108.471	23.7699	0	110.983	50.4754	0	58.4715	0	22.3432	34.9674	94.9225	38.525	110.002	0	25.9755
XM_003396114.3	75.0437	38.6592	45.0792	90	113	94.7504	85.2862	63.5492	65.4604	27.5287	93.2301	62	0.0170784	105.525	12	74.5285	119	82.6568	130.033	63.0775	63.475	22.9982	136	105.024
XM_003398196.3	330.595	174.806	274.54	438.328	449.226	113.39	386.864	199.946	351.226	91.667	175.524	966.605	369.332	297.936	648.103	340.636	267.096	295.028	367.325	212.1	476.786	254.328	440.926	293.714
XM_012312528.2	1067.4	441.194	825.46	617.672	893.774	785.61	646.136	592.054	893.774	1124.33	1010.48	956.395	580.668	703.064	557.897	623.364	631.904	537.972	654.675	594.9	663.214	617.672	814.074	606.286
XM_020865408.1	0	0	0	0	0	0	0	3.24579e-08	0	0	0	0	28.5004	0	1.45357e-07	1.91916e-07	0	0	3.97315e-07	0	0	5.07376e-05	2.13268e-08	30.901
XM_020865410.1	0	0	0	0.000112612	0.000244459	0	4.18535e-05	0.000598378	0	0	0.000306804	0	4.91136e-05	0	0	0.00356771	0	0.000269243	0.00614726	0	0	0.999949	0.00138621	0
XM_020865409.1	0	0	0	0.999887	1.99976	0	0.999958	0.999402	1	0	0.999693	0	23.4995	0	18	5.99643	52	2.99973	8.99385	0	0	0	5.99861	12.099
XM_020865411.1	0	0	0	0	0	0	0	0	0	0	0	0	0	0	0	0	0	0	0	1	0	0	0	0
XM_012309076.2	604	259	574	642	745	367	613	454	574	547	548	745	610	717	844	971	1017	1019	855	835	813	595	873	794
XM_012312379.1	90.5214	21.8898	328.343	43.7797	38.7128	109.449	43.7797	65.6695	218.898	43.7797	179.582	267.118	131.339	153.229	75.7345	405.305	422.659	257.88	131.339	217.465	240.788	300.405	284.568	197.008
XM_012312380.2	214.6	202.11	60.6101	328.693	323.619	206.003	286.237	241.448	169.183	227.632	282.515	38.7798	261.719	272.771	0	0.039274	2.49764	195.009	334.949	203.001	111.842	44.266	193.065	230.607
XM_012312381.1	18.8838	0	0	0	26.894	0	0	0	0	0	82.9024	17.3711	4.88846e-08	0	80.2655	41.3702	65.1371	48.4643	0	23.2689	0	27.7944	0	0
XR_001099019.2	217.994	0	25.0466	15.5273	26.7744	11.5474	44.9835	45.8822	75.9183	70.5882	0	9.73102	29.9424	0	0	46.2857	26.7062	19.6462	82.7125	117.265	16.3696	68.5342	53.3668	62.3844
XM_003398067.3	65	35	63	26	56	49	40	58	58	39	69	79	28	38	30	21	84	52	42	52	54	19	61	38
XM_012318581.2	95	22	40	32	52	54	47	35	48	37	68	37	42	51	74	50	45	75	61	77	65	45	102	48
XM_012320002.1	171	88	111	87	103	89	105	122	138	84	109	158	182	132	220	231	240	292	211	200	177	214	237	228
XM_003399652.3	15897	7430	13036	14742	15255	12408	15507	13551	15535	13657	15852	13623	7851	8211	12381	8605	9640	9622	10760	9470	9118	7538	12586	7454
XM_012311114.2	29	23	43	29	42	21	45	46	35	22	36	31	96	103	249	170	160	281	120	121	202	126	196	160
XM_012312533.2	85	82	53	41	47	61	23	57	46	36	80	35	62	69	157	38	71	75	40	70	62	63	26	60
XM_012311280.2	1393.22	661.808	1117.15	1021.49	1133.31	761.374	1080.72	861.106	1188.15	854.301	1282.79	1079.65	542.35	678.747	650.247	823.797	694.11	990.232	838.427	901.341	966.571	412.843	953.392	1069.58
XM_012311281.2	68.7805	46.1918	49.8538	162.513	179.692	209.626	129.278	166.894	114.851	170.699	140.213	196.351	383.65	339.253	718.753	699.203	803.89	754.768	367.573	518.659	574.429	611.157	652.608	577.424
XM_012317798.2	414	262	392	321	323	336	358	327	421	419	378	240	294	398	125	383	291	384	450	393	321	316	460	393
XM_003401500.2	86.3963	64	98.9883	112.996	91	91	90	100	135	89	145	95	46	81.9975	68	78	53.998	72.9979	111	137	62.997	65.9848	98	77
XM_020866723.1	66.6037	0	0.0116672	0.00423867	0	0	0	0	0	0	0	4.34144e-08	0	0.00254155	0	0	0.00198307	0.00212317	5.76607e-07	0	0.00298382	0.0152196	0	0
XM_003397992.3	0	0	0	0	0	2.14459	0	0	0	0	0	0	0	0	0	0	0	0	0	0	0	0	0	0
XM_012312263.2	6.8234	0	12.4661	35.9841	0	19.6526	0	7.93617	16.0213	3.58882	0	24.2034	30.8217	0	133.842	66.484	83.3108	33.3955	15.9558	52.9022	38.7489	0	15.9265	33.3953
XM_020864503.1	0	0	0	0	8.61733	0	6.81356	0	0	0	0	0	0	29.6043	0	0	0	26.8809	0	0.000620584	0	42.3157	29.5352	22.2986
XM_012312265.2	0	0	0	0	0	0	0	0	5.0126	0	0	0	0	2.87024	0	0	3.38568e-06	18.689	27.7636	0	63.5586	5.61571e-07	0	0
XM_012312264.2	0	0	0	0	0	0	0	0	0	0	0	0	0	0	0	0	0	0	5.77531	0	0	0	0	0
XM_003397991.3	231.177	120	239.534	238.016	274.383	183.203	228.186	190.064	263.966	174.411	308	255.797	218.585	254.525	316.158	350.516	361.953	366.035	262.505	249.097	364.091	183.684	342.538	331.306
XM_003396358.2	404	223	336	319	332	303	311	360	334	356	293	312	350	304	232	363	316	347	342	398	256	297	423	311
XM_012313391.2	589	289	500	407	529	444	367	445	619	596	547	576	447	628	476	454	415	564	451	602	475	477	600	456
XM_003397306.3	473	231	194	223	284	191	208	226	307	190	329	297	140	140	204	135	234	215	154	230	213	158	236	213
XM_012315881.2	0.0430855	6.52463	0	0	0	0.000725153	0	11.5155	0.0019461	0.831633	0.000410151	1.69315e-06	0	2.45299e-05	0	0	2.17395e-06	3.33252e-08	2.2276	0	0	1.68055	0.000395353	73.6755
XM_012315883.2	0.000115171	0.127397	0	0	0	0	0	0	0.581953	55.2512	0	0	28.5627	5.03171e-08	2.7363e-07	0	0	0	159.892	0	60.8274	134.277	0.00038327	0
XM_003400410.3	243.013	94.0872	185.057	220.153	222.061	180.125	183.246	156.411	225.664	16.0683	140.175	236.64	73.2244	130.107	240.889	198.479	103.971	163.493	8.85003e-05	183.627	167.645	23.2347	279.157	114.346
XM_012315882.2	1.5301e-05	50.3296	0	0	0	0	0	0.0732342	0.0446355	36.0685	34.8247	58.956	36.3727	0	34.2014	24.7011	102.029	40.5742	25.9348	30.4379	0	0	0	17.6959
XM_012310116.2	506.423	225.077	300.103	412.641	637.718	356.372	281.346	318.859	525.179	337.615	693.987	337.615	675.228	712.744	712.647	1163.66	769.013	1181.56	750.256	956.575	825.282	468.91	1012.85	937.821
XM_012310117.1	536.712	249.535	553.702	306.27	122.436	253.415	401.957	296.423	253.072	371.582	173.649	357.741	125.797	180.628	70.1008	6.16106	400.336	106.57	294.417	201.132	234.384	407.107	242.709	329.45
XM_003393569.3	233	87	197	181	174	208	144	171	170	147	231	110	112	173	10	140	145	141	154	132	134	122	160	152
XM_020865455.1	15.4382	0	7.72072	28.9926	20.9942	27.9948	7.72509	30.9638	51.9922	15.4443	0	23.1518	7.71544	7.72416	7.72048	0	19.995	23.995	21.971	15.4314	21.9932	7.71696	25.9872	23.9881
XM_012314135.1	0.013091	0	0.00499974	0.0074132	0.00578367	0.00522133	0.000802615	0.0362023	0.00749099	0.00725357	38	0.024837	0.0100595	0.00169164	0.00523436	0	0.00502535	0.00499065	0.0289765	0.0195508	0.00679542	0.00861783	0.0127783	0.0118632
XM_020865456.1	23.5487	24	18.2743	1.86069e-06	0	0	4.27411	0	0.000276892	12.5485	0	7.82336	7.2745	12.2741	20.2743	14	0	0	0	7.54901	0	19.2744	0	0
XM_020863399.1	62	28	23	21	31	56	26	40	58	92	38	15	43	64	0	36	36	49	56	70	17	45	44	44
XM_012320440.2	2262.11	1310.04	2206.46	2898.52	3508.69	1609.37	2493.06	1503.65	2787.67	395.543	1930.3	3659.62	2027.77	2434.02	6263.57	3969.76	6096.57	5441.97	3545.66	3271.29	2233.75	1574.25	5134.67	4966.48
XM_012320437.2	94.6682	119.525	246.46	797.209	410.808	147.863	171.754	218.396	353.809	27.7566	607.979	244.225	273.007	305.749	687.79	1579.72	241.05	987.072	659.747	2092.91	3354.94	1496.49	789.075	566.984
XM_012320436.2	19.937	26.1112	48.9118	49.2999	67.5383	22.3079	11.1531	49.3659	50.4285	5.13223	120.201	54.1678	68.6479	47.7889	28.3645	57.1541	2.02793	64.8825	107.619	27.5827	574.511	63.1334	62.8166	13.5383
XM_012320439.2	3616.36	1409	2048.69	1447.56	1709.19	2102.57	2571.83	2364.71	2147.3	3450.68	2701.12	1488.74	784.106	1205.41	662.877	744.459	771.191	1103.69	478.384	725.428	473.627	1330.12	269.177	797.856
XM_012320438.2	474.922	285.324	436.481	178.413	574.772	241.891	161.206	338.879	395.791	72.8912	380.403	809.257	508.47	379.038	257.397	142.9	51.1639	356.385	576.591	42.7935	381.166	66.0001	407.257	118.141
XM_012311083.1	3929	1655	3583	4410	4167	3095	3825	3558	4081	3828	4240	3594	3707	4507	4945	4772	4403	5098	5303	4745	4396	3622	5424	4342
XM_003401161.3	4092	1845	2854	2593	2945	2655	2266	2320	3044	2711	1796	2054	2804	2361	1475	3405	2126	3202	2709	4929	2148	2780	3794	2007
XM_012310926.1	0	0	14.7932	0	3.55329	0	14.792	22.1186	20.14	0	86.6809	0	0	11.9141	0	55.1186	33.5204	19.93	0	45.6261	92.5193	22.4414	48.5424	0
XM_020864052.1	0	0.556344	0	0	0	0	0	0	0	0	3.00796	3.78816	2.8876	0	0	0	0	8.55795	0	0	6.24595	0	0	0
XM_012310924.2	0	4.53171e-06	0	0	0	52.8657	0	17.6211	8.68813e-08	0	0	0	15.3814	0	0	2.07066e-05	0	0	0	26.4316	0	0	0	8.81053
XM_012310925.2	0	0	65.0545	87	0	0.210789	54.0554	0	0	0	0	59.2118	0	0	29.3636	0	3.31251e-07	0	0	0	0	0	0	0
XM_012310927.2	9.72941	8.73132	0	0	0	0.000419151	0	0	9.72941	0	0	0	0	0	0	29.1882	0	0	0	0	2.93199e-08	0	0	0
XM_012310923.2	106.271	32.7123	25.1523	0	75.4467	38.9231	25.1525	47.2603	71.1306	139	20.3111	0	101.731	153.086	9.63636	36.6931	93.4796	113.512	138	96.9423	8.23472	99.5586	75.4576	114.189
XM_020863487.1	6	3	6	5	11	5	5	5	10	10	7	3	13	16	8	17	15	13	38	20	16	23	25	16
XM_003393879.3	60.1238	35.9202	171.767	79.5811	91.0322	0	65.0427	77.2541	130.949	63.3899	128.2	0	0	165.968	0	72.6698	0	46.9869	0.00257825	106.482	47.5994	45.3446	248.369	125.204
XM_012320229.2	89.236	41.3701	53.4961	12.2437	6.12139	49.4997	30.6068	16.2144	56.7724	33.9825	48.9707	5.49992	49.5006	18.364	0	57.1834	27.5	81.7516	101.202	87.6051	51.2192	49.5011	16.3464	76.3311
XM_020868385.1	2.29615	1.63279	0.269376	2.3622	2.43921	0.864748	0.47126	2.99342	1.06622	2.92977	62.616	4.6049	0.00234873	0	4.0851	0	8.08413e-07	2.22646	1.71036	3.56317	2.07202	0.00539103	0	1.40521
XM_012320231.2	50.8241	21.3981	6.272e-05	0	21.4007	0	2.37211e-06	0	16.316	0	0	0	59.0366	0	0	0	0	44.7649	67.8594	35.9167	77.808	59.0385	28.4536	14.3736
XM_012320232.2	66.3863	43.6159	8.85383	120.797	120.388	51.3811	36.9864	74.2826	71.6282	112.193	0.00965485	119.046	0.05534	0	131.37	0	0	125.607	40.0795	85.1074	96.8345	0.136733	0	52.5061
XM_012320233.2	38.7698	10.7767	0	9.17298	0.0944749	99.1924	68.608	0.138009	4.41548e-05	0.0290629	0.00220772	104.449	101.033	89.6128	72.615	157.929	262.753	15.6044	96.1457	0.0268823	0.7253	116.628	0	0
XM_020867393.1	155.933	71.8039	129.421	73.7141	115.312	123.975	109.018	102.545	112.352	122.545	116.824	101.5	98.5796	91.8756	117.065	79.1561	48.9353	109.205	81.1695	87.5152	100.008	95.2342	113.653	93.3067
XM_020867392.1	29.721	6.3744e-07	21.0034	14.3196	0	0	0	0	0	15.8575	7.32626	39.4998	0	0	0	0	0	17.7308	1.85052	0	0.00104484	0	0	8.85569
XM_003401911.3	74.3461	73.1961	67.5756	123.966	61.6875	85.0253	79.9819	104.455	131.648	100.598	121.85	0	74.4204	92.1244	25.9345	104.844	77.0647	95.0645	70.98	108.485	40.9914	121.766	100.347	71.8376
XM_020866505.1	0	0.00210595	0	0	0.00080758	0	0	2.69536e-06	0	0	0.00707615	0	0.00147567	27.8912	0	0.00509715	0.00125661	0	0.00898362	0	0	0.00484198	17.1264	0
XM_020866506.1	25.3903	0.0122805	0	38.2158	0.00654721	58	0	83.9847	32.2358	0	0.0463243	0	0.0080445	0	49	0.0286126	0.0104291	0	0.0488302	45.3017	63.3093	0.0274603	0	53
XM_020866507.1	59.3111	14.5728	51.0573	42.7842	29.168	0	48.1814	0.0152966	39.5139	51.0566	87.4698	48.5054	7.284	0	0	29.1405	51.045	58.3513	43.6971	25.9659	0	29.142	38.8736	3.35343e-07
XM_020866508.1	32.2986	15.4128	25.9427	0	52.8247	0	29.8186	1.24972e-07	13.2503	1.94341	8.47677	12.4946	29.7065	8.10884	0	22.8258	5.94336	40.6487	2.24509	13.7324	32.6907	21.8257	0	2.90712e-06
XM_012309519.2	229	81	289	194	277	187	170	140	201	264	195	223	838	694	1147	968	775	1118	644	897	810	1218	1403	829
XM_012318255.2	204	164	66	50	35	26	33	39	75	30	21	48	83	82	84	86	90	108	90	78	97	78	107	76
XM_003395657.3	240.126	40.2775	40.2643	145.366	187.722	144.868	191.402	161.144	321.94	144.887	40.2642	231.432	438.651	75.2944	296.222	187.082	80.5092	738.182	141.785	454.532	283.473	145.918	233.17	427.988
XM_012308816.2	257.822	2.9665	5.3016	552.128	94.1245	225.674	0.0768515	3.72036	1.26594	333.021	2.71437	82.0881	386.658	0.0564146	0.234247	104.301	234.532	0.0183958	130.384	61.7784	0.0100839	514.81	0.886714	193.897
XM_012308813.2	0	126.97	0	9.88755e-08	1.44173	6.32804e-08	0.0633916	0.00118944	7.96941e-06	2.52196e-05	0	0.226603	0.164207	0.179947	3.02901	426.72	1013.55	99.3761	0.0146123	0.25626	400.754	161.994	191.921	0.0160409
XM_020863064.1	53.3198	0.613283	0	0	73.5683	38.319	84.5063	1.01469e-06	0	0	0	174.354	97.41	398.696	270.071	242.755	438.528	199.318	4.68204e-05	238.961	341.259	222.443	1046.02	327.491
XM_020863065.1	546.754	528.444	1309.89	498.71	987.533	822.139	769.518	590.02	966.104	525.06	679.371	662.896	24.2957	571.324	1358.63	679.821	326.669	434.702	636.43	918.125	869.389	241.303	1102.24	345.924
XM_012308814.2	1647.98	861.728	2074.54	1685.8	1808.61	1802	1691.43	1409.11	2229.69	1058.03	1448.65	1993	2689.82	2074.45	3674.82	3201.32	2536.21	4310.4	2314.39	4050.35	2693.11	2057.53	3884.76	3245.68
XM_003399663.3	408	223	337	310	364	348	354	322	381	409	431	263	217	248	182	323	292	360	359	356	286	254	388	345
XM_012309483.2	1897.81	1924.48	3078.31	1342.46	2079.01	1175.11	841.333	1209.91	2180.01	1808.31	600.671	1759.75	1607.61	2139.85	3249.02	1639.49	2053.47	1935.93	1274.7	1769	1355.21	2121.72	1665.31	1333.65
XM_012309484.2	2769.19	2279.52	3219.69	3058.54	6220.99	4403.89	3294.67	2324.09	4321.99	5338.69	3624.33	4526.25	2883.39	3546.15	4002.98	2932.51	2607.53	3204.07	2062.3	2920	2664.79	2751.28	1824.69	1405.35
XM_020862699.1	22.3719	9.73383	6.43498	5.63387	11.9771	24.3579	16.8995	10.1633	24.526	19.6501	20.7747	12.1668	7.93386	13.3046	1.24625	16.5468	12.8872	21.5624	6.02195	23.1914	17.3714	12.3613	11.9229	19.6346
XM_003393585.3	427	112	177	210	279	196	180	164	256	207	306	266	137	138	214	257	166	199	191	239	167	155	206	193
XM_012312196.2	551	214	428	391	433	335	423	381	425	319	490	506	373	420	465	572	557	601	596	592	518	399	650	584
XM_003396368.3	342	168	224	236	262	216	242	241	262	267	342	115	210	261	31	225	235	275	283	299	164	187	288	264
XM_012307749.2	530	184	473	548	461	474	548	533	484	509	533	311	409	427	383	566	562	504	556	576	470	496	631	475
XM_012319196.2	0	0	0	0	0	50.0119	0	0	0	0	0	0	77.7026	0	0	0	0.000212359	35.6179	61.3268	1.82806e-05	10.9568	0	28.7677	71.2364
XM_012319200.2	79.8317	16.8582	65.6713	63.3426	45.3564	23.9881	45.0039	78.4476	16.9214	52.6713	112.76	6.69818	20.1368	83.6046	0	59.5587	50.4642	38.4258	56.3744	38.0003	30.9194	6.70297	87.3964	68.0153
XM_012319197.2	25.5413	0	0	0	0	0	7.37884	0	0.000314193	0	0	42.2708	1.20933	38.3954	99.0052	36.3282	37.8659	19.9625	0.0450191	65.1501	0	39.4812	17.4655	58.7479
XM_020867924.1	11.7267	13.8085	7.93814	0	31.7526	0	26.6173	4.55236	22.1589	0	13.24	13.3087	42.9512	0	10.9804	19.735	51.7803	0	0	67.2189	23.111	35.999	82.2003	0
XM_012319198.2	58.9003	46.3332	2.39057	18.6574	18.891	0	1.30895e-05	0	73.9194	9.32871	0	13.7223	0	0	71.0144	32.3781	70.8894	134.994	18.2538	19.6307	94.0128	61.8168	0.170097	0.00044743
XM_012310164.2	8.23311e-05	4.51005e-05	2.52939e-05	11.2126	2.22899e-06	0.0485471	1.22125e-07	0.000133106	1.28515e-06	3.78622e-06	83.3597	0.00903868	0.642682	8.40745e-07	0.0176564	201.192	0.000928746	4.21933e-06	0.488793	84.8209	5.91951e-06	0.00200499	9.21732	187.137
XM_012310163.2	79.2408	129.199	0	71.2253	73.7032	79.5637	36.8902	18.4684	147.447	36.8721	23.9429	209.554	209.86	158.299	52.9184	77.9195	184.816	26.4635	104.926	71.8461	165.039	95.1595	79.6561	79.3836
XM_012310165.2	781.658	293.444	443.035	427.629	272.089	64.7988	136.592	609.188	683.935	137.571	0.403232	689.511	562.946	172.832	315.417	736.34	549.003	975.288	755.499	703.947	556.812	12.0499	764.845	281.378
XM_003396905.3	6.42672	1.35684	236.15	302.906	475.859	337.837	579.518	15.3432	0.0192065	568.557	750.9	36.1467	2.13932	520.693	0.198306	47.4824	108.964	0.077622	22.2141	4.72433	12.9704	207.083	8.03644	230.649
XM_012310162.2	41.6743	2.96338e-07	58.815	0.0272841	0.34883	38.7519	0	9.78914e-07	0.598216	1.43399e-08	0.393881	39.7794	37.4111	24.1764	712.449	71.0657	59.2155	33.1708	18.872	0.661342	180.178	453.706	92.245	134.452
XM_020863411.1	425.684	227.987	198.498	123.122	116.322	113.69	148.15	118.942	183.53	172.159	160.313	116.74	138.722	155.095	36.8662	96.5135	105.096	115.332	51.0962	211.609	74.1539	123.349	96.9844	74.9308
XM_020863412.1	198.727	125.592	120.224	87.4723	140.004	102.971	84.9338	104.036	155.172	145.176	121.408	126.671	161.592	192.259	84.6199	208.366	170.335	189.195	294.421	147.878	192.973	197.115	242.043	215.129
XM_012317603.2	457.737	172.576	111.743	0	104.548	0	19.391	30.3154	12.2347	55.3453	48.9226	43.589	82.1861	148.393	432.502	117.091	3.43653e-06	5.73302e-05	39.9083	210.894	0	33.691	0	0.162633
XM_012317605.2	0.0212384	41.098	152.427	247.851	119.897	87.8162	124.477	200.583	232.542	144.748	145.501	43.8393	49.5327	101.245	172.008	218.276	34.5541	298.97	168.709	47.0321	27.2265	52.8201	179.701	142.41
XM_020867303.1	240.527	37.8451	131.625	66.3351	115.287	106.652	113.905	165.058	215.978	212	106.156	38.5732	68.7796	114.299	32.6507	165.373	263.547	308.206	315.381	253.571	162.427	280.558	247.324	201.821
XM_012317604.2	83.5876	35.1996	71.136	51.1954	85.4234	84.4844	218.735	38.5687	49.9867	82.7581	0	38.0841	13.3704	32.5654	26.0881	119.512	235.387	73.4949	104.843	192.335	109.11	39.7326	214.605	255.755
XM_020867304.1	0.00214856	1.94158	1.09545e-07	45.3507	111.74	28.8303	55.9573	0	0.000102767	0.00210904	1.0916e-07	67.9089	40.4497	0	0.00463626	4.33523e-06	96.6521	0	1.12729e-06	0	24.8298	9.43064e-05	4.65033e-08	56.7772
XM_003401728.3	312.858	116.365	296.853	311.608	227.001	330.673	530.899	485.54	454.759	325.337	524.344	297.417	351.192	501.307	236.995	365.021	406.112	428.063	575.545	398.175	523.759	370.137	483.275	386.242
XM_012317600.2	78.2671	169.974	291.216	236.659	211.103	287.544	193.635	201.935	229.499	200.809	229.077	441.588	299.489	249.19	582.753	447.726	415.747	650.267	468.614	323.993	426.647	229.061	318.095	435.832
XM_020866900.1	6	5	0	0	0	0	0	0	0	0	0	0	3	0	0	0	0	0	0	0	0	0	6	0
XM_020866901.1	0	0	5	6	5	2	6	6	12	1	12	12	0	0	2	4	0	2	1	5	6	1	0	1
XM_003403333.2	15	6	13	9	11	9	17	7	22	12	15	19	7	4	22	11	10	6	7	6	10	6	12	6
XM_003400306.3	261.152	1.31036	387.96	0.00650044	175.355	86.2053	388.406	93.3801	0.00440928	64.6529	224.884	217.596	403.118	355.69	487.654	266.962	120.166	726.494	156.273	232.634	510.073	136.154	154.917	620.609
XM_012315448.2	388.418	297.422	158.985	154.676	167.25	65.6568	125.648	109.755	241.918	71.8007	105.158	298.427	220.869	131.511	970.961	412.171	480.243	620.513	353.99	521.26	260.064	596.633	554.493	418.129
XM_012315450.2	269.43	115.268	70.0551	381.317	231.394	181.138	48.9464	219.864	389.078	167.546	173.958	409.977	123.013	185.799	310.385	387.867	691.591	138.992	407.736	497.105	324.862	250.212	673.59	277.262
XM_020867064.1	74	65	41	42	53	36	29	54	30	49	63	49	27	60	33.4394	89	85	46	70	111	50	48	77.6471	63
XM_003401572.3	405.708	238.51	102.544	234.36	46.1552	134.205	208.051	162.916	51.916	83.6672	118.658	183.616	93.282	0	0	67.8354	20.7611	83.2097	57.1662	83.4814	64.8215	128.108	116.086	74.3576
XM_003401571.3	575.333	227.49	692.456	571.64	672.845	560.795	436.949	431.084	543.084	514.333	553.342	607.77	230.571	464	777	637.575	459.239	621.821	543.834	797.519	657.307	388.892	685.914	483.642
XM_020867287.1	33.9598	0	0	0	0	0	0	0	0	0	0	40.6146	53.1471	0	0	41.59	0	21.9693	1.84707e-06	0	22.8713	0	2.22482e-06	0
XM_003398883.3	3	6	2	4	3	0	8	0	2	1	3	2	0	1	2	1	4	0	0	2	1	3	2	2
XM_003402215.3	39	26	24	27	26	32	34	19	43	42	25	7	46	40	18	30	37	24	37	45	22	25	24	38
XM_003397557.3	0	0	0	0	0	0	0	0	0	0	0	0	0	0	0	0	0	0	0	0	0	0	0	0
XM_012311780.2	254.118	197.647	265.412	259.765	310.588	395.294	378.353	192	333.176	361.412	112.941	344.471	310.588	406.588	192	717.176	688.941	773.647	711.529	666.353	813.176	485.647	626.824	485.647
XM_012311778.2	0	0	0	0	0	0	0	0	0	0	0	12.7761	0	0	0	15.481	0	0	0	0	0	0	0	0
XM_020864770.1	41.3975	21.2266	37.8705	13.5972	44.3515	24.6385	41.9778	23.6436	46.9905	15.818	15.5525	22.0505	32.3358	72.7719	26.8483	67.6453	111.207	87.6345	90.4775	129.391	46.9273	62.2724	69.6703	90.5963
XM_012311785.2	0	0	0	0	2.10696	0	0	0	0	0	0	0	0	0	0	0	0	0	0	0	0	0	0	0
XM_012311779.2	929.723	343.098	584.141	794.954	869.033	607.457	582.246	654.319	886.804	479.554	695.138	923.317	461.271	592.605	1081.43	559.26	503.237	667.506	555.993	489.717	687.025	380.618	650.898	398.932
XM_012311782.2	0	0	0	0	4.67714	0	0	0	0	0	0	0	0	0	0	0	0	0	0	0	0	0	0	0
XM_003397556.3	29.4322	0	0	0	0	36.015	0	0	22.8501	15.9511	0	0	0	0	0	0	7.99112	25.7973	10.8896	0	0	7.8098	8.35628	0
XR_001098970.2	373.222	319.458	572.73	442.081	561.846	389.456	474.139	321.027	513.765	250.93	305.172	596.165	241.191	378.067	473.283	891.069	827.544	1120.29	344.446	625.064	1013.78	620.486	573.599	590.235
XM_012311781.2	462.067	151.261	552.117	381.452	784.217	331.015	212.43	242.97	493.366	284.966	233.645	698.28	309.815	472.339	1649.7	290.899	141.066	385.551	294.186	559.653	325.748	429.957	550.741	527.559
XM_012311783.2	67.205	23.209	16.7191	30.2392	12.8624	69.5019	158.737	67.0689	91.2772	86.7024	69.2901	62.3637	50.2575	74.1132	19.235	95.2616	64.1876	45.2425	65.9725	47.443	63.408	39.2779	36.264	71.8501
XM_012311775.2	1487.84	878.347	1008.46	1012.55	1183.34	935.832	784.188	818.972	1287.84	1006.93	906.531	950.806	695.459	914.516	959.343	1241.21	1000.97	994.395	1397.51	1319.02	853.998	634.977	1459.27	887.18
XM_012311777.2	0	13.7528	26.5478	57.3611	18.9822	8.7908	15.9296	0	24.9254	13.7327	20.73	0	10.0825	0	35.1598	0	10.8574	11.9321	0	43.3599	12.9389	7.95471	9.38219	0
XM_020864771.1	0	0	0	0	0	0	0	0	0	0	0	0	0	0	0	0	0	0	0	0	0	0	0	0
XM_012311784.2	0	0	0	0	0	0	0	0	0	0	0	3.77099	0	0	0	0	0	0	0	0	0	0	0	0
XM_012319453.2	1198.14	485.195	1053.15	959.961	993.425	890.699	840.83	675.419	933.463	1034.21	964.367	904.048	675.699	731.494	1516.07	911.99	900.358	838.229	840.425	842.42	820.153	690.177	990.516	876.809
XM_003400236.3	1306.58	807.62	894.43	955.958	1173.55	789.355	891.913	545.62	1034.58	878.696	809.277	1329.05	662.506	702.62	1597.47	1027.58	1091.66	681.051	640.544	714.278	1015.43	671.392	1120.16	963.506
XM_012315674.2	0	25.3001	0	0	0	0	0	19.3953	0	0	0	0	38.7907	0	0	0	0	0	0	0	0	45.837	0	38.7907
XM_012315675.2	86.5083	64.519	166.362	396.653	292.785	151.115	302.274	26.618	173.017	146.399	241.139	286.143	192.98	212.944	93.1628	219.598	268.703	192.98	59.8904	133.09	259.525	230.489	232.907	113.126
XM_003400237.3	256.909	221.561	309.207	5.38896	51.6638	0.530382	0.813496	259.366	183.401	115.905	268.583	507.806	189.723	119.436	341.369	143.82	0.639704	586.969	309.565	457.632	230.045	241.281	462.928	257.577
XM_003396167.3	561	251	558	699	751	575	817	768	741	656	792	459	587	763	540	828	733	830	909	656	623	517	925	739
XM_020864548.1	0	0	0	0	0	0	0	0	0	0	4	0	0	0	0	0	1	0	0	0	0	1	2	0
XM_020867954.1	150	71	153	174	200	169	143	130	278	124	196	150	179	254	160	315	230	341	227	510	260	334	318	200
XM_020862861.1	25.6419	9	5	2	4	0	3	3	6	2.42948	7	4	5	0	4	4	2	3.03475	0	2.44795	3	2	0	4
XM_020863081.1	117.978	46.9892	70.9904	4.03362e-06	0.000313109	39.9988	50.9993	39.9889	0	48.9955	0.0222976	0.00116007	53.9829	44.9984	91.9868	0.0271649	73.9968	98.9966	78.9747	77.9762	36.6285	58.9845	0.0114121	92.9909
XM_003395485.3	0.0221501	0.0107949	0.00961013	57	67.9997	0.00119605	0.000749891	0.0110856	75	0.00449201	80.9777	65.9988	0.0170805	0.00163502	0.0131654	78.9728	0.00317741	0.00337867	0.0253382	0.0238284	29.3715	0.0154661	78.9886	0.00907664
XM_020867514.1	0.000926064	0.000503861	0.0001563	6.77463e-05	2.47913e-05	1.48515e-05	2.70154e-05	0.00030813	7.18236e-05	0.000369648	0.000417046	0.00195646	0.00105488	0.000175321	0.000650995	0.00171413	0.000207412	0.000175911	0.000535173	0.00169237	0.000390045	0.000298201	0	0.000148663
XM_003402141.3	9.28525	4.06777	2.22654	3.23784	1.07518	1.07057	4.17305	2.03312	7.24672	8.00168	6.0756	14.4403	6.03918	10.2522	8.7355	11.3951	10.1377	11.0023	3.01841	10.0576	14.5679	2.08881	7.12614	3.00879
XM_012310500.2	316.399	171.667	135.955	157.405	196.465	76.0574	97.7372	95.0658	65.9989	209.488	257.782	154.04	214.676	316.793	171.275	163.601	262.347	413.613	150.159	141.991	246.402	167.066	216.307	118.654
XM_012310505.1	198.601	210.333	211.045	111.595	217.535	243.943	179.263	212.934	298.001	212.512	206.218	135.96	256.324	203.207	288.725	145.399	242.653	379.387	220.841	221.009	329.598	299.934	315.693	273.346
XM_003402501.2	3564.09	2163.97	1784.63	1686.57	2358.97	1364	1511.22	1577.5	2311.28	1922.11	2093.3	2892.47	1834.83	2015.02	2413.54	2136.87	1514.58	1921.14	2402.78	2404.7	1974.32	1857.21	2101.14	1731.73
XM_012318833.1	0	0	0	0	0	1	0	0	0	0	0	0	0	0	0	0	0	0	0	0	0	0	0	0
XM_012308131.2	0	0	0	0	21.96	0	0	0	0	0	0	225.914	102.739	13.4292	122.798	120.307	60.5171	199.284	31.3653	0	250.449	127.378	216.272	0
XM_003395048.3	820	414	658	512	704.04	572	578	539	823	777	621	586.086	824.261	932.571	608.202	954.693	851.483	895.716	943.635	1061	674.551	814.622	1024.73	974
XM_003399685.3	1035.64	543.399	934.405	667.786	1021.14	460.292	419.79	518.021	730.512	562.496	488.361	1181.66	642.512	705.35	794.381	365.496	593.778	461.11	698.505	650.439	488.792	463.743	589.986	308.87
XM_012314887.2	451.881	168.198	267.002	688.348	564.351	593.808	877.16	510.976	732.524	522.617	551.039	584.005	342.488	519.611	106.114	786.502	388.169	867.885	501.835	722.032	586.208	441.707	505.866	739.235
XM_012314891.2	59.7646	0.0187721	198.435	1.75244	71.6887	0.404803	63.1859	62.9944	208.176	0.000804948	3.09766	372.507	0	0	295.504	7.60637e-06	0.182615	0.00380919	1.92764	0.331237	0	0.152541	38.3654	0.0339752
XM_012314888.2	319.717	248.384	0.157591	0.113514	131.816	455.495	1.86425	96.0081	1.78856	450.885	442.502	1.83064	0	1.03889	0.000615682	0.00207378	2.87027	0.00161004	3.73178	53.1971	0	80.3978	256.782	4.86133
XM_012317823.2	40.4608	23.1969	11.467	0	73.0007	59.1496	0	0	0	18.7138	61.4182	20.1955	84.0221	76.022	55	0	153.455	125.683	200.598	194.896	41	26.4737	113.476	14.4055
XM_012317821.2	92.0077	56.8031	97.533	90	14.9993	57.8504	104.608	130	144	75.2862	60.5818	59.804	117.978	81.978	0	135	39.5446	107.317	118.402	74.1037	30.976	133.526	108.524	87.5942
XM_012317822.2	3.53149	0	0	0	0	0	25.3919	5.47872e-07	7.33303e-08	0	0	0.000486199	0	0	0	0	0	1.49104e-08	0	0	82.024	1.0858e-06	0	65.0003
XM_003398589.3	0	0	0	0	0	1	1	0	0	0	0	0	0	0	1	0	4	0	9	1	0	1	0	0
XM_012310480.2	1096	469	1024	848	740	795	1074	757	825	430	664	1109	801	633	1630	1189	1230	1307	1122	1550	1198	940	1676	1214
XM_003399973.3	1216	423	1043	933	1116	831	989	907	821	830	932	705	684	775	1267	1027	1045	1091	1039	2035	888	973	1062	1153
XM_012316678.2	1092	464	902	908	961	771	898	829	931	794	1104	951	725.611	776	917	964	896	1000	954	1148.65	879	819.018	1153	893.678
XM_003394486.3	821	482	751	461	542	516	479	525	792	600	649	643	494	516	526	762	790	826	599	739	603	617	796	880
XM_012311248.2	35.9497	0	0	0	0	0	0	0	0	0	7.41069	9.61475	27.6384	0	0	22.6109	0	0	0	0	0	0	11.4031	0
XM_012311250.2	0	0	0	0	26.8592	0	0	0	0	0	0	1.59091e-08	0	0	91.5235	0	0	0	0	0	0.000474143	0	2.43638e-07	0
XM_012311251.1	1.92192	13.4271	0	0	1.33351	0	24.1055	0	0	4.75622	0	0.768336	38.8465	4.36807	0	63.7635	0	0.355109	71.1043	93.5249	0	15.9241	53.8763	77.5695
XM_012311249.2	0	0	0	0	0	0	0	0	0	0	0	0	0	0	0	0	0	0	0	0	30.1307	0	0	0
XM_003397311.3	23.3921	8.29001	17.1206	15.5434	9.94494	4.72557	2.28255	5.25623	17.5724	4.24378	4.36223	29.0941	10.8295	10.8189	24.3962	19.345	24.304	49.0018	19.6325	57.0622	37.5857	29.2658	33.0069	27.7995
XM_012311247.1	0	16.958	40.8794	17.4011	17.0993	0	17.4011	0	50.4276	0	27.7366	69.5228	45.6856	17.4023	155.076	85.2806	212.696	282.643	32.2327	52.1455	204.986	136.81	112.591	124.631
XM_012311246.1	23.7362	0.32494	0	16.0555	0.763047	23.2744	10.2109	32.7438	0	0	6.49043	1.67912e-05	0	71.4107	0.00394678	2.98126e-06	0	0	0.0304573	15.2675	4.29726	0	23.1223	0
XM_012309943.2	4.29808e-06	100	109.923	0.00772336	47.5413	56.9178	0	0.000348497	0	118.528	42.8962	34.2608	5.90157e-07	0	20.6194	61.9368	2.02233e-06	22.0051	0.00136345	0	2.53507e-07	65.2292	150.88	0.000303751
XM_003396303.3	210	0	103.077	144.992	92.4587	110.082	187	180	209	52.4715	127.104	100.739	122	159	183.381	152.063	233	238.995	195.999	251	140	62.7708	67.12	198
XM_012316860.2	11904	4391	5864	2283	3036	4543	2217	2903	4103	2493	3409	2313	2101	2864	3719	1516	2856	4839	3379	3529	3511	2879	6153	2333
XM_012320254.2	929	588	664	485	705	383	320	404	655	1006	318	598	2297	1547	1441	1687	1155	1598	985	11542	1284	1853	1973	786
XM_003403069.3	275	131	265	260	260	272	230	430	365	217	263	253	309	482	437	436	276	497	493	497	270	224	359	415
XM_020865379.1	345	126	301	248	305	321	347	422	353	373	405	107	264	303	39	272	269	270	375	325	212	231	305	339
XM_003399624.3	1572	702	1332	1509	1523	1050	1188	993	1400	1385	1454	1290	1547	1906	1363	2028	1787	1995	1908	1698	1809	1400	1948	1708
XM_020868223.1	1	0	0	0	0	3	1	0	2	0	0	0	0	1	0	0	2	1	3	3	0	1	0	0
XM_012316621.2	454.902	379.121	4.19608	647.998	685.82	511.411	255.518	396.518	680.749	543.545	310.1	580.41	278.223	363.04	338.24	601.262	0.845694	0.0532695	219.213	521.695	697.65	639.281	518.735	131.798
XM_012316620.2	145.48	10.0055	188.416	0.527149	0.679612	5.57295	117.719	11.3533	0.0341631	9.63018	135.4	122.475	289.73	266.593	0.000500859	154.171	482.384	10.0069	135.369	55.0013	274.957	1.65066	1.77691	161.078
XM_003400922.3	270.327	18.3231	358.479	1.08801	1.39355	11.8246	262.913	20.5111	0.0741449	18.8452	257.999	0.029553	5.33128	0.00129071	413.015	0.120784	274.577	950.281	241.994	98.6698	2.00997	2.99413	312.626	525.294
XM_003393254.3	37.4103	12.4701	0	0	12.4701	24.9402	0	37.4103	49.8803	37.4103	0	12.4701	24.9402	35.3485	0	49.8803	12.4701	12.4701	162.111	49.8803	0	12.4701	0	74.8205
XM_012311811.2	179.59	125.53	180	201	167.53	167.06	208	139.59	213.12	202.59	236	106.53	153.06	196.652	74	217.12	217.53	201.53	137.889	242.12	145	203.53	202	166.179
XM_020866196.1	0.1569	0.0471275	76.7309	0.0474912	0.0329007	69	0.0176797	0.109533	0.0327351	30.756	0.186806	0.188879	0.0626956	0.0173852	0.0308045	34	0.0290616	0.0233508	42	0.170918	0.0441504	0.0886786	0.0688125	0.051154
XM_012315498.2	76.3408	19.8248	0.00550786	65.9525	42.8047	1.68229e-05	53.9823	40.238	75.0873	0	116.813	74.8111	20.9373	27.6465	18.2282	0	40.9709	38.8487	0	58.5285	51.9558	33.9113	53.9312	39.8908
XM_020866197.1	17.5023	13.1281	8.26361	0	21.1624	0	0	9.65248	9.87998	22.244	0	0	0	16.3362	29.741	0	0	9.12794	0	18.3006	0	0	0	19.058
XM_012318462.2	17.6588	0	0	0	0	31.2793	18.5734	21.8603	0	5.32296	0	28.1004	0	0	0	0	0	0	76.7057	45.7571	0	0	29.519	0
XM_003402259.3	610.341	283	539	492	526	456.721	433.427	473.14	698	411.677	633	579.9	482	459	707	658	625	700	559.294	737.243	601	544	724.481	602
XM_003394912.3	120.815	106.54	243.233	110.172	182.698	85.7841	170.456	142.813	208.032	135.495	195.36	211.283	345.934	236.964	208	379.328	427.496	492.586	351.089	382.555	272.059	344.402	324.726	319.787
XM_020862924.1	327.185	119.46	166.767	227.828	130.302	156.216	113.544	226.187	210.968	188.505	157.64	155.717	53.0657	144.036	152	134.672	40.5037	88.4136	182.911	172.445	163.941	67.598	269.274	169.213
XM_003400701.3	758.394	355.235	782.006	685.667	730.534	630.709	703.132	632.276	887.902	1008.24	615.694	849.101	775.189	936.865	918.507	861.283	722.64	831.21	963.677	925.967	736.774	725.55	1238.37	716.989
XM_003393298.3	4448	2126	2940.97	2326	2562	2542	2326	2414	2900.95	3140.95	3022	1503	2026.94	2378	1167	2492	2193	2273	2680	2961.95	2032	1953	3107	2011
XM_003401928.3	5.61942	4.70374	0	11.2388	2.3654	2.80971	2.49798	16.8583	11.4194	11.2388	2.80971	14.0485	0	25.6053	22.5972	7.62613	2.69943	15.4015	5.61942	0	11.2388	5.07656	11.2388	2.7454
XM_003401929.3	21.3806	9.29626	35	3.76117	9.6346	10.1903	14.502	50.1417	23.5806	7.76117	34.1903	17.9515	32	2.39473	30.4028	34.3739	44.3006	19.5985	43.3806	75	46.7612	16.9234	72.7612	77.2546
XM_003402409.3	207	106	194	184	171	118	166	141	201	133	156	167	167	159	187	191	162	184	183	207	143	173	231	164
XM_012308329.2	437.732	555.363	39.2111	0	0	741.928	1017.43	907.257	576.44	1191.76	818.928	0	811.867	498.931	0	285.975	162.08	751.996	1115.12	915.98	3.09858e-08	894.65	28.8302	1066.29
XM_020862856.1	56.5856	0	79.5066	108.266	90.275	48.493	57.6465	45.3092	51.0895	38.9138	71.7752	62.1671	80.0866	89.745	156.916	87.1919	100.841	86.4902	31.6379	108.673	30.3423	94.778	102.227	77.1342
XM_012308313.2	11.076	0.206773	0.00137761	0.000149161	6.39259	45.7566	260.446	351.466	702.421	639.494	479.836	0	504.047	746.665	0	121.808	332.721	911.275	682.877	121.347	215.567	574.994	0.0143144	448.751
XM_012308272.2	0	0	0	0	0	0	0	0	0	0	0	0	0	0	0	0	0	0	0	0	0	0	0	0
XM_012308318.2	2629.71	1235.72	1575.77	941.087	1634.39	1567.16	1142.4	1091.22	1719.92	1211.04	1343.64	1273.23	770.789	967.823	1217.64	1109.46	1070.49	661.373	1180.79	1647.93	1392.84	909.282	1417.98	938.612
XM_012308288.2	2520.89	773.713	1892.38	2050.06	1901.86	1343.66	1168.07	728.559	1397.88	923.723	1355.82	1715.6	1332.39	1501.98	2037.41	2294.56	1636.76	1702.86	1179.55	1473.73	1897.25	1260.75	2407.13	1383.95
XM_020862845.1	0	0	452.139	267.59	101.086	3.46467e-05	5.3227e-08	543.191	23.2522	0.0688489	2.45695e-08	0	2.82163	190.853	532.029	0.000163868	366.104	0.000622494	298.03	866.338	0	0.547779	911.821	1.26613
XM_012308280.2	0	0	0	0	0	0	0	0	0	0	0	0	0	0	0	0	0	0	0	0	0	0	0	0
XM_012308297.2	0	0	0	0	0	0	0	0	0	0	0	0	0	0	0	0	0	0	0	0	0	0	0	0
XM_020868243.1	11.6159	0	4.80669	10	6	1	2	4.97826	6.63768	0	9.95652	6	3.31884	2	7	4	7	3	7	5	3	3	11	6
XM_012320049.2	1.38406	1	5.19331	0	0	0	0	1.02174	0.362319	0	1.04348	0	1.68116	0	0	0	0	0	0	0	0	0	0	0
XM_003397710.3	29.0166	143	0	37.1133	111.375	107.375	27.3299	144.187	82.7563	154.187	65.5777	0.036537	0.00855143	31.31	0.471725	0.000192107	1.22523	0	60.2116	104.151	77.3151	4.31934	4.61975	52.0313
XM_020864648.1	205.983	0	232	206.887	103.625	103.625	206.67	51.8125	207.244	51.8125	155.422	276.963	333.991	308.69	433.528	461	457.775	508	309.788	413.849	310.685	377.681	475.38	411.969
XM_003400903.2	9	1	4	1	2	2	4	5	5	3	7	11	12	16	30	30	40	36	15	34	24	20	36	24
XM_012316366.2	284.606	137.154	172.671	0.000581984	0.00451987	34.331	37.1111	1.42178	40.5115	114.26	348.777	169.656	375.478	0.299497	44.899	140.895	178.873	354.081	372.817	274.944	229.263	228.598	198.592	296.314
XM_012316364.2	0	0.0230069	11.7769	0	0	0	0	0	3.27493e-06	133.305	64.2793	0	0	0	0	0	0.513602	8.30457e-07	0	0	0	18.7897	0	0.762249
XM_020866620.1	665.417	325.408	282.188	79.4273	319.417	393.394	382.706	579.938	642.285	418.711	205.472	223.691	186.05	126.257	146.98	260.905	460.833	300.088	222.462	432.623	164.516	377.358	242.806	530.942
XM_012316365.2	105.977	26.0775	59.3771	97.1801	71.1443	94.0269	12.6468	38.6401	158.088	29.7216	59.4433	55.3506	123.833	229.687	261.508	143.639	139.444	350.504	245.318	251.524	177.644	177.254	261.399	220.982
XM_012316362.2	0.000416716	9.33693	8.9877	260.392	138.434	85.2485	15.5366	7.70274e-05	0.116041	0.0017866	0.0282862	159.303	4.63926	357.757	300.613	217.56	104.337	66.3271	21.4038	26.9089	22.5768	2.72722e-05	52.2025	3.16549e-06
XM_020865083.1	6	3	5	3	2	7	1	4	1	7	2	2	4	3	0	2	4	2	1	3	2	5	0	1
XM_003392935.3	195.094	74.3284	151.299	188.532	168.401	172.088	182.238	222.171	189.406	148.469	202.379	172.242	135.493	166.12	188	174.652	174.626	181.558	182.502	190.499	164.863	138.484	210.047	166.171
XM_003401316.3	943	508	1023	897	1016	834	773	919	1068	1075	1069	656	807	1014	937	827	758	897	994	911	748	738	1060	768
XM_003399021.3	6.85705	23.4095	23.6339	16.6913	0	7.6336	30.5344	22.9008	0	37.943	38.168	9.22544	70.6077	106.192	25.0376	66.2878	125.498	178.161	130.991	95.4014	32.1889	83.8068	218.826	121.896
XM_012313883.2	0	0	3.13568e-05	6.14432e-06	1.53629e-06	0	0	0	0	0	0	6.84926e-05	0.000104068	3.47607e-06	0.000154226	0	1.17528e-05	38.4847	1.697e-05	0.000172019	3.01292e-05	70.6702	2.20778e-05	24.9706
XM_012313884.2	113.092	43.5905	32.0068	53.0309	94.4115	76.3664	51.4656	70.0992	124	64.057	76.832	61.4406	54.7398	103.949	83.4241	74.9861	44.7002	70.3545	92.0737	99.6127	74.4645	89.2954	0	75.1337
XM_003399022.3	15.0513	0	0	0	0	0	0	0	0	0	0	0	0	0	0	0	0	0	0	0	0	0	0	0
XM_020865357.1	0	0	27.3592	30.2778	6.5885	0	0	0	0	0	0	23.3339	24.6524	22.8587	123.538	97.7261	59.802	0	3.93497	42.9857	104.347	0.22753	32.1741	0
XM_012321258.2	27.0067	29.4591	4.84334	7.76352	24.9332	33.0366	14.0381	46.6297	55.6365	32.1185	48.5121	4.22922	21.1204	20.6995	3.83365	16.1332	0	61.2409	5.84279	82.0192	5.54133	74.2281	12.4796	58.7517
XM_003394674.3	518.993	269.541	399.157	454.236	489.067	640.963	549.962	687.37	566.364	576.882	545.488	332.771	506.88	605.3	334.166	637.867	499	553.759	773.157	713.981	355.459	455.772	611.52	574.248
XM_020867678.1	67.1594	58.3038	53.9066	49.9622	50.5418	13.6868	24.9802	0.876504	60.2785	34.4157	51.785	38.7185	27.3161	30.399	25.3235	35.6192	26.8154	21.1594	11.0852	60.4779	19.8983	26.9034	38.1346	47.6033
XM_012318716.2	557.222	295	557.123	695.775	637.058	492.443	599.555	229.444	655.532	327.778	327.778	680.953	295	676.994	295	589.852	589.98	491.667	782	360.556	690	262.222	524.444	491.666
XM_012318717.2	289.778	194	109.877	1.22451	9.9417	1.55747	0.444609	322.556	134.87	309.222	365.222	0.0468489	243	0.00579304	178	121.148	133.02	313.333	3.10971e-05	389.444	0	309.778	318.556	213.334
XM_003395660.3	134	45	170	104	108	129	175	149	135	132	155	49	107	136	93	145	103	174	136	168	106	112	179	158
XM_003395193.3	183	68	121	132	164	122	159	123	146	173	225	89	151	222	33	244	227	238	229	206	182	178	214	229
XM_012308465.2	593	393	514	363	430	408	370	445	493	589	403	239	334	412	158	450	312	386	499	515	330	330	481	333
XR_002307707.1	0	1	0	0	0	1	1	0	1	2	1	0	1	0	0	0	0	0	0	0	0	0	0	1
XM_003392849.3	143	55	84	90	139	77	95	101	140	73	145	92	32	26	56	35	40	54	40	53	38	30	37	42
XM_012316898.2	60	34	23	11	30	31	20	30	45	48	35	13	25	24	8	24	21	29	35	45	21	31	10	38
XM_003395746.3	658	375	459	466	480	382	338	372	547	531	490	614	403	474	329	444	474	511	516	532	398	349	597	444
XM_003397770.3	0	0	0	0	0	0	0	0	0	1	0	0	0	0	0	0	0	0	0	0	0	0	0	0
XM_003397432.3	139	66	219	151	181	89	109	110	214	182	101	193	166	147	185	194	147	190	149	150	126	125	202	187
XM_012320458.2	3341	1874	3646	3709	3529	3667	3785	3657	3551	3157	4392	2177	4064	4531	4125	4458	4624	5277	5422	5215	4704	4597	6091	4576
XM_003395075.3	12	11	9	20	8	23	23	13	10	7	16	12	8	9	15	16	5	8	9	17	13	6	9	13
XM_003402069.3	490	300	485	421	509	441	425	422	496	558	482	325	356	477	182	482	412	400	484	484	340	335	546	425
XM_020868278.1	875	395	803	812	903	721	822	740	896	749	1060	777	541	642	714	896	867	907	873	780	872	563	986	841
XM_020862865.1	0	1	0	0	0	2	0	2	3	1	1	1	0	0	0	0	0	0	0	0	0	0	0	1
XM_020868651.1	7770.99	4230.59	7440.8	8091.15	8094.71	3801.25	7095.25	4838.97	6750.77	2379.92	5222.02	13623.3	12136.3	14256.3	46536.3	29239.3	29809.1	37583.4	14780.2	21568.1	25879	15709.3	24943.2	25454.8
XM_003403233.3	53.8065	91	283	215.203	304	290	275.796	214.541	344	282	263	245	371.531	322.407	362.977	455.096	402	471	291.685	384.987	425	436	550.892	302
XM_012319889.2	141.194	0	0.000222035	79.7974	8.09394e-06	0	0.204295	44.4587	0	0	1.28266e-05	2.47515e-06	40.4688	64.5932	0.0226958	11.9042	6.26069e-06	0	3.31459	0.0129938	0	0	0.108146	0
XM_003393463.3	67	35	45	51	58	44	26	27	57	49	74	29	13	11	24	23	24	19	25	45	19	31	29	24
XM_003395638.3	1323	636	1113	1284	1285	816	1173	937	1286	1050	1329	1304	1082	1210	1296	1353	1262	1524	1445	1312	1245	1087	1686	1177
XM_003399873.3	384.413	143.23	304.079	269.709	402.895	369.462	445.398	325.293	610.964	285.868	435.238	343.453	223.819	117.483	316	206.774	313	283.14	257.964	278.415	169.422	289	225.596	236.48
XM_020865928.1	59.1938	99.4903	0	72.8472	0.00102895	0	0	0	33.0356	98.4976	0	0	16.1814	49.9664	0	16.1161	0	30.572	0	35.0331	0	1.8894e-06	0	88.3807
XM_012315188.2	222.393	81.2801	165.921	118.443	242.104	35.5377	93.6023	68.7066	0	10.6341	93.7618	141.547	0	125.551	0.000103143	133.11	0	7.28778	34.0363	42.5519	136.578	1.31985e-08	124.404	42.1392
XM_020867504.1	573.807	326.815	298.541	186.721	245.205	187.838	164.228	188.956	292.912	213.651	277.721	315.683	250.889	228.082	258.5	290.938	235.185	342.087	309.787	323.408	284.432	238.392	304.522	324.426
XM_020867503.1	4.75661	15.7413	15.12	4.65727	6.19979	5.2914	7.6849	13.3998	18.2121	4.70299	4.69844	3.82435	29.6308	30.7125	2	17.8042	15.1601	28.1379	9.57409	32.4269	12.5089	22.1272	18.1966	32.9637
XM_020867505.1	573.807	326.815	298.541	186.721	245.205	187.838	164.228	188.956	292.912	213.651	277.721	315.683	250.889	228.082	258.5	290.938	235.185	342.087	309.787	323.408	284.432	238.392	304.522	324.426
XM_020867502.1	57.6302	13.629	26.7859	7.8998	11.3909	19.0326	11.859	7.68733	10.9639	7.99534	13.8603	16.81	20.5916	24.1245	0	24.32	27.4706	31.6883	42.8526	33.7564	27.6275	33.0878	18.7601	22.1852
XM_012308978.2	671	246	430	650	602	454	676	498	550	313	808	664	308	326	746	716	582	740	445	661	626	430	690	693
XM_012318430.2	45.1043	0.00164496	226.611	226.981	225.636	25.0632	74.991	33.5649	116.103	0	134.712	184.5	420.705	324.25	12.8558	161.705	425.537	552.804	97.4066	273.923	548.093	0.952095	731.797	350.174
XM_020867587.1	74.5766	45.2982	51.4105	12.6815	16.6023	14.1335	16.279	15.12	64.5463	16.1028	45.1533	75.1401	44.8073	45.8333	76.3796	75.8753	43.651	57.9451	10.8609	26.5952	14.0089	91.2171	100.849	42.4133
XM_012318432.2	0	0.757125	0	66.8285	96.8017	0	39.2621	0	29.2193	3.20782	0	229.947	7.27161	0.0449802	1199.92	198.8	481.002	456.978	331.208	88.6206	419.311	246.603	220.989	421.975
XM_012318431.2	0	2.961e-07	2.46931e-06	1.84249	4.84924e-08	17.5065	0	12.3007	0	0	92.0426	159.27	0.339401	0.442479	83.495	220.72	0.410334	0.408261	0.143775	186.764	30.8174	174.265	0.000261402	3.42707e-05
XM_012318426.2	2.27228e-05	31.7016	0.000393969	1.01514e-06	0.165809	40.9477	276.698	17.9702	0.0886546	414.191	20.0185	2.75397e-06	27.7109	367.865	0	0	0.000474019	0	1.66406	76.3288	0	0.270137	3.7382e-06	0.231153
XM_012318429.2	0	0	0	0	0	0	0	0	0	51.3349	37.0013	0	42.1199	0	15.9792	0	0	0	36.3536	0	0	0	0	32.2835
XM_012318428.2	764.414	431.666	396.577	299.244	214.226	541.892	89.8526	548.661	792.156	214.593	379.018	337.902	289.812	249.651	119.526	165.456	480.581	365.894	743.086	484.032	128.357	249.398	373.365	533.302
XM_020867586.1	0	68.7453	2.46931e-06	1.84249	3.62231e-05	0	0	0	0	0	0	4.20487e-05	6.0692	0.442479	0.000375926	0	0.410334	0.408261	0.143775	1.18123	30.8174	174.265	0.499558	0.00155836
XM_012318427.2	555.894	184.805	188.401	195.58	386.492	279.41	324.467	205.575	463.723	100.29	384.887	414.628	370.54	378.146	785.847	633.443	407.407	661.562	381.728	627.427	461.595	723.024	446.501	606.618
XM_012318425.2	0.0108282	0.0254424	1.00823e-05	3.20859e-05	0.0758653	32.0473	81.4501	17.8082	1.16438	0.280688	0.167941	4.6132	90.6246	57.3257	0	0	0.00142367	0	0.405306	0.127957	0	0.00555875	0	0.000872063
XM_003394436.3	29	12	43	53	36	69	82	49	46	63	82	17	46	62	30	32	32	69	89	76	46	38	53	41
XM_012311904.2	496.365	84.8933	142.804	99.629	125.556	0.00284395	206.801	159.628	65.2694	147.331	145.425	466.832	718.849	190.148	156.285	840.962	562.765	1103.57	1015.31	96.7838	229.188	555.938	456.845	440.607
XM_012311905.2	1600.42	507.472	1121.56	1628.67	1800.73	1569.49	902.201	1044.3	2481.45	2718.88	1720.74	113.446	671.917	987.417	643.225	1514.99	399.88	2564.54	1037.86	2338.2	1331.54	1837.03	941.238	2121.49
XM_012311903.2	85.8449	197.313	274.541	305.231	367.419	306.778	340.943	212.159	421.361	197.279	345.46	204.376	208.837	776.253	456.767	428.271	624.018	298.723	52.895	788.688	757.46	222.167	864.458	701.538
XM_012311906.2	2344.05	733.542	1633.56	2343.87	2683.96	537.353	1708.43	1942.32	2508.71	834.372	1344.88	1513.63	414.429	1208.3	1944.64	1348.04	928.516	1288.34	915.439	1654.27	1279.38	1411.18	1769.04	1730.72
XM_003397653.3	1003.95	350.979	522.885	74.3781	143.674	1122.78	509.629	245.483	520.15	457.159	1132.89	1314.91	707.871	200.213	262.123	458.273	557.929	271.44	688.06	729.704	206.801	6.12927	532.863	5.08384
XM_012311907.2	2739.37	1137.8	3769.65	3660.22	4236.66	4469.59	6431.99	4984.11	3485.06	3697.97	4312.6	2815.81	2214.1	1533.67	1160.96	3697.47	3933.89	2353.38	4870.43	3732.36	2536.63	1641.55	3498.55	1959.56
XM_012316994.2	245.384	52.3454	2.45031e-06	350.994	0	125.948	382.446	67.928	0	355.028	190.431	0	18.1085	18.8331	56.002	27.1572	3.54418e-08	0	0.107466	143.886	20.584	114.085	0	9.28517e-08
XM_003401521.3	195.078	224.095	203.712	252.07	291.091	102.149	424.542	155.883	279.007	78.8023	92.635	289.299	279.783	64.1787	94.6476	393.077	247.864	318.486	72.5754	293.809	5.19219	179.925	396.908	168.188
XM_012316992.2	328.009	0.866405	138.021	15.7003	55.9239	456.753	2.63709	282.863	191.463	295.073	326.914	160.148	4.97777	185.193	360.725	0.00206061	206.733	0.0280116	288.01	0	497.31	0.000882833	0.131044	0.0782857
XM_012316993.2	458.529	224.693	435.267	227.236	587.985	2.14986	87.3751	192.325	527.53	1.09647	419.02	497.552	49.1309	99.7952	110.625	126.763	146.403	266.486	191.307	213.305	55.914	135.989	301.961	400.734
XM_003396823.3	1888	1029	1083	1496	1264	961	1202	998	1356	782	1521	1344	1132	1152	1433	1288	1414	1605	1066	1217	1696	1300	1251	1480
XM_012316314.2	0.110144	0.0561748	0.0430108	0	0.0313462	0.0191398	0.00759247	0.0943149	0.0169495	0.0465916	0.0811901	0.145649	0.109452	0.023006	0.0514605	0.120974	133.857	0.0261042	0.113782	0.152259	0.0436402	0.093233	0.0704473	0.0633186
XM_012316315.2	110.125	47.7428	55.957	62.7625	93.9687	83.9809	58.9924	68.9057	95.6947	82.9534	107.418	115.739	71.8905	86.2899	64.0157	88.879	2.14268	102.974	73.9016	102.848	116.956	71.2375	119.93	107.191
XM_020866540.1	16.9793	11.201	0	8.58946	0	0	1.20007e-05	0	3.55473	0	3.50043	5.11568	0	10.6871	30.5356	0	0	0	3.98459	0	0	8.97038	0	0
XM_020863807.1	815	342	697	669	772	507	678	580	718	547	812	683	646	664	764	1051	1037	1059	927	939	862	662	1128	1073
XM_012321227.2	252.677	21.0565	315.847	311.998	393.054	387.289	461	386	287.772	331	282.748	264	286.401	140.376	444	350.113	363.481	449.204	404	575.543	350	280	505.355	322.039
XM_012321234.2	18.3226	105.944	19.1533	0.00235943	34.9462	117.711	0	0	72.2285	0	65.2524	0	1.59877	61.6237	8.229e-05	22.887	1.51855	83.7957	0.000210474	63.457	0	3.73533e-06	105.645	53.9608
XM_012310187.2	47	0	7.50496	14.4416	14.4411	4.22468	15.9967	0	0	25	14.4323	7.21103	17.8489	11.68	22.5719	36.0496	4.99854	2.40166e-05	39	31.5067	57	17.661	50.5249	21.6731
XM_012310186.2	0	13.9877	0.00838835	0.00682926	0.00731705	0.00149184	0.0032866	0	23.1939	0	0.0158761	0.0128603	0.0381304	0.00478561	0.0263236	0.0692533	0.00232639	6.9938	0	0	0	22.2898	0.0437669	0
XM_003396471.3	0	2.01235	13.4866	7.55153	9.55155	8.77383	0	13	11.8061	0	14.5518	3.77611	10.1129	26.3152	10.4017	6.8811	41.9991	57.0062	0	42.4933	0	32.0493	8.43137	9.32692
XM_012312047.2	108	59	74	46	75	86	130	77	107	94	114	75	93	77	79	55	190	181	71	75	47	107	113	70
XM_012309314.2	967.497	241.305	408.184	616.616	829.572	385.586	568.856	620.75	388.093	389.88	511.061	843.457	119.704	97.191	318.731	274.789	131.109	161.475	269.515	227.243	141.971	216.018	324.875	378.847
XM_003395877.3	332.24	43.9507	1.008e-06	178.261	112.077	309.686	61.3806	148.202	144.358	124.408	74.4782	148.261	40.3334	91.7487	53.0658	161.403	54.8984	150.814	185.895	50.2013	227.976	63.2558	177.921	184.569
XM_012309307.2	0	0	0	0	0	2.84188e-05	0	0	0	5.46679e-08	0	0	0	0	0	0	0	0	0	0	1.1971e-08	4.67613e-06	0	0
XR_001098778.2	1108.4	1251.93	1536.86	1474.63	1202.86	664.994	1233.27	957.534	1546.41	839.423	1239.39	1839.02	711.32	799.924	1838.63	1259.76	1404.47	1927.95	902.676	1592.81	1451.54	893.617	1504.05	1440.51
XM_012309309.2	422.441	49.1443	181.899	257.145	369.792	234.917	557.563	391.191	275.705	243.448	558.34	175.525	41.229	201.847	271.254	441.791	476.683	423.325	297	605.497	547.995	342.947	133.686	492.282
XM_012309310.2	0	81.9206	0	0	0	0	0	34.2619	0	0	0	0	0	0	22.0208	0	24.6819	37.8412	0	53.4464	66.6017	12.846	14.7091	20.2391
XM_012309311.2	1599.42	821.019	1029.05	1148.35	1230.7	904.816	1030.93	687.246	1182.25	1398.3	1908.08	1212.74	364.117	214.334	278.297	432.729	410.16	441.594	463.913	359.802	437.844	210.317	516.755	469.557
XM_020863350.1	0.000767575	1.7289	0.00861728	5.01267e-07	8.97662e-08	9.14557e-08	8.3764e-08	0.814158	20.1867	75.5374	10.6504	3.46636e-06	198.296	66.9553	0	50.5307	1.08904e-05	0	0	0.000849742	0.0672686	0	0	0
XM_003400762.3	241	103	254	267	283	178	249	288	264	237	234	205	193	194	278	234	221	241	275	240	210	180	317	248
XM_020864410.1	96	60	66	76	54	25	64	24	45	29	39	106	92	99.0297	447	345.047	399	412	157	178	343	211	203	387
XM_012312159.2	682.497	490.773	605.523	889.53	671.857	664.591	664.932	514.361	360.887	303.578	245.956	440.261	326.735	362.943	938.29	438.432	468.607	444.173	333.144	107.133	330.415	264.338	554.531	181.411
XM_012312151.2	1.5984	1.92355	0.353871	0.161743	0.239291	0.365885	0.673742	37.9249	114.062	0.127802	0.354454	0.357817	1.17338	0.31623	5.20195	2.5863	41.2815	1.19577	101.378	0.0501123	24.2919	3.26368	85.0985	21.4563
XM_020864470.1	0.28196	0.353451	0.0584286	0.0212622	0.032037	0.0445159	0.0710119	18.0197	31.3058	0.0195028	500.532	0.0668681	0.638958	0.153302	196.989	0.492939	5.40385	0.149427	19.9298	0.00975496	10.4273	0.615948	13.1332	3.31599
XM_012312155.2	0.0054036	1.5093e-07	1.75564	36.966	213.583	0.00115785	12.18	0.422039	0.178375	226.914	0.0634678	53.1483	6.34258	0.00019837	9.23085	0.398575	105.219	0.0156055	4.51956	563.427	51.3062	0.100152	226.048	362.448
XM_012312153.2	909.752	421.76	627.306	717.256	822.095	763.345	920.452	744.757	927.276	531.172	1350.13	943.319	668.326	617.896	1105.54	1641.61	1349.92	1717.18	624.027	1226.64	1465.21	950.507	1298.13	1130.37
XM_020864469.1	918.474	456.589	676.671	860.562	940.478	529.113	378.813	528.757	865.236	585.159	1024.53	657.292	507.155	540.504	649.723	708.786	582.68	736.216	883.302	489.057	1099.94	499.903	726.392	616.9
XM_012312150.2	0	0	0	0	0	0	0	0	0	0	0	0	0	0	0	0	0	0	0	0	0	0	0	0
XM_012312158.2	0.00883826	117.175	0.00160502	0.00237264	0.00266749	0.0078571	1.55345	11.6663	6.37915	0.0319854	0.0149838	0.00505211	0.0699484	0.0024768	0.0244033	0.0310215	0.424739	0.118097	18.6997	0.000658151	3.59604	0.129212	3.86952	5.00416
XM_012312152.2	50.3824	50.4261	104.331	24.5009	76.7131	24.5322	108.325	77.0923	62.6754	37.9982	95.4152	83.5496	24.5588	73.1842	0	36.6675	35.4636	58.9551	0	59.6802	11.8218	27.1433	60.7965	34.0929
XM_003402836.2	0	0	2.07383	0	0	2.01834	1.01017	0	3	0	0	0	6.18437	0	10.2743	0	9.36662	2.01622	0	0	1.00959	0	0	0
XM_003394047.2	5	3	7	9	12	5	1	6	5	5	5	4	4	1	7	4	4	4	1	11	2	5	6	5
XM_020867624.1	35	16	11	8	4	12	6	12	6	13	3	14	9	14	37	18	17	19	13	18	29	16	28	11
XM_012316964.2	674.765	426.686	389.495	486.674	531.254	228.04	376.556	613.867	586.508	369.248	998.756	453.483	591.915	555.747	488.412	445.337	530.125	690.527	280.016	335.752	614.447	311.72	680.38	608.894
XM_012316963.2	2017.24	860.314	2352.5	2337.33	2051.75	1799.96	1482.44	1459.13	2508.49	1741.75	1532.24	2859.52	2154.08	1915.25	2807.59	2684.66	2285.87	2595.47	2008.98	2484.25	2212.55	2008.28	2616.62	2613.11
XM_003402100.3	696	390	444	503	533	459	401	466	609	536	575	455	322	420	231	417	375	401	444	552	325	429	462	446
XM_020866637.1	38.1321	0.000111634	1.95882e-07	4.93808e-07	0	0.000143582	4.09032	70.8554	0	38.119	0	108.757	197.918	174.448	292.577	2.76331	47.2609	0.000159587	5.53789e-08	0.000461641	2.32362	11.3064	9.30922	0.00651002
XM_020866633.1	3.6057e-07	1.47034	0.0637225	0.695396	3.09291e-07	0.430019	0	0	8.59875e-07	4.29052e-08	0	2.18001e-05	7.93647e-05	0.0231376	0.000955957	1.0912e-07	0.000116178	0.000103229	4.61982	0.00357422	0.00487928	0.00382453	6.00014e-05	97.4743
XM_020866632.1	0.0272155	54.6859	0.00348063	52.8602	263.021	38.5589	36.9937	0	60.6159	0	36.1804	109.293	6.87115e-05	0.0252806	334.808	0.171352	105.633	2.19121	0.199159	4.53803	4.12219	2.58204	73.1826	28.2692
XM_020866636.1	164.925	6.24946e-06	3.81276e-05	1.00195e-06	0	0	135.473	0	4.85091	0.000119151	5.54978	0.00283391	0.00118584	0.000143378	1.5118	2.42166	0.00386793	0.163215	0	0.128491	31.2958	0.689358	0.4396	4.56162
XM_020866634.1	1.83909	7.74616e-08	87.7403	0	0	0.00894298	0.397688	0	0.01753	35.8203	0.0515713	114.269	0.000611047	143.192	0.0146234	324.52	128.781	1.96298	0	236.871	735.044	193.627	28.8361	0.0361052
XM_020866639.1	6.30814e-08	0	0	0	0	0	0	0	0	0	7.13694e-08	0	0	0	0	0	0	0	2.79954e-08	0	0	0	0	0
XM_020866630.1	2.5612	0.898731	0.0377581	0.385641	2.0059	0.23317	0.15795	0	0.314375	0.526864	0.454104	1.87125	4.94319e-05	1.36963	49.7364	0.00307732	0.762792	8.93891	2.87978	63.8024	16.484	5.60057	37.2121	0.305344
XM_020866638.1	19.0791	0.00448829	104.356	11.0125	0	99.0938	0.00032577	0	16.6211	0	1.717e-07	3.56433	0.496689	132.71	12.3774	0.000260547	0.000376554	2.12646	0	2.80771e-06	0.802912	7.7512	0	1.21016
XM_020866635.1	4.33253e-05	0.0815487	0.00137699	177.715	0.302089	2.15149e-08	3.96241e-07	0	2.85851e-08	0.000346477	85.1941	57.8329	2.75241e-08	0.000438804	145.491	0.0162779	3.58923e-07	104.882	4.2231e-08	0.00221806	0.729292	4.92235e-06	315.095	0.00115526
XM_020866631.1	1.26709e-08	3.58753e-05	7.95259e-07	2.0788e-06	1.20624e-05	7.91331e-07	2.27272e-07	0	7.30677e-07	6.92788e-06	9.32596e-06	8.26303e-05	0	5.88286e-06	0.00112047	1.52873e-07	4.00936e-06	6.27687e-06	95.8769	0.00359581	0.000117289	0.00026231	0.000523377	4.33085e-06
XM_020866640.1	146.072	188.473	2.06825e-06	17.9295	63.3977	16.2526	104.887	109.145	232.486	28.6313	95.2104	193.302	100.674	49.8316	323.739	456.888	446.069	598.131	399.399	292.563	245.234	360.819	491.468	478.666
XM_012315790.2	145.364	46.3862	184.798	43.4021	2.27317	31.4225	2.84278e-06	0	49.0943	41.902	30.3596	13.1081	327.909	168.4	459.742	233.216	547.489	873.603	256.026	493.088	209.959	271.621	315.457	570.47
XM_020864777.1	259	159	130	110	186	122	94	79	172	131	144	145	40	70	33	50	63	50	32	57	72	63	45	64
XM_003402195.3	2584	1349	2061	1635	1919	1979	1809	2013	2205	2065	1940	1142	1346	1526	864	1447	1272	1545	1759	1833	1216	1391	1900	1353
XM_012319066.2	3548	1384	3084	3178	3337	2737	3261	2715	3353	3227	3235	2603	3242	3349	2445	3946	3523	3972	3446	3789	3606	3496	4277	2998
XM_003402445.3	77	26	58.3116	13	41.9999	39	30	34	75	43.9997	60	25.9994	112	78	94	66	69	114	82	112	123	46.7927	78.9995	45.5295
XM_012318710.2	0	0	16.6884	0	0.000113214	0	0	0	0	0.000273249	0	0.000587887	0	0	0	0	0	0	0	0	0	33.2073	0.000527122	13.4705
XM_020866660.1	143	56	132	127	128	105	115	95	145	118	157	61	76	108	62	79	92	114	108	124	94	85	131	77
XM_012321186.2	178.442	0	356.883	133.831	342.013	44.6104	252.792	89.2208	163.571	133.831	104.091	178.442	252.792	312.273	371.753	252.792	371.753	327.143	193.312	163.571	312.273	133.831	252.792	148.701
XM_003394565.3	658.558	387	323.117	385.169	474.987	386.39	314.208	406.779	519.429	386.169	396.909	1036.56	519.208	654.727	520.247	602.208	414.247	441.857	872.688	950.429	581.727	514.169	525.208	660.299
XM_020865431.1	9	1	9	6	3	8	2	5	8	3	3	7	15	1	9	0	7	11	5	6	9	1	7	7
XM_003395714.3	6000	2103	4488	3185	3774	3095	3280	3104	4616	5130	3202	3128	4202	4236	5247	3803	3511	4898	4422	6154	4579	4901	7622	3632
XM_012312425.2	788.071	222.503	433.632	64.5705	735.122	359.46	350.455	256.611	616.226	300.915	364.03	277.055	272.076	163.517	291.455	2.38545	237.191	64.7243	205.363	352.949	350.937	151.059	222.488	163.225
XM_003398125.3	1428.55	678.797	413.239	938.913	379.849	476.292	354.321	561.674	672	828.628	642.349	701.007	259.517	326.161	462.408	407.545	386.383	356.681	317.186	153.242	548.489	550.982	516.592	391.641
XM_012312426.2	114.38	70.6996	43.1293	55.5166	71.0292	81.2484	60.2243	42.7144	79.7739	66.4565	75.6214	65.9381	18.4072	28.3221	54.1364	14.0691	55.426	30.5951	25.4506	40.8089	26.5737	32.959	54.9207	23.1337
XM_003397564.3	11.9999	11.9999	11.9999	10	2	6	5	2.99996	5	15	4.99998	2.99997	20	23	10.9999	25	0	14	0.999985	14	8	10.9999	9.99997	4.99999
XM_020864768.1	8.51615e-05	0.00011255	5.4197e-05	0	2.15581e-06	0	1.05109e-06	3.64782e-05	1.81832e-06	3.95397e-05	2.194e-05	3.15788e-05	0	0	5.3653e-05	0	8	9.42079e-06	1.48801e-05	0	0	0.000123851	2.84675e-05	1.43713e-05
XM_020864164.1	7	0	1	2	6	2	4	0	8	0	3	2	0	2	1	0	0	0	0	1	0	1	0	0
XM_020864163.1	0	3	0	0	0	0	0	0	0	0	0	0	0	0	0	0	0	0	1	0	0	0	0	0
XM_003401956.3	1013	417	863	858	890	736	928	825	931	831	905	869	841	978	1086	1102	1060	1107	1078	1101	917	907	1142	1114
XM_003402846.3	1310.58	594.893	1198.55	1284.03	1329.28	1142.87	1184.5	1176.9	1420.98	1456.14	1248.1	962.37	917.905	1128.36	934.054	1206.72	1205.07	1233.5	1415.32	1391.35	957.085	1040.02	1462.68	1422.04
XR_001098780.2	0.00257114	0.00148788	0	36.4149	0.0673532	0	0.0891112	6.253	0	0	0.197523	0.253878	0	0.000269837	12.6287	0.000304011	6.17475	9.82262	0	0	9.53988	0.0191029	0.00714509	44.0111
XM_012309387.2	44.4181	0.941904	45.25	6.06393e-07	2.3768	38.453	21.3723	10.4549	4.32378	0	0.000915471	9.43335e-08	0	56.4509	1.73723e-06	151.58	112.59	126.506	70.4852	57.993	92.1472	3.69179	39.6868	0.0445229
XM_012309388.2	42.9973	41.9258	26.7837	36.1283	49.1377	27.0284	80.8257	51.3545	66.8966	51.0319	92.14	39.7929	43.8934	68.9198	84.7432	84.1926	82.5769	130.371	104.719	75.607	101.083	87.2458	92.159	101.413
XM_020863491.1	16.582	5.13084	15.9662	12.4567	24.4181	3.51862	30.7129	7.93753	31.7796	10.9681	23.6616	42.9532	91.1066	77.6291	186.628	33.2268	86.6583	117.3	46.796	79.3999	67.2303	73.0433	122.147	121.531
XM_012313908.2	660.254	318.743	677.329	398.429	609.027	432.58	443.964	358.586	751.323	193.523	478.115	1132.68	1798.62	1701.64	2283	1804.31	2037.68	2376.48	1718.94	2066.14	1892	1707.55	2322.27	1810.01
XM_020865349.1	982.746	432.257	546.671	486.571	553.973	519.42	570.036	495.414	649.677	856.477	650.885	324.323	105.378	347.356	5.63201e-08	272.686	93.3204	0.520236	182.063	133.861	7.65626e-07	174.447	133.728	241.994
XM_012315690.2	1134.05	456.388	497.878	940.435	1106.39	898.946	1023.41	594.687	912.776	1037.24	857.456	622.347	580.857	802.136	13.8299	1161.71	1175.54	1009.59	1203.2	802.136	968.095	719.156	912.776	829.796
XM_003400251.3	1581.95	686.612	1790.12	1667.56	1768.61	1557.05	1642.59	1887.31	2036.22	1477.76	2040.54	1761.65	1395.14	1493.86	2241.17	1265.29	1307.46	1406.41	1359.8	2122.86	1154.9	1249.84	1894.22	1422.2
XM_020868251.1	2.17364	0	17.6135	0	12.68	6.69819	11.4734	2.14596	14.0739	282.523	9.99393	4.32949	22.4003	63.3145	9.23366	53.8256	10.3842	1.06806	13.6902	3.35722	0	49.2057	35.5336	5.38677
XM_012320047.2	0	0	0	0	0	0	0	0	0	0	0	0	0	0	0	0	0	0	0	0	0	0	0	0
XM_003398907.3	39	18	28	31	26	17	22	10	39	15	43	44	35	31	51	48	54	75	25	58	51	65	49	63
XM_012309758.2	293	160	316	285	273	214	208	236	300	295	275	249	366	441	238	407	363	431	464	406	332	298	440	463
XM_020862698.1	0	0	0	0	0	0	0	0	0	0	0	0	0	0	0	0	0	0	0	0	0	0	0	0
XM_020867038.1	0	11.1604	0	6.62032	12.0802	0	0	0	0	2.48114e-05	5.02059	0	0	8.70053	8.64706	19.107	0.754828	0	0.192261	9.21257e-06	11.6471	25.5668	0	41.5936
XM_020867037.1	0	0	0	0	0	0	0	0	0	0	1.0082	0	0	0	0	0	0	0	0	0	0	0	0	0
XM_020867036.1	124	41.8396	77	31.3797	20.9198	34	35	36	79	82	65.9712	60	60	52.2995	38.3529	27.893	66.2452	73	41.8077	68	38.3529	17.4332	49	24.4064
XM_003395964.3	378	174	323	275	306	258	286	324	320	251	354	215	274	299	183	307	256	276	319	377	271	275	339	260
XM_012317545.2	0	14.9975	13.9987	0	0	14.9997	18.9998	18.9962	0	23.9985	0	0	10.9975	23.9994	2.9997	0	0	0	4.99884	10.9976	12.9995	7.99849	11.9992	0
XM_012317537.2	22	0.00246327	0.00132645	28	11	0.000295525	0.000178915	0.00379339	14	0.00151622	25	13	0.00251986	0.000579061	0.00030118	11	13	12	0.00116209	0.00243032	0.000484225	0.00150738	0.0008033	12
XM_012314431.2	12	4	3	6	3	1	2	2	4	10	9	5	6	9	9	3	9	13	8	15	7	16	14	10
XM_003399612.3	28	10	3	7	7	9	9	6	6	9	7	6	1	9	5	1	3	2	8	5	5	2	0	1
XM_003395961.3	293.969	162.853	236.156	229.924	235.892	217.207	235.555	264.135	295.461	275.322	268.431	215.094	183.25	328.27	274.51	240.808	232.52	223.051	289.32	277.916	215.447	181.783	262.282	239.927
XM_003397577.3	188	60	89.9913	123.823	122.661	86	112.246	94.2136	175.962	114	111	127.115	155.46	149	199.615	156.598	166.875	271.644	83.2349	263	198.374	163.856	230.148	184.073
XM_020864349.1	0	0	31.0087	22.1767	9.33882	1.71607e-05	24.7543	47.7864	15.0376	0	0	30.8851	11.5405	0	13.3851	73.4018	49.1248	17.3555	114.765	0	16.6263	34.1441	40.8523	26.9272
XM_003397511.3	723.237	299.636	340.836	263.036	346.732	251.862	221.077	235.034	429.337	249.233	265.235	391.392	244	24.918	80.8429	113.483	128.259	184.724	81.4254	133.626	214.832	139.365	198.096	198.701
XM_012311400.2	366.763	126.364	206.164	263.964	196.268	212.138	265.923	307.966	204.663	252.767	493.765	181.608	0	221.082	186.157	140.517	114.741	118.276	249.575	229.374	55.1683	92.6345	158.904	69.2986
XR_002308090.1	15.4173	14.8708	14.4699	26.4432	8	0	0	0.00117253	31.1821	42.8	58.4053	12.7282	0	31.7515	0	24.2843	14.648	0	5.24463	0.0136167	23.6576	0.0957221	28.5259	0
XR_002308091.1	81.2	19.1292	46.4	23.2	58	39.632	25.8014	54.1136	69.6	23.2	58	34.8001	8.05421	0	15.3718	16.1504	13.4598	43.5193	23.2	33.3007	11.6	11.4425	16.9147	44.5826
XM_020864926.1	27.359	0	14.6397	40.7541	0	28.6639	43.1986	27.885	16.2179	0	11.5947	16.4697	0.0015251	11.2485	10.9766	0	0	30.4807	34.5554	0	0.000279768	21.4617	0	20.1918
XM_012313057.2	0	0	0	0	0	0	0	0	0	0	0	0.00200705	15.9443	0	10.6517	8.56533	0	0	0	24.6857	21.7421	0	5.30458	0
XM_020864928.1	0	0	0	0	0	0	0	0	0	0	0	0	0	0	0	0	39.593	0	0	0	0	0	0	0
XM_020864927.1	12.0237	0	5.49041	4.60278	0	8.7041	0	0.000191303	0	0	0	0	0	0	0	0	4.29917	0	0	0	0	0	11.2548	11.2256
XM_012315754.2	4471	2387	3628	2840	4066	3515	3139	3298	4473	4403	3717	2172	2609	2705	1768	2739	2499	2871	3048	3195	2540	2620	3204	2433
XM_003396415.3	67.3254	0	51.8501	23.5095	63.0086	60.8658	33.0899	57.599	83.4633	86.9919	68.0921	12.5766	44.5181	41.3281	4	40.5349	76.9705	99.8755	85.538	98.981	38.6525	68.6965	55.181	79.5327
XM_020863566.1	166.183	106.465	52.8052	34.1116	33.3875	104.186	55.9076	83.6578	134.919	100.025	81.2622	26.3817	96.4884	88.1629	0	58.2572	27.615	33.1688	55.8791	55.1827	8.99247	94.0435	18.7356	74.7745
XM_020864430.1	102.772	1.87052	0.0958979	212.261	396.242	78.9441	1.00273	62.2455	0.481404	27.8012	164.483	401.633	137.405	68.4845	403.872	196.145	339.431	186.064	4.84266	175.064	268.29	34.0893	3.33263	2.41047
XM_020864431.1	80.9826	135.42	239.595	34.5627	21.3721	42.4679	295.819	181.5	115.96	18.7305	102.363	2.8352	57.1043	45.9527	64.2496	129.731	0.381518	67.1173	295.571	34.3127	0.760057	166.584	375.007	270.277
XM_003397945.3	539.269	129.001	247.778	411.536	505.233	280.627	367.422	307.787	433.976	217.531	265.483	411.191	285.469	277.248	649.498	209.271	464.212	549.711	340.977	479.754	369.86	288.667	447.372	441.844
XM_020864429.1	28.8837	0	0	0	0	14.7893	0	17.8461	14.1349	0	14.3137	0	12.6887	69.688	219.762	115.523	82.705	217.268	68.5885	135.339	123.724	0	46.2063	116.498
XM_012312336.2	277.649	139.85	296.389	67.2961	164.113	222.118	118.544	19.4113	215.057	61.4146	150.031	192.767	3.45467	202.664	155.631	376.843	247.359	448.102	256.55	420.531	465	180.505	430.262	344.455
XM_020864428.1	2.25462e-08	0	0.0483051	58.4633	6.03139	4.33499	131.213	1.21014	1.60761e-08	2.68547	1.13604	67.1773	110.964	0.00408875	0.0354351	0.0141127	0.0953951	2.12727e-07	0.169768	0	0	7.7146e-06	0	0.0203651
XM_020863517.1	117	58	183	136	134	70	126	78	130	63	118	213	318	363	619	582	556	619	439	478	473	345	506	471
XM_020864236.1	88.9136	43.7884	112.795	85.4471	81.3643	109.149	114.767	97.6032	89.8138	111.831	143.277	55.8331	49.4649	64.0444	10	80.5141	62.2192	78.4966	84.756	100.235	61.4708	53.8392	93.7514	104.897
XM_020866065.1	12.9459	11.326	0	0	0	24.2726	0	0	0	30.9943	12.4233	0	0	0	0	0	0	0	0	13.399	0	0	0	0
XM_020866063.1	59.5466	46.4202	70.7656	35.3828	15.1443	2.6954e-06	33.6136	44.2518	58.0767	10.4287	63.0232	28.3062	26.223	79.0013	0	58.1421	71.5232	69.3556	83.1918	49.0614	68.9964	54.2564	52.3926	37.4736
XR_001099213.2	0.356883	0	0	0	5.64041	0	0	0	13.2318	4.8987	0	0	18.519	18.7104	0	0	0	3.02806	0	16.3317	0	10.6824	0	15.8182
XM_012314757.2	81.3253	86.7125	129.782	82.1605	50.9629	51.3599	68.0551	43.8705	93.6558	127.605	41.2954	43.1325	75.539	86.3225	119.148	24.6797	53.8947	80.6976	78.6173	100.991	60.1017	48.1343	154.827	97.4002
XM_020866064.1	22.2947	31.0842	32.8324	38.4498	48.8088	97.7773	52.768	50.3134	89.5778	35.193	24.0139	26.2041	49.031	56.2148	0	21.2771	24.944	48.7621	26.6367	112.556	17.376	71.5801	39.532	15.4335
XM_012314755.2	41.9819	13.4321	14.4276	0	8.13122	7.77695	6.18429	8.93899	28.7862	24.7	8.05446	2.73439	26.7314	13.0733	0	13.9264	5.80217	10.8515	0	20.939	2.88647	26.849	2.90597	8.35992
XM_012314756.2	104.251	30.9887	50.1923	17.0069	118.513	57.9823	36.379	113.639	60.4438	49.3192	123.19	20.6227	49.9566	12.6776	15.8519	71.8393	70.2642	89.4859	95.5781	24.6688	72.6395	65.4978	67.9573	64.5146
XM_020866062.1	12.2978	10.0363	0	0	1.7993	6.831	0	3.98679	12.2279	16.8612	0	0	0	0	0	2.13538	3.57176	4.8192	10.9761	13.0535	0	0	2.38523	0
XM_012311012.1	0	0	0	0	0	0	1	0	1	0	1	0	1	0	0	0	0	0	0	0	0	0	0	0
XM_003403114.3	585	278	506	493	530	560	520	487	594	518	478	322	414	490	348	511	504	509	553	575	367	418	599	457
XM_020863232.1	24	11	9	3	7	16	12	3	8	6	10	4	9	8	6	5	5	13	17	11	10	9	6	11
XM_012308344.2	20	8	4	4	7	16	10	10	13	16	16	7	2	9	2	3	10	2	5	0	5	11	4	6
XM_012321247.2	171.87	1.53361e-05	95.9991	0	0	77.2191	94	1.00754e-05	2.6529e-07	47.9662	73.5551	1.77414e-05	4.31012e-05	197.947	54.8443	29.1194	3.82203	4.84771e-07	0	154.285	2.08411e-06	48.4377	153.911	26.893
XM_012321245.2	0.00378553	8.09229e-07	3.57079e-06	4.88266e-07	9.02083e-07	4.62999e-07	3.94917e-08	1.88573e-05	0	43.0337	3.19991	0	2.54483e-06	1.11647e-06	0	22.7478	213.66	7.15618e-07	5.03342e-05	0.000100816	0	2.67733	3.44059e-06	19.4278
XM_012321248.2	2.29486e-06	4.977	0	66	102.999	1.14229e-07	0	81.6834	0	5.68461e-05	0.691206	0	8.61348	0	0	67.8697	7.39509	154.369	165.999	3.25387e-05	0.00223039	7.52312	6.80987e-07	95.1825
XM_003394661.3	0.125985	98.023	0.000909518	2.93186e-07	0.00133328	24.7809	0	45.3165	138	6.14852e-05	16.5538	97	151.386	1.05299	186.156	87.2631	0.122913	109.631	0.00105622	60.7153	191.998	141.362	39.089	132.497
XM_020864071.1	12.9591	10	21	21.9986	33.9657	19	33	43.672	31.3288	17.4817	43.9732	10.6671	6	16.8893	13	34	27	17.5048	38.2983	37.7345	10	17.8972	28.9622	23.7807
XM_003393465.3	390	223	275	246	264	240	199	225	315	238	271	343	304	277	261	349	353	420	395	445	306	285	424	361
XM_012320908.2	0	0	0	0	0	0	0	0	0	0	0	0	0	0	0	0	0	0	0	0	0	0	0	0
XM_020862593.1	40	3	2	9	25	13	10	6	6	16	22	10	9	18	18	15	24	39	11	26	12	51	10	8
XM_012313988.1	228.312	98	219.672	275.115	325.321	313.716	356.86	210.358	242.136	282.672	218.563	329.852	219.967	272.82	354.262	282.262	160.23	261.842	155.787	346.262	263.262	11.8209	386.967	228.433
XM_003399084.3	88.6882	0	172.328	114.885	90.6793	85.2845	52.1397	158.642	149.864	172.328	141.437	19.1475	134.033	153.18	95.7377	95.7377	229.77	161.158	287.213	95.7377	53.7383	286.179	134.033	49.5671
XM_003400991.3	787.667	396	714	603.444	714	590.467	576.361	575.161	730	730.972	755.66	520.976	622	741.809	258.952	801.035	654.424	655.826	849.52	738.697	652	642.884	906	670
XM_020866730.1	18.3333	0	0	36.5564	0	28.5332	23.6387	70.8387	0	55.0284	14.3405	44.0242	0	16.1909	30.0485	9.96502	47.5756	17.1736	22.4799	21.303	0	14.1159	0	0
XM_012313539.2	0	0	16.0021	0	0	0	0	0	1.57677e-07	8.5312e-07	20.0433	0	21.0995	30.9517	0	0	0	0	38.6314	0	0	0	0	0
XM_012313530.2	0	3.37501e-06	0	0.000100865	0	49.4315	0	8.35496e-05	0	3.21417e-06	0	0	2.55923e-06	5.18411e-07	0	0	0	0	0	28.8259	0	0	0	0
XM_012313538.2	146.856	42.0737	0.0141458	104.254	103.336	131.322	80.9981	61.366	9.65843e-06	56.129	45.0798	62.6388	114.041	264.806	96.3693	84.6791	206.093	124.95	157.99	178.138	118.546	142.85	48.2926	170.161
XM_012313529.2	21.7688	34.0279	190.236	49.4557	92.8184	35.2649	47.5377	39.0579	33.8145	24.772	61.5215	139.383	117.841	88.4142	327.053	225.456	246.418	232.228	152.96	306.738	256.415	169.396	417.704	284.61
XM_012313532.2	0	0	0	0	0	0	0	0	4.1157e-05	8.59025	0	0	0	0	0	0	0	53.5412	0	0	0	0	0	0
XM_012313534.2	0	112.039	0	0	0	0	0	0	0	0	4.56354e-08	0	0	6.15379e-06	41.2207	0	44.6144	4.02075e-05	0	0	45.8345	0	0	19.8144
XM_012313537.2	194.211	2.87405	41.3494	81.8475	55.8593	0	58.476	54.7906	0.000124345	0	134.405	215.978	91.7523	189.866	393.834	321.905	225.735	394.794	61.2785	123.931	216.794	255.798	275.086	375.296
XM_012313535.2	0	0	0	0	0	0	0	0	29.6705	2.01503e-08	35.5545	0	0	0	0	0	0	0	0	0	0	0	0	0
XM_012313533.2	21.1645	0	4.39787	25.4585	0	0	0	25.8039	232.298	73.3389	0	0	58.1775	0	0	0	0	0	1.1148	0.279956	0	0.00141577	0	0
XM_012313528.2	0	0	0	0	0	0	0	0	0.00536279	0.0409453	0	0	0	0	0	0	0	0	0	0	0	0	0	0
XM_012313536.2	0	1.70461e-08	0	0	0	0	0	20.9815	58.282	1.14148	1.39544	0	86.0891	0	0	51.9601	19.1399	18.6257	152.025	84.1404	19.4753	55.9542	37.9172	16.1983
XM_012314118.1	0	1	0	0	0	0	1	1	3	0	0	0	4	0	2	1	0	0	0	1	1	1	0	0
XM_012314765.2	1241	569	857	1058	979	728	1056	751	1071	844	1026	1381	751	855	1822	1254	1286	1516	1194	1360	1134	857	1541	1266
XM_012318244.2	0	15.0354	1.10492e-06	27.381	1.92705e-05	3.21969e-08	0	35.5598	0.116559	2.42447e-06	30.1472	31.3122	0	0	27.5048	0	0.00032084	22.5461	13.4911	0	0	2.60275e-06	0	0
XM_003393761.3	339.164	171.767	206.58	135.619	159.407	118.707	122.099	96.4402	196.721	186.54	186.853	150.688	125	105.141	108.495	88	98.3549	99.4539	111.509	156.015	128	98.3576	135.666	98.3576
XM_012318243.2	49.8359	0.197986	0.42048	3.40556e-06	18.5929	24.2926	47.9009	0	25.1622	87.4597	0	0	6.26862e-07	29.8591	0	0	0.644809	0	0	2.98478	0	23.6424	6.33437	40.6424
XM_012314678.2	0	0	0	0	0	35.3289	0	0.00102878	0	0	0.160734	0	0	0	7.40091e-08	0	0	0	0.270301	0	0	22.3223	0.0400737	0
XM_012314565.2	137.515	87.3461	169.026	287.921	288.742	201.132	238.224	245.849	265.366	205.971	236.941	207.369	92.8017	211.282	259	301.92	236.322	269.46	242.898	241.931	298.529	265.936	214.376	315.198
XM_012314626.2	0	0	0	0	0	35.3289	0	0.00102878	0	0	0.160734	0	0	0	7.40091e-08	0	0	0	0.270301	0	0	22.3223	2.62817e-05	0
XM_012314515.2	29.8105	9.64129	0	0	0	0	12.4226	51.3579	0	64.3114	18.4257	0	113.218	0	0	28.4379	23.6492	0	0	48.3999	0	0	110.132	22.5272
XM_012314449.2	156.622	41.389	154.111	0.112314	2.83863e-08	0.00551792	61.9178	29.8855	40.8553	0	46.9127	3.58072e-06	82.2867	82.0216	1.3513e-05	0.00108851	18.3333	102.795	175.626	34.3659	0	0.235634	47.8513	7.25267e-06
XM_003399097.3	1641	693	1255	1072	1208	938	1225	951	1180	977	1148	1507	914	967	1626	1383	1562	1486	1425	1586	1281	1036	1809	1446
XM_020868513.1	106.455	0	2.38626e-06	179.949	46.2227	56.5816	45.2102	219.307	77.2374	58.8088	120.433	228.606	57.962	1.68672e-08	321.227	169.971	141.504	211.604	71.8881	174.486	2.7234e-05	167.321	175.912	236.795
XM_003392936.3	942.544	435	696	587.048	955.777	512.418	679.79	389.483	750.763	494.166	842.567	841.393	443.038	510	864.771	599.029	737.341	1073.4	757.03	588.514	874	500.599	833.088	593.205
XM_020868510.1	0.00106719	2.63845e-05	0.000460013	0.00384819	3.31257e-07	0	0	0.20972	0	23.025	0.000119362	0.000870437	3.78373e-06	1.9821e-07	0.0021461	7.10367e-05	0.15525	0	0.0813965	1.28645e-06	1.6831e-05	0.0800414	2.54143e-07	9.65672e-05
XM_012308523.2	199.344	112.286	177.058	72.3152	57.1159	126.801	85.1159	196.514	69.4022	207.286	129.116	55.5725	99.4022	194.917	0	222.087	228.888	247.659	115.746	181.688	207.373	103.63	151.63	238.145
XM_012308522.2	126.656	48.7138	77.942	87.6848	155.884	68.1993	155.884	19.4855	204.598	48.7138	155.884	97.4275	204.598	224.083	85	116.913	185.112	214.341	331.254	253.312	165.627	175.37	175.37	194.855
XM_012311841.2	240	81	173	223.867	173	127	149	133	199	133	209	258	216	191	225	238	189	221	220	171	184.848	183	249	208
XM_012311240.1	30.3441	0	2.8855	0.0520597	86.5461	0	0	0	0.0409277	116.264	21.9136	2.49347	1.29329e-05	9.04338e-08	0.00239053	0.000490317	38.4626	0.000112474	1.61674	75.7899	7.11332	0.0111956	0.0393191	103.935
XM_012311239.2	2.98301	2.64892	206.695	0.801806	0.501333	119.985	0.410839	83.5177	1.1198	0.349662	0.421933	3.70308	3.38438	226.723	241.989	273.199	236.912	2.9929	3.54515	209.879	274.072	0.0779976	268.052	248.047
XM_020864053.1	84.4249	0	0.00945656	87.9589	67.0175	0	147.572	21.429	25.1865	0.152453	136.327	79.6292	8.88338e-06	0	153.471	0.000155129	133.559	0	137.931	48.7439	32.8365	0	0	150.618
XM_012311241.2	9.01003	0	42.7897	0.00974039	62.3183	94.98	0.000676061	96.0533	26.8845	91.0313	133.274	1.93375	35.5095	153.277	0	64.4002	5.25527e-07	0	0.00131523	25.2675	84.391	34.8077	29.8917	2.21954e-08
XM_003397309.3	254.238	203.351	11.6203	145.177	86.6167	0.0346288	131.017	0	290.768	43.2024	43.0643	272.241	220.106	4.98818e-05	213.537	188.401	32.0661	617.007	228.906	20.3194	145.587	334.103	127.017	63.4005
XM_003398763.3	289	162	281	288	291	232	249	189	280	259	237	264	210	292	185	351	278	271	293	273	282	248	333	253
XM_020867759.1	0	0	0	0	1	0	0	0	0	0	0	1	0	0	0	0	0	0	0	0	0	0	0	0
XM_020864456.1	113	41	51	49	95	69	29	42	91	65	74	60	47	44	56	42	91	76	57	48	70	38	59	62
XM_012310608.2	0	57.817	77.6234	84.375	0.962189	12.9392	101.25	8.74218	5.04929	122.62	60.7515	217.708	1.43478e-05	39.5188	84.375	121.309	178.455	21.0275	164.42	2.61636e-08	219.375	54.2823	0.000710533	92.5131
XM_003396809.3	79.6023	5.3334e-08	58.3758	0	105.398	171.936	0	112.558	167.194	58.3777	58.374	2.471e-07	103.325	116.698	2.40369e-08	116.799	58.3773	116.15	116.838	424.494	0	116.624	159.384	116.75
XM_020864004.1	256.282	69.0866	108.469	103.017	223.401	102.125	41.3006	6.23396e-05	0.000167018	79.8923	53.2066	115.292	165.011	149.783	0	91.4828	106.127	84.1288	63.4672	0	0	6.97528	269.612	35.2306
XM_012310609.2	37.1157	10.0964	57.5314	123.608	49.2383	0	218.449	149.7	151.757	37.1096	165.668	9.46822e-07	0.664065	0	150.625	36.4083	0.0397548	112.694	20.2747	27.5063	65.625	61.1184	0.00398221	113.506
XM_012319498.2	193.192	90.9552	96.3532	101.171	132.513	96.2911	95.3667	79.8023	161.613	130.474	143.448	113.367	164.319	250.038	120.168	289.169	306.969	302.208	224.732	199.094	223.476	170.545	207.174	299.748
XM_012315870.2	2.9505	0.0177683	154.291	294.206	0.193809	324.835	6.52479	69.8097	328.802	5.80438	0.236967	282.621	34.2395	193.088	446.707	6.37267	229.241	0.00805145	190.026	99.0532	289.71	171.568	50.1779	1.00913
XM_012315994.2	299.067	48.5644	0.000419661	161.425	224.977	155.164	362.929	37.7417	456.284	92.7303	94.3112	269.784	182.095	129.11	15.562	259.139	239.537	264.759	0	191.698	367.928	80.3007	83.2132	80.859
XM_012316058.2	5.07213e-07	91.5927	5.01559e-05	0.153685	88.0619	0.0102618	0.0277814	55.7705	0	0.00365184	161.693	60.2016	4.54983e-05	0.00198543	60.0752	107.127	4.71204e-05	0.000110207	0	0.00544303	2.50385	8.28964e-07	62.6803	4.4624e-05
XM_012315808.2	25.9054	66.6581	125.133	373.245	63.746	7.78626e-06	15.8832	13.5694	0.590112	0	329.443	0.0508601	106.339	72.8665	537.772	10.5721	34.676	3.90111	56.175	1175.5	692.108	19.3985	454.17	2.55899
XM_020863575.1	620.51	373.598	344.933	129.583	1107.58	788.044	1193.63	834.058	1229.1	606.619	975.225	923.546	66.2975	282.987	321.358	761.43	356.888	331.983	490.861	324.63	115.72	311.122	146.808	737.224
XM_020863582.1	0	0	0	0	0	0	0	0	0	3.33653	0	0	0	0	34.7207	0	0	99.582	0	186.54	245.529	111.649	157.742	0
XM_012315683.2	2.57152	0.00624881	143.909	580.214	0.0427251	0.0237662	0.368601	4.98962	2.35195	7.00677e-07	0.0109749	0.0201559	146.813	115.769	455.774	1.42782	126.917	0.0304755	104.179	228.221	772.674	46.4594	221.571	0.560908
XM_012315933.2	1609.32	581.836	1372.98	930.461	1487.16	1262.65	1360.9	1489.29	1504.01	1376.35	1616.46	1638.65	677.103	834.572	955.366	1576.35	897.592	1987.93	772.285	1085.98	552.82	1104.72	1444.02	1338.85
XM_020863569.1	503.524	115.179	318.221	260.328	217.27	0.0527569	62.2232	56.8814	8.3329	6.36073e-05	40.2122	0.0603916	284.86	168.075	329.199	159.282	195.446	1088.86	264.619	739.654	315.872	82.7858	645.65	375.224
XM_020863580.1	20.5096	35.1075	0	25.0408	36.074	25.7534	31.3812	26.5692	55.1338	0	22.1923	38.0324	68.981	0	101.856	90.7788	60.9467	154.249	37.5958	33.5588	0.0046831	28.8087	163.798	48.7681
XM_012315747.2	49.1328	0.0107472	363.581	407.062	0.14465	144.331	1.43161	20.7491	32.515	0.0305895	0.00133195	0.0239414	389.89	265.349	280.239	21.1757	703.361	8.28619	483.73	143.673	355.085	196.27	314.329	79.5777
XM_003399447.3	324	156	350	266	306	302	333	299	374	244	331	239	342	374	325	567	511	587	563	607	455	392	614	547
XM_020868052.1	44.2566	14.6014	10.8229	9.37307	14.3296	11.598	19.0241	25.8815	18.3086	13.4464	18.6716	25.2825	13.8053	21.8346	18.1795	27.9818	27.0256	23.8342	32.8171	25.4583	27.9729	7.67097	15.2514	17.8396
XM_012321137.2	85	47	72	71	79	143	154	127	138	30	104	110	71	51	105	71	100	161	99	157	113	60	154	81
XM_003400544.2	39.4511	13.864	25.2447	58.0267	56.3789	127.123	103.409	72.495	110.074	14.7727	108.502	59.0909	57.4479	69.9849	59.0909	73.8636	86.5142	55.6934	59.0909	29.0472	14.7727	29.5455	29.0223	265.909
XM_012316143.2	446.549	210.136	646.755	750.973	572.621	424.877	837.591	729.505	560.926	594.227	617.498	351.909	481.552	497.015	535.909	611.136	561.486	677.307	676.909	802.953	531.227	430.455	763.978	452.091
XM_003402593.2	215.897	85.2052	238.678	199.19	242.867	249.98	230.449	229.346	244.321	335.66	239.41	112.789	211.671	209.696	133.404	193.298	228.68	233.513	267.816	264.092	223.437	199.45	238.008	217.323
XM_003398756.3	255	112	460	289	514	347	412	351	248	1130	122	314	3969	2984	1130	1235	1824	3703	2499	2771	1719	2993	4384	2117
XM_012309409.2	1465.33	1236.71	1236.35	1098.98	1144.77	1007.4	549.489	1701.12	1098.98	1101.45	1007.44	1923.21	1236.36	1556.88	2060.58	1373.72	2491.9	1923.21	1511.09	1556.88	1511.09	1831.63	1969	1969.06
XM_012309410.2	3582.58	1618.11	3274.64	3822.02	3783.23	2573.6	4761.5	2234.97	3738.02	2423.46	3388.22	2886.79	2945.61	3332.12	4477.42	5426.28	4198.1	5280.79	4501.91	4666.11	4879.91	2672.37	5092	4580.66
XM_012309411.2	0.0911976	1.17931	0.00875202	0.000212872	7.88347e-05	0.000103422	0.0150712	127.903	0.00014104	67.0963	0.340273	0	0.0291219	3.28679e-05	0	1.15805e-06	4.43766e-08	2.63214e-07	0.000182072	0.00138326	9.51301e-07	6.40814e-07	1.04384e-08	0.278545
XM_012314171.2	4.34295	0	0	0	0	0	0	0	0	3	0	0	0	0	5.70615	0.857141	0	5.11019	0	4.85706	0	0	0	7.33474
XM_012314170.2	8.25159	5.58714	11.2921	7.66171	6.69592	9.62279	6.78665	1.8547	6.29177	0	12.2378	15.253	19.4152	6.72012	4.97644	7.55248	9.57976	21.9916	24.03	7.53453	15.5056	12.0706	17.9838	37.2145
XM_020865663.1	0.572659	0.412857	0.707894	0.33829	0.304081	0.377208	0.213347	0.145297	0.223752	0	0.762214	1.15676	1.58481	0.279878	0.317416	0.59038	0.420241	0.898236	1.97001	0.608406	0.735297	0.929381	1.01618	2.10737
XM_012314038.2	0	0	0	0	0	0	94.8094	0	47.6154	42.3565	33.2416	0	25.3833	0	0	42.9095	0	0	153.231	0	30.9234	0	111.979	40.4158
XM_003399110.3	140.039	95.0435	80.0116	101	93.0756	115	9.22888	86.0135	106.394	74.6853	107.805	83.0108	159.668	242.055	270.019	191.15	321.104	344.041	107.849	266.134	259.077	309.158	169.112	261.68
XM_012314359.2	440	174	376	458	433	314	452	307	402	340	369	440	300	310	476	450	374	438	400	341	335	229	502	366
XM_020864759.1	0	0	5.54061	0	0	0	0	0	18.959	0	8.46598	0	0	0	0	0	17.3543	0	0	0	0	0	6.88603	0
XM_012312190.2	0	0	8.85991	3.05676e-06	0.496398	0	0	0	0	0	0	0	0	0	0	0	0	0	0	0	0	0	0	0
XM_020864761.1	48.1686	31.5716	43.2343	26.7817	25.4687	0	27.1553	23.8891	49.8413	58.844	38.7209	7.34578	35.5616	41.1312	41.7405	79.5488	62.7369	31.192	56.7037	64.369	23.1164	15.8222	55.4803	68.9508
XM_020864760.1	0	0	0.000208967	3.97858	0	18.2327	0	9.52849	0	0	0	1.94938	0	26.6095	0	0	0	0	0	0	2.39054e-05	23.2592	0	0
XM_020864758.1	36.9111	10.0667	15.8481	22.8813	16.7778	18.8028	36.9111	13.4222	18.1096	10.0667	10.23	9.36434	23.4889	14.4252	6.71111	20.1333	0	13.4222	10.0667	43.6222	36.9111	20.1333	18.1631	10.0667
XM_003401313.3	1230	473	1037	931	1147	1141	1120	1022	1242	1116	1205	768	1308	1298	796	1289	1106	1343	1600	1697	1247	1286	1758	1046
XM_012313712.2	0	0	0.48278	0	0	0	0	0	0	0	0	0	0	0	0	0	0	0	0	0	0	0	0	0
XM_012313711.2	0	0	9.67279	0.000161964	13.9091	0	5.62466	20.6084	21.1837	0	6.78404	13.9088	0	0	0	0	0	3.04945e-08	0	0	16.1282	18.6842	47.5187	0.387983
XM_020865238.1	239.507	119.276	285.385	221.594	277.462	162.317	215.564	191.754	146.851	186.313	197.539	331.482	125.301	166.603	271.22	190.244	173.817	147.343	154.207	144.059	146.554	88.6626	195.946	111.203
XM_020865237.1	30.0353	23.361	0	23.3595	8.1217	34.6405	16.2433	36.2151	32.4867	43.3831	16.2436	8.1217	0	16.6854	33.3721	23.3612	33.3709	30.0171	16.6868	20.024	22.5357	24.3648	8.12167	64.4598
XM_012313713.2	2.45761	1.36309	2.45933	1.04626	1.37485	0.624786	0.568094	2.42251	0.478258	1.30407	1.68344	3.96083	1.69873	0.711565	2.40775	2.39453	0.81159	0.608618	2.1062	1.9171	0.782182	1.08732	1.41286	0.804808
XM_003398910.3	0	0	0	1.95386e-05	17.1323	22.4181	0	0	0	0	4.75017	29.5271	0	0	0	0	0	0.0310677	0	0	0	18.201	0.000326834	16.1442
XM_012319499.2	17	6	17.6162	17.9977	21.1047	13	19.459	13.4989	23.6621	24	9	31	14.62	12	24.593	25	43.9858	42	19.5395	35.9872	39.0776	21.2591	25	21
XM_003395862.3	259.719	0.000924518	35.5981	26.2489	32.4859	72.6567	66.1665	24.8848	186.272	64.4405	91.6423	10.701	93.7796	185.764	0	116.564	76.9126	94.3516	142.166	85.8443	46.0747	35.7812	40.0126	66.0557
XM_012309277.2	82.9341	79.0343	80.9039	75.7511	48.5141	44.4742	59.8335	50.6742	82.8273	65.4153	76.157	67.299	72.2333	139.236	87	124.418	101.087	106.325	122.634	143.181	102.925	128.286	119.987	113.692
XM_020863427.1	7.85949e-07	1.3947	4.35313e-07	0	0	50.6037	0	0.000974214	0	12.0321	0	0	1.17035	0	8.10265e-06	0.018316	0	0	52.1921	0.304985	0	1.74694	0	51.2344
XM_020863428.1	0.00298896	93.7677	4.44241e-06	0	0	0	0	138.44	0	0.349779	0	0	41.8168	0	2.99999	4.98161e-08	0	0	0.00167262	138.396	0	98.7633	0	0.0180506
XM_020863426.1	7.34351	97.8024	39.498	0	0	52.2655	0	0	37.9011	143.762	28.2007	0	0	0	0	0	0	3.3229	0.00641351	18.273	0	15.4223	0	1.05044e-06
XM_020865491.1	0	0	0	0	0	0	0	0	0	0	0	2	0	0	0	0	0	0	0	0	0	0	0	0
XM_012316826.1	133.498	116.912	93.3548	92.4377	2.64497	0	44.7673	1.8507e-07	1.40084e-06	7.66908	34.8791	84.7071	70.8325	0.0037088	51.1959	78.5922	62.6786	0.000581916	99.669	0.00393394	84.6781	88.672	0.00708378	103.596
XM_003401023.2	15.8536	0.00801941	0.00349619	0.000952957	113.541	117.61	43.0212	141.305	95.525	61.3337	5.63784	33.1432	0.00700803	8.90931	0.00204343	0.00663098	0.000630912	62.9144	0.0100194	148.171	0.00113532	0.00707583	71.9075	0.00266849
XM_020867093.1	144.649	8.08022	64.6417	56.5614	102.814	51.39	94.2115	25.695	128.475	59.9972	161.483	111.15	16.1605	77.087	80.8021	40.4012	32.3208	77.085	32.321	42.8251	32.3208	32.3209	77.0854	40.401
XM_020865571.1	986.869	488.19	277.828	684.94	934.035	1030.61	961.97	291.401	739.65	277.945	658.901	900.994	1107.23	967.189	591.591	655.718	1051.37	1054.2	943.79	751.275	1616.85	581.364	691.35	818.112
XM_012313275.2	585.078	547.463	399.794	518.33	743.575	230.802	614.283	337.971	530.574	207.846	947.108	816.711	307.825	451.579	1132.1	1622.75	868.966	1022.86	759.228	1066.11	941.529	853.749	749.011	672.886
XM_020865572.1	257.93	104.397	307.918	233.211	266.795	126.22	216.566	204.551	286.872	89.2621	203.83	453.984	335.36	298.768	1172.69	506.708	670.98	611.607	594.642	703.013	661.449	459.097	764.518	572.153
XM_020865569.1	2.54019e-07	0.00141943	0.000171243	0	0	0	0	0	0	0	2.31028e-05	0	0.000223299	0	0	52.333	0	0	1.39168e-06	0	0	37.0048	0	33.6927
XM_012313281.2	1251.54	421.808	1139.15	1010.8	748.853	318.364	294.926	871.609	776.784	1093.39	600.161	1288.27	686.578	713.963	1486.4	661.388	844.32	984.223	454.823	918.167	635.865	714.377	1448.43	1020.45
XM_020865570.1	35.0351	0	128.309	30.8884	100.741	0	191.254	63.4273	153.536	61.5564	0	48.7467	0	214.065	39.92	89.1308	135.846	234.585	100.748	27.1123	74.7683	105.408	175.314	103.557
XM_020865568.1	170.547	159.141	3.60255e-05	130.828	0	0	0	85.0415	225.584	0	0	27.2961	0.00582537	110.437	81.2968	40.9765	70.5184	27.5273	101.769	30.3241	38.5366	0	36.3783	37.1521
XM_012309256.2	217.927	162.849	185.678	123.539	195.743	318	425.848	348.555	364.105	82.5656	389.961	0.904929	320.384	416.173	7.48471e-06	331.913	420.351	576.433	183.319	268.722	390.929	138.672	84.2066	246.852
XM_012309254.2	0.487669	186.864	207.622	314.498	369.952	319.644	24.9482	133.577	310.345	358.866	328.643	344.625	156.038	221.817	420.032	452.959	49.7549	414.611	260.894	492.004	485.69	696.856	756.285	468.857
XM_012309257.2	156.437	0.00659221	85.2896	249.871	98.2767	0.00814837	2.1377	17.2219	0.536916	395.542	177.612	250.523	0.410982	6.44253e-07	132.199	82.3505	34.9621	2.57538e-08	283.942	207.826	0.000218483	143.81	395.37	52.1529
XM_012309255.2	168.659	0	179.629	41.7375	65.6768	82.6214	154.444	26.6387	115.436	70.1175	16.0033	50.723	133.738	122.509	20.7696	151.452	132.377	153.32	228.773	52.1498	77.3609	88.1394	120.023	81.8622
XM_012309258.2	462.49	109.28	326.781	82.3549	157.351	130.726	262.622	286.008	188.578	62.9088	105.782	3.22353	311.429	273.501	4.26943e-05	201.326	512.555	98.6354	169.072	194.298	0.0200898	17.5227	2.11545	253.276
XR_002308102.1	155.634	61.179	93.2147	53.1612	56.0446	161.996	103.405	119.106	159.482	139.625	147.502	49.3975	58.1005	122.377	20.0464	102.208	81.0168	84.1225	106.658	119.908	55.416	76.414	64.8629	116.353
XM_012312481.2	217.366	54.0202	235.785	225.839	226.955	150.004	262.595	166.89	161.518	191.375	194.498	173.587	171.9	238.623	35.0667	224.76	172.983	187.877	262.342	193.092	135.558	176.586	321.137	176.647
XM_012312480.2	3.67481e-06	1.80085	0.000134191	0	0	0	0	0.00341642	3.2645e-05	0	0	0.0152185	0	4.00498e-05	37.8869	0.0320804	0	0	0	0	2.02652	0	0	0
XM_003397395.3	93.4715	41.2266	77.2394	85.548	86.4894	85.8908	69.2418	56.5251	103.537	96.8736	108.155	112.047	94.3277	149.963	144.863	147.186	139.257	131.403	123.789	146.006	178.312	87.4402	152.188	147.966
XM_020863613.1	11828.2	5558.53	11432.3	13125.3	10515.3	10255.8	11043.4	9155.62	10686.2	10626.5	12702.6	13191.4	4687.87	5943.16	16261.2	9402.77	7453.58	5292.62	6943.54	6640.69	6718.11	5334.34	9150.99	8008.62
XM_020863611.1	13386.8	5669.88	11643.9	11825.6	13975	7081.95	9853.32	8290.41	13793.1	4263.59	9087.36	13536.2	11051.5	12250.5	21499.8	20679.3	20251.9	27801.8	11954.5	20518.5	22961.9	12863.7	23243.9	17415.8
XM_003399244.3	0	0	0	0	0	0	0	0	0	8	0	7	0	0	12	0	0	0	0	0	0	0	0	0
XM_020865644.1	4	1	8	8	12	5	0	0.00255034	2.47778	3.94742e-08	0	0	1.47778	3	0	3	0	0	0	3	6	1	0	5
XM_020865645.1	0	0	0	0	0	0	10	10.9974	11.5222	0	13	0	11.5222	0	0	0	10	8	3	0	0	0	12	0
XM_012320088.2	146.744	56.5104	167.711	222	204	105.318	156.451	142.397	182.739	122.66	129.6	220.8	133.16	163.99	273.704	316.832	212.912	223.886	188.677	240.092	149.402	237.963	309.858	283.613
XM_012312119.2	236.838	8.35836	10.9614	0	36.6663	10.5155	2.51182e-06	4.04639e-08	11.1463	13.342	13.4245	3.69226e-06	40.7199	12.5891	5.98024e-07	57.0247	50.8081	6.32879	224.649	66.0388	23.1627	0.00115721	20.3065	39.6513
XM_020864512.1	0.0755223	53.9561	110.617	170.026	21.7044	56.0564	146.209	97.0754	88.5594	130.705	105.956	105.937	2.11103	212.822	88.0203	5.19471	127.212	140.062	0.760927	86.2195	59.4691	139.805	121.54	7.73338e-05
XM_020864513.1	38.0862	20.2185	56.5915	44.9745	48.1368	28.269	32.791	49.9246	24.1412	0	24.9224	119.063	52.3028	67.8351	163.98	48.1409	78.9797	115.345	26.1467	122.742	124.16	93.1901	92.7242	41.2082
XM_012312118.2	3.19811e-05	27.467	38.8305	1.87154e-08	150.493	46.1592	1.21953e-05	1.29471e-07	51.1531	49.9528	47.697	1.19904e-05	127.866	53.7537	2.1018e-06	182.64	0	27.2644	1.44295	4.09834e-06	93.2083	0.00373205	75.4293	147.14
XM_003402451.3	94	21	36	35	33	37	30	29	64	39	56	30	31	42	32	36	34	42	34	54	44	60	45	23
XM_012320587.2	403	235	342	331	388	305	360	339	473	350	480	379	384	489	533	725	712	705	483	610	656	487	673	681
XM_020863164.1	291	166	268	252	233	215	198	221	279	260	263	254	244	300	235	251	236	301	331	282	286	211	277	259
XM_003393962.1	696	432	717	749	781	538	802	663	763	523	798	935	733	757	1042	1079	1018	1067	871	917	1086	719	1109	1012
XM_012320544.2	0	0	0	0	0	0	0	0	0	0	0	0	14.2473	0	0	0	0	0	0	0	0	0	0	0
XM_012320541.2	0	0	0	0	0	0	0	0	0	0	0	0	0.00113751	0	0	33.5515	0	35.9932	0	0	0	0	0	0
XM_012320542.2	0.0836281	0	0	0	0	0	0	0	0	0	0	0	0	0.0685718	0.216148	0.0018085	0	0.00395675	0	0	0.146892	0	0.110136	0.0866207
XM_012320543.2	19.3326	0	0	0	0	0	0	0	0	0	0	0	0	44.9314	59.3556	0.327952	0	2.69772	0	0	73.8531	0	38.7263	30.3236
XM_012320548.2	94.5837	35	66	52	71	31	62	61	52	51	106	73	35.7516	0	3.16865	0	67	32.9549	2.80267e-08	0.768919	0	0	26.1636	19.0695
XM_012320547.2	0	0	0	0	0	0	0	0	0	0	0	0	0	0	4.4014	53.9052	0	2.287	69.9955	72.2271	0	0.0176534	0	0.00224814
XM_012320546.2	0	0	0	0	0	0	0	0	0	0	0	0	0	0	0	0	0	0	0.00446074	0.00402183	0	65.9823	0	22.5181
XR_002308946.1	0	0	0	0	0	0	0	0	0	0	0	0	0	0	7.85822	0	0	0	0	0	0	0	0	0
XM_012320540.2	0	0	0	0	0	0	0	0	0	0	0	0	7.89052e-06	0	0	0.213588	0	0.0632117	0	0	0	0	0	0
XM_020866569.1	12	17	1	3	1	3	3	9	0	2.15569	0	0	8	4.56454	3	1	1	10	2	6	2.15569	1	2	1
XM_003400526.3	0	0	0	0	0	0	0	0	8	5.84431	5	12	0	3.43546	0	0	0	0	0	0	5.84431	0	0	0
XM_020867464.1	46.7237	12.628	10.1024	27.7817	45.1905	13.8908	18.6025	57.9722	34.5366	11.209	11.1011	37.8841	23.4356	28.5016	34.3666	55.8516	46.7237	54	49.338	50.5122	42.3397	27.2606	84.8887	23.1442
XM_003402929.3	2499.36	1711.76	3459.32	2187.67	2936.38	2978.44	3072.24	2640.65	3652.43	1733.73	2937.86	3085.32	2172.01	1477.63	4131.14	2124.12	1888.57	2169.05	2396.5	3641.71	2568.83	2497.37	3812.01	2497.32
XM_003402928.3	37450.4	22487.7	34540	21652.6	24640.1	25068.1	23573.7	21601.6	35049.5	20974.4	19243.3	28795.9	16517.4	16658.1	20395.4	19274.2	20567.9	23646.6	22849.2	25087.9	22323.7	21951.1	28707.1	20125.6
XM_012319358.2	648.278	121.584	251.714	649.714	356.563	314.489	673.027	336.725	579.102	542.89	844.877	738.745	488.538	180.237	137.501	894.657	399.567	492.393	240.262	225.377	387.458	562.487	399.92	1141.06
XM_012311172.2	0	0	0	0	0	0	0	0	0	0	0	0	0	0	1	0	0	0	0	0	0	1	0	0
XM_020864987.1	3.73896	0	13.7409	0	50.0462	0	52.6109	20.4237	0	44.8421	23.6102	0	20.678	1.04134e-07	5.71195	0	0	16.6855	1.28699e-07	0	43.3051	0	37.9532	0
XM_020864988.1	0	0	20.1375	26.8849	0.00560914	2.57663	7.66705	0	0	25.4529	3.85306e-06	42.6187	3.24896e-08	65.6187	0.163152	0	0	20.1992	0.000174474	0	9.03604e-07	18.2374	0.0352566	0
XM_003398126.3	136.261	39	104.122	104.115	74.9482	121.423	86.7221	88.5763	139	34.705	95.3898	43.3813	61.322	43.3813	68.1249	105	102	104.115	138	152	47.6949	86.7626	109.012	114
XM_012320372.2	68.9887	28.9942	58.993	51.998	97.996	56	63	52	160	49	97.9887	28.9936	70	111.997	28.9964	80.9804	0.0302957	71.9979	82.9765	65.9822	85.9959	73	215.982	191.984
XM_012320370.2	0.0113348	0.0058473	0.00695319	0.00195054	0.00402973	0	0	0	0	0	0.0113071	0.00636471	0	0.00347139	0.00361644	0.0196257	85.9697	0.00209409	0.0234922	0.0177791	0.00407315	0	0.0181333	0.0162328
XM_012319175.2	77.0948	44.1658	0	0.0010976	98.3933	123.726	0.000169985	1.71681e-08	52.0594	61.8104	180.06	1.10707e-06	3.0401	96.2198	283.162	120.696	1.73511	130.861	172.892	155.411	202.068	0.258712	102.911	85.7362
XM_012319171.2	5.90407	3.83628	0	86.4262	4.0697	0.0397157	131.258	6.41747e-07	7.44195	0.0471283	2.55186	132.905	127.32	190.774	67.2375	213.79	504.352	208.577	271.264	218.576	165.048	141.389	177.541	271.148
XM_012319176.2	0.0211187	218.848	401.258	135.019	1.61265	298.503	0.00121663	3.66932	104.275	534.919	169.071	138.119	231.799	158.299	211.181	4.30746e-05	524.233	362.962	2.11171	309.239	261.21	622.807	123.915	397.323
XM_003402801.3	1242.98	288.15	329.742	530.554	657.924	172.612	551.741	661.314	791.859	0.223245	494.33	861.797	264.841	378.707	789.765	948.895	395.68	879.59	665.507	607.109	697.899	236.12	873.633	567.793
XM_003393987.3	474	281	489	445	594	513	535	505	649	722	499	553	506	674	545	562	566	603	596	728	471	444	625	565
XM_003396834.2	11	29	6	6	10	11	6	18	11	11	16	4	4	4	0	1	4	3	0	15	2	6	8	5
XM_012320764.2	236.448	93.7277	204.144	242.006	244.575	270.212	216.47	226.165	322.306	192.21	196.216	192.223	121.134	292.391	287.759	307.86	259.815	252.703	330.133	377.87	218.861	240.24	345.277	185.745
XM_012320765.2	262.726	121.403	127.242	46.3415	223.625	179.593	174.053	189.841	130.188	207.942	248.214	28.2712	292.149	231.053	0	117.891	162.397	229.245	159.223	235.054	207.7	252.394	250.071	177.329
XM_003394271.3	95.8256	51.869	183.615	210.653	108.8	78.1941	123.477	109.994	95.506	190.848	150.57	242.506	91.7178	126.556	203.241	206.25	78.7881	125.052	199.644	119.076	127.438	11.3658	92.6521	164.926
XM_003397844.3	301	164	231	176	186	293	204	301	323	299	292	112	226	314	66	307	227	252	326	317	153	236	261	310
XM_020868169.1	186	59	187	150	163	114	144	133	138	144	186	130	144	169	101	200	166	217	255	194	146	155	218	190
XM_003402638.3	2	2	1	5	1	0	2	3.65274	2	1	3.14417	1.03634	0	0	3	0	8.35293	6	1	1	2.42588	1.08893	3	4
XM_003395738.3	132.552	151.094	230.078	147.596	192.199	150.161	164.112	278.719	178.763	297.384	259.2	110.087	141.601	143.517	27.9368	94.25	53.4384	121.733	6.54701	50.7653	221.514	22.2436	131.658	219.171
XM_012308925.2	57.716	53.4847	31.2419	86.8491	43.9451	44.8195	123.909	75.1113	197.073	17.0344	125.089	162.11	168.407	297.865	207.758	133.909	314.392	476.652	260.277	251.722	337.823	138.728	184.568	143.738
XM_012308924.2	132.211	0.00999392	60.2964	125.635	109.385	137.29	149.618	0.022876	148.031	0.00684837	110.71	76.9704	103.524	34.8453	115.018	216.37	188.499	164.882	206.918	218.159	140.209	119.705	163.58	117.551
XM_003395737.3	19.5209	55.6363	123.384	112.115	174.471	76.7294	151.361	46.147	45.1326	0	0	168.997	43.4672	147.773	465.287	343.88	263.671	291.126	202.258	142.354	154.454	159.55	211.194	269.539
XM_020862864.1	7.35806	3.58088	7	4	1	3	2	2	0	2.1514	8.85387	3	0	0	0	1	0	2.96525	0	1.55205	1	1	1	1
XM_020862863.1	0	3.41912	0	0	0	0	0	0	4	3.41912	0	0	0	0	0	0	0	0	0	0	0	0	0	0
XM_012315233.2	69.193	0	19.7508	22.2694	111.015	31.4352	56.4435	17.2252	22.6943	52.0688	47.3583	45.8804	51.5117	38.384	13.2277	55.003	100.563	28.4323	68.8559	29.3761	42.7451	22.1364	22.425	116.215
XM_003393489.3	295.036	0.118991	89.6068	226.918	263.918	242.654	326.556	348.561	284.354	371.439	350.588	169.754	141.814	105.978	8.44909	176.973	222.88	239.771	283.344	306.079	104.953	330.864	395.411	144.12
XM_012315226.2	156.771	251.881	244.642	4.81233	1.06756	157.911	0	78.2135	145.952	68.4921	76.0533	3.3654	83.6743	200.638	99.3232	102.024	34.5567	97.7971	105.801	105.545	86.3015	0	0.163972	153.666
XM_020868578.1	50	33	30	16.3692	16.3692	23	20.4615	19.0203	43	34.0348	24.5538	4.09231	28	28.7462	0	21.0139	16.3692	29	16.3692	27	4.09231	16.3692	16	23
XM_020868579.1	0	0	0	10.6308	10.6308	0	4.53846	0	0	0	12.4462	13.9077	0	8.27825	26	0	7.63077	0	0.63077	0	17.9077	7.63077	0	0
XM_020867886.1	0.00186539	16.8225	0	87.9628	0	0.100376	6.33687	0.218863	35.482	26.4175	0	51.9314	0.0153647	214.573	32.793	317.895	0.00842002	262.93	7.53993	156.262	1.03313e-07	0.00152735	94.5155	91.2933
XM_020867885.1	116.197	122.395	92.3536	0	28.3518	0.015072	5.24885e-05	0.218863	35.482	1.07835	47.5542	113.179	0.033991	200.038	261.966	164.24	588.865	408.592	305.959	211.048	430.195	95.8332	137.278	412.667
XM_020867888.1	821.397	344.488	854.985	724.037	912.687	584.835	868.496	630.322	827.965	663.506	862.446	927.89	983.451	1096.39	1864.58	1953.63	1835.3	1801.32	1447.21	1429.19	1537.81	865.252	1601.7	1834
XM_020867887.1	138.401	1.58467	26.6612	0	83.9615	96.98	48.9103	54.077	82.8956	1.05255	1.65109e-08	5.48928e-08	294.136	0	266.656	0.547038	0.0584402	132.112	0.268348	172.504	6.75627e-08	424.902	362.501	0.0373597
XM_012319064.2	0.00376754	90.7097	0	0	0	0.0691605	4.25676	0.163297	24.1753	18.946	0	6.77339e-08	1.36379	0	0	1.68322	59.769	0.0477584	10.0256	4.97681e-08	1.70362e-06	0.0115811	0.00797603	0.00380618
XM_003396185.3	3690	1604	3216	3352	3878	2790	2532	2680	3460	3891	3025	3258	3529	3870	2083	3092	2913	3137	3087	3064	2935	2925	3696	2734
XM_020864322.1	0	0	0	0	0	0	0	19	0	0	0	0	0	0	0	0	0	0	0	0	0	0	0	0
XM_020864323.1	10	4	22	12	10	28	16	0	21	9	57	15	9	1	8	2	11	13	10	11	9	5	19	13
XM_012312339.2	2	0	0	0	0	2	0	0	0	0	0	0	0	1	0	1	0	0	0	0	0	0	0	0
XM_003394433.3	280.213	134.302	240.565	322	261.188	195.207	261.086	136.451	271.731	257.007	315.4	178.457	326.455	472.82	266.024	502	512	499.901	547.207	486.264	371	370	419.772	413.96
XM_012321037.2	24.398	0	73.4354	0	34.2001	67.1236	21.2254	130.86	35.357	49.9934	0	23.5426	43.8746	34.8666	10.9764	0	0	42.7148	0	0	0	0	47.2277	45.0395
XM_012320636.2	8.74931	8.01295	10.8187	24.5707	24.4536	0	22.1161	9.3035	12.345	0	23.0896	33.2248	23.3513	39.4023	113.634	21.6178	44.8917	65.7975	4.24719	14.8361	40.8202	25.5009	49.3149	24.3912
XM_012320637.2	0	0	22.7654	16.2428	41.5639	39.5785	8.15229e-07	13.8988	21.3679	23.7414	35.8777	41.8325	154.783	64.7051	153.389	153.585	122.936	303.915	153.719	85.7462	65.8217	188.902	359.6	197.151
XM_012320634.2	140.251	64.9871	55.416	36.1865	59.9825	36.4215	60.7226	42.7977	73.6215	25.0832	45.0327	37.9427	29.4137	60.7226	73.9775	45.542	69.3933	105.405	28.5918	111.916	96.1442	73.0981	55.0853	53.9114
XM_003394166.3	3.0567e-06	0	0	0	0	0	29.1612	0	0.665526	1.17538	0	0	42.452	72.17	0	133.255	160.779	39.8826	98.4421	184.502	95.214	1.49931	0	120.546
XM_003402557.3	115.012	87	146	134.091	95.8434	136	115.008	138.985	76.6747	115.01	134.181	153.349	219	157	136	246.999	246	279	245	235	185	206	172.518	242
XM_020867802.1	85.988	0	0	7.90887	77.1566	0	10.9922	0.0145572	60.3253	15.9895	27.8194	53.6506	0	0	0	0.000696715	0	1.7158e-07	0	0	0	0	68.4819	0
XM_012316939.2	244.325	126.18	136.289	102.931	10.5097	125.324	71.8244	148.359	92.2901	347.394	303.18	0	0	97.6473	0	1.96245e-05	0	2.80131e-05	202.04	0.000115096	1.5653	38.3618	0	0.323514
XM_003401220.3	401.675	168.82	302.711	291.069	407.49	238.676	320.176	174.641	465.71	110.606	168.82	560	558	477.353	464	649	715	763	424.96	758	637.435	500.638	662	678.676
XM_003399031.3	54	42	37	33	28	31	39	45	42	37	32	25	53	30	59	72	49	56	61	64	40	41	49	55
XM_012319762.2	294	126	269	239	235	193	274	234	281	244	281	255	194	197	297	269	243	280	242	271	214	172	293	225
XM_012320728.2	582	336	467	393	497	398	425	359	499	441	451	426	497	626	483	738	642	671	602	717	541	557	632	654
XM_012319020.2	43.3072	21	25.1547	17.0968	35.5101	10.0627	18.1899	18	26.1302	12	12	45	50.6393	80.8308	145.958	82.6971	138.024	162.151	63.2951	97.1069	125.843	91.948	103.602	101.58
XM_003395346.2	1	0	1	0	3	1	0	0	1	1	1	2	0	1	1	1	2	1	1	0	0	1	0	4
XM_003397789.3	579	244	431	445	470	371	402	352	489	406	444	404	495	530	288	623	734	750	706	666	594	547	607	696
XM_003396361.3	281	143	277	298	240	243	276	223	314	245	267	232	248	312	157	288	295	290	335	296	273	263	354	269
XM_012318617.2	308	150	230	179	242	209	201	265	316	234	213	227	241	303	204	298	307	350	299	403	223	283	352	331
XM_012314864.2	0.000408087	0.000295793	14.5811	1.91222e-05	4.03428e-05	43.9286	0.00921345	0	22.7257	0	0	0	0.000619133	0	0	0	27.4078	0	0	50.1416	43.7797	0.000534534	0	18.3042
XM_012314867.1	0	0	1.18711	0	0	20.101	36.4238	0	12.3543	0	0	0	2.19513e-08	0	0	16.6444	0	0	0	0	0	0.00039015	0	0
XM_003399669.3	72.5519	39.5737	16.8332	26.3827	49	4.27148e-08	61.567	39.574	86.7446	134	72	33	52.7647	98.935	0	110.356	59.5922	105.531	145.105	32.8647	1.02157e-07	59.3602	85	132.397
XM_012314868.1	35.4477	23.426	30.3986	8.61733	0	81.9704	0	67.426	35.1753	1.39498e-08	0	0	73.2347	60.065	2	0	0	13.4693	9.89532	82.9936	6.22034	89.6389	0	9.29891
XM_012309044.2	317	169	222	228	300	205	557	160	277	220	217	603	530	628	1396	931	1058	1447	648	833	701	734	933	901
XM_003398873.3	953	503	805	883	976	766	718	687	917	1016	897	630	643	825	517	747	701	790	879	808	644	666	962	706
XM_020867602.1	605	298	292	334	406	379	399	416	486	443	546	275	149	134	110	180	185	214	288	249	211	151	205	272
XM_003395904.3	334.548	38.5915	306.483	482	364.233	216.056	248.151	393	421	288.249	436	334.767	396.119	241.1	399.975	448.566	483	662.363	378.894	465.603	576.637	364.739	530.429	459.356
XM_020863338.1	44.4519	104.408	49.5165	0	2.76707	0.943801	270.849	0	0	20.7512	0	61.2334	49.8805	173.9	51.025	168.434	9.85011e-05	6.63664	179.106	65.3973	0.363381	0.261267	63.5711	80.6441
XM_020866016.1	82.9179	42.8276	103.313	107.206	57.0719	79.7703	68.1968	74.0332	74.6927	100.361	111.808	47.4663	46.7119	69.2403	1.73954	92.6274	64.4827	79.0593	89.6551	90.6187	52.5241	70.0747	56.5399	91.7957
XM_020866017.1	129.082	84.1724	113.687	120.794	140.928	90.2297	109.803	113.967	133.307	106.639	91.1925	118.534	82.2881	126.76	108.26	62.3726	84.5173	87.9407	103.345	143.381	124.476	75.9253	138.46	103.204
XM_003393469.3	19	7	17	10	14	5	15	9	12	4	13	12	4	3	3	5	0	12	3	12	17	10	12	2
XM_012314104.1	2	0	1	1	0	0	1	0	0	4	0	0	2	0	0	0	0	2	0	1	0	0	1	0
XM_012317247.2	35	15	43	27	38	37	30	44	65	26	39	38	22	32	46	43	22	43	28	58	22	32	41	31
XM_012310143.2	433.89	344.778	134.209	467.401	0.0528096	171.707	322.313	488.634	210.172	1.62471e-05	90.3379	0.925886	68.9459	259.979	985.695	76.4139	169.304	288.252	148.165	163.198	357.808	114.078	173.031	171.62
XM_012310142.2	1592.11	939.222	1363.79	1032.6	1666.95	959.293	1233.69	640.366	1345.83	1244	1302.66	1790.07	1350.05	1168.02	1158.3	1927.59	1908.7	1942.75	1601.84	1855.8	1639.19	1555.92	2154.97	1838.38
XM_012318590.2	876	431	851	828	858	737	714	714	887	893	860	679	626	791	586	658	630	663	867	846	603	593	880	648
XM_020866487.1	23	14	8	6	10	16	3	1	17	16	7	10	12	21	7	7	16	10	3	6	20	17	17	7
XM_012319143.2	34.9542	9	1	7	5	3	0	1	2	22.8454	6.00576	7	4	3	0	4	4	11	6	3	0	7	0	2
XM_003396208.3	153.606	68.2165	105.043	96.3898	73.7795	54.3031	79.9466	89.2165	146.303	62.4764	144.52	87.8661	44.0866	36.1299	57.563	55.2165	35.563	47.6579	49.2598	54.4262	89.4504	37.4331	112.26	81.4402
XM_012309785.2	69.3937	24.7835	4.95669	44.6102	89.2205	34.6969	44.6102	24.7835	34.6969	54.5236	59.4803	99.1339	9.91339	14.8701	64.437	24.7835	64.437	59.4803	29.7402	29.7402	29.7402	49.5669	29.7402	29.7401
XM_003398499.3	526	239	329	329	358	350	382	323	391	345	399	221	300	371	248	364	312	463	458	483	340	336	450	427
XM_003393233.2	705	284	546	387	526	481	471	447	556	432	601	547	576	679	931	1059	1115	1072	736	886	937	686	968	1008
XM_012319874.2	74.0368	24.679	74.0367	148.073	93.9794	98.7154	0	24.679	219.037	186.777	92.6571	471.266	0	62.5211	187.996	222.112	251.178	215.943	124.923	242.919	186.448	24.679	374.922	147.31
XM_012319873.2	0.00968882	0.00680009	0.00300201	0.000704567	245.343	0.000407897	225.578	0.00895764	127.532	51.4633	29.2177	194.092	0.00865825	53.0118	332.105	0.00506104	177.257	31.3684	107.442	23.2187	52.7806	0.00729049	94.2156	4.94607
XM_012319875.2	564.953	306.314	265.96	263.926	123.678	249.284	145.422	317.312	149.431	114.759	413.125	79.6418	258.991	210.467	2.89923	180.883	27.5655	194.689	230.634	180.862	203.771	277.314	112.862	298.744
XM_003398760.3	8.45488	5.10604	13.4254	0	1.03149e-07	46.9765	23.1114	17.8484	1.83695e-07	86.3389	34.3037	0	0.0471921	0	0	0	0	1.74097e-08	1.06393e-06	0	2.4919e-07	0	0	0
XM_012313411.2	0	0	0	0	0	0	0	0	0	0	0	1.50726	0	0	459.471	0	0	0	0	0	28.827	0	101.842	0
XM_012313407.2	113.892	3.54454	9.10746	0	1.10934e-06	29.8386	14.2329	12.4919	1.15099e-07	57.5842	23.2496	0	6.25678	0	0	0	0	1.24812e-06	3.22048e-06	0	1.62561e-07	0	0	0
XM_012313410.2	0	0	0	0	0	0	0	0	0	0	0	57.7983	0	0	197.462	0	0	0	0	0	18.6325	0	7.80757e-05	0
XM_012313405.2	3.50782e-06	7.73555e-07	0.613832	0.129688	0.660739	0.0704853	0.691021	81.3219	5.15909	0.00610499	5.62675	0.000684069	0	4.02975e-06	0.000139743	168.565	26.7179	428.877	16.9707	298.119	0.173529	36.9063	1.11444	171.526
XM_012313406.2	159.776	67.3354	159.184	154.394	320.056	18.1885	108.181	234.251	230.332	142.791	328.572	158.929	345.211	451.897	105.95	167.024	9.73782	121.538	149.97	22.4697	127.271	0.0363884	151.883	306.261
XM_012313408.2	15.1522	18.6483	8.44966	10.3941	13.3702	9.35372	10.1733	10.6604	7.18859	10.0308	12.4892	8.18896	10.3703	15.1722	4.09363	12.795	11.1994	15.5675	15.2696	10.8849	8.18754	25.0498	7.94498	25.564
XM_012313404.2	0.00199052	0.000378136	1.83944	1.47895	2.08795	155.481	13.2751	0.0245754	75.3982	0.00216936	22.7712	0.31438	7.80185e-07	0.00769693	0.0404362	37.0079	297.456	14.3294	133.235	200.121	243.445	232.918	1.77093	0.11544
XM_012313403.2	0	0	0	3.83296e-08	0	0	0	0	0	0	0	0	0	0	2.69528e-06	0	0	0	0	0	0	1.31809e-08	0	0
XM_003398759.3	170.723	78.3653	232.381	290.604	217.825	138.091	306.335	242.402	282.922	163.247	226.988	148.262	369.115	222.924	245.982	502.608	842.889	457.689	574.556	286.406	336.464	487.089	675.444	457.533
XM_003399159.3	450	172	432	421	508	404	514	481	533	450	478	411	283	300	418	437	444	464	386	431	348	361	569	382
XM_012314101.2	1	0	0	0	2	0	4	0	7	1	0	1	0	1	15	5	2	2	8	5	0	8	2	1
XM_003395823.3	545.434	219.179	391.807	364.275	379.88	335	385.537	316	370.105	419.168	380.155	308.496	385.988	380.531	250.274	516.125	459.977	518.123	446.117	669.52	475.211	361.984	624.563	470.695
XM_012311578.2	245.951	116.652	138.872	161.091	133.317	105.543	158	127.762	144.427	237	172.201	172.201	188.866	105.101	11.1098	162.159	99.9878	166.646	161.091	109.99	164.854	172	242	127.762
XM_012311579.2	0.0489638	13.3476	46.128	56.9085	127.683	34.4573	0	34.2378	80.5732	1.13422e-06	39.7988	45.7988	18.1341	50.899	158.89	69.8405	56.0122	48.3537	66.9085	82.0104	10.1463	0	0	28.2378
XM_012318279.2	373.286	2.74341e-05	35.1589	2.7117	64.6103	1.54128e-08	0.0166874	6.4938e-07	72.823	74.6189	296.826	0.0109366	65.2712	0.000332401	0.172379	181.903	0.011581	3.19538	0.000309473	0.0280932	326.421	0.00498721	0.000133504	65.9278
XM_003402057.3	1266.71	861	1429.84	1181.29	1315.39	1185	1057.98	1253	1490.18	1408.38	845.174	805.989	932.729	1355	652.828	887.097	903.988	1096.8	1210	1334.97	577.579	1094	1452	824.072
XM_012311527.2	521	253	440	375	479	424	479	454	600	553	510	260	399	607	124	553	539	530	638	686	357	431	523	534
XM_003403361.2	16.6667	9.16667	27.5886	31.6667	38	5.33333	21.6667	16.8333	31.1667	19.1667	29.5	60.736	14	29.5	50.6734	31.6667	38.3041	10.5163	22.2211	35.9106	36.085	2.83333	38.2414	28.6364
XM_020865649.1	6	3	2.1451	2	3	5.41097	3.21195	4	8.7741	3.6336	6	2	4.42263	15	9	3.44099	8.51858	9	8	11.1532	4	3	8	5.43087
XM_012321078.2	28.7068	28.3509	0	46.9989	0	0	0.283859	5.51224	0	1.0066e-07	0	0	11.6623	0	0	0	25.8695	0	0	0	0	9.30057	38.2531	44.2913
XM_012321079.2	0.000511218	48.6491	26.9522	0	0	17.0925	0	14.9716	13.9824	27.8465	24.9834	32.5277	0	0	0	0	0	0.0023665	0	0	0	57.3891	0.0936544	0
XR_001099796.2	42.4758	0	34.1151	32.7369	66.9651	26.8385	17.6571	12.1595	42.7397	19.9642	22.7315	27.4477	5.91127	22.3626	31.6296	34.8814	44.7563	24.6077	53.3418	10.3475	22.1052	9.31033	32.1069	26.0406
XM_020868454.1	68.8168	0	36.9326	23.2642	50.0349	32.069	48.0591	88.3567	39.2779	20.1892	33.2851	41.0246	43.4264	23.6374	68.3704	37.1186	28.3742	47.3899	27.6582	76.6525	56.8948	0	23.5463	26.6681
XM_012310724.2	1342	501	972	878	1007	754	695	780	1131	788	955	1178	717	702	987	803	675	755	726	943	715	683	961	631
XM_003393733.3	210	82	130	133	117	87	106	96	139	90	115	167	180	163	152	186	214	255	208	236	172	172	220	219
XM_003393331.3	15585	9549	14887	12130	11486	9631	10880	9245	13763	10278	12614	14110	10399	11646	14523	15453	10951	12654	11312	14170	12282	11413	13681	12034
XM_012319724.2	15.8677	0	0	0	0	0	0	0.0317625	0	0	26.052	14.0764	0	4.39538	112.116	0	0	6.7875	0	0	29.712	0	0	0
XM_003393782.3	184.132	74	162	155	150	105	167	129.968	142	132	159.948	152.924	199	217.605	135.884	249	197	211.213	205	243	205.288	181	240	237
XM_012315495.2	4.21531e-05	1.31236e-05	0	7.55485e-07	2.13561e-07	44.5027	0	2.30203e-06	0	0	54.7417	167.733	111.482	0	34.9393	0	44.463	119.146	0	1.14816e-06	145.355	0	0	0
XM_012315493.2	35.4464	0	5.49682e-06	56.2031	4.34168	51.221	4.14164	382.364	181.929	222.025	55.8145	0.000152007	0	0.00016386	0.000152952	134.449	190.708	1.36578e-08	108.679	0.00304409	2.67342e-06	1.37511e-08	2.43146e-05	174.2
XM_003400100.3	33.5966	1.06283	6.29624e-07	2.39556	0.811132	5.44838e-05	0.012933	7.06057	0	0.00103664	0.0433205	0.0217407	8.73911e-08	2.76669e-08	2.7494e-07	7.58764e-05	0.00471497	1.16505e-08	0.037765	287.272	1.93185	0.000407044	1.52735e-06	0.0776201
XM_012315494.2	1388.23	897.915	1359.11	1577.83	1192.74	737.721	1108.48	935.164	1530.05	1121.28	1147.53	1679.87	1910.34	2322.29	3299.93	2759.77	3447.94	2818.26	2261.16	2056.53	2812.3	1651.96	2495.03	2705.01
XM_012315496.2	295.73	119.022	537.889	278.569	379.105	131.555	369.365	137.411	276.026	135.697	228.866	283.378	213.178	306.711	681.446	625.779	275.887	657.954	426.126	298.192	539.415	446.037	563.97	542.713
XM_012311580.2	366	169	341	269	320	304	269	342	377	390	311	243	327	413	269	363	335	386	407	391	309	332	410	332
XM_012309351.2	194	88	179	237	167.401	152	178	208	152.401	105	171	166	149	168	262	213	189	228	137	178	195	173	187	190.401
XM_020863359.1	0	0	0	0	18.5994	0	0	0	18.5994	0	0	0	0	0	0	0	0	0	0	0	0	0	0	18.5994
XM_003401591.3	165.19	82.5705	100.474	106	102.221	97.5847	107.208	102.877	108.239	61.0668	138.277	146.469	79	90.4326	128.344	63	86.3112	105.474	112.867	157.307	133.884	77.3384	175.543	83
XM_020863586.1	714	338	606	463	586	466	592	502	699	548	668	517	826	843	369	1084	950	1137	1004	1060	803	881	1049	925
XM_012320743.2	250	119	182	130	183	192	152	169	220	229	193	144	304	249	42	257	212	319	228	347	182	280	330	263
XM_003393744.3	343	103	327	371	333	278	382	302	446	391	435	347	257	339	293	297	338	288	376	426	393	243	495	349
XM_012312321.2	109.496	1.87266	1.61664	0.400654	1.16537	0.33621	0.204924	0.309209	0.246553	71.0947	65.9631	76.7764	1.53954	0.0583426	0.904396	0.105538	0.402558	0	0.719497	0.591852	0.687243	0.908219	0.671262	17.9641
XM_020864623.1	0.000140029	70.1854	76.1631	30.7365	85.9718	30.4361	25.2172	10.6843	25.557	0.0150356	0.00246604	0.00252736	50.2403	4.85471	41.594	3.65772	31.1627	28.6991	23.3386	19.6069	47.7376	32.1472	36.5396	1.76992e-07
XM_003397934.3	74.8982	90.5851	40.7533	37.3432	37.2597	86.3605	37.122	82.6477	0	94.8902	68.0345	26.7196	39.6746	101.598	10.5483	73.2367	40.4758	64.3009	89.5931	104.452	24.7528	0	22.859	96.0359
XM_012312320.2	14.6054	18.3568	7.46696	5.51966	5.60308	11.8672	4.45587	17.3587	114.196	0	0	5.50149	8.54556	14.489	1.95329	7.26279e-07	5.95895	6.24796e-05	19.3488	22.3494	3.82233	74.9446	3.93007	8.08128e-06
XM_003399309.3	542	272	396	353	506	372	350	384	564	493	444	425	493	615	400	594	591	569	653	565	524	503	583	525
XM_003399041.3	40.0021	36.2174	38.3688	45.6602	212.432	162.762	158.359	54.7173	0	90.8579	135.132	0	144.87	72.4348	39.5704	85.6283	36.2174	217.304	37.7879	47.8851	0	38.4337	0	147.482
XM_020865578.1	1373.16	703.783	992.691	1161.64	1042.43	677.732	1156.01	990.847	1200	746.651	1123.6	1488	622.13	733.565	1589.52	940.736	979.783	1025.7	942.256	1072.44	1032	855.627	1288	826.763
XM_003395085.3	902.647	23.5163	584.646	226.598	743.081	231.55	426.641	165.701	405.44	352.216	1700.06	0.000319628	707.871	46.489	3947.02	493.229	0.000527817	1154.08	554.559	5.92634	0.0511677	1620.11	910.7	2320.25
XM_012308193.2	81.4896	25.3579	24.9675	28.3182	72.7008	76.542	80.739	66.816	147.579	43.9528	93.0202	76.7448	23.2478	36.7586	82.0495	28.9167	5.41859e-07	262.087	5.59226	117.345	386.352	156.009	73.4332	123.106
XM_003395086.3	275.932	107.128	108.572	41.6473	88.0269	123.255	139.067	178.966	183.845	112.351	143.42	334.859	428.749	683.248	226.063	158.954	319.661	478.447	340.368	601.355	460.805	332.589	453.8	662.427
XM_012308195.2	25.3372	235.695	312.723	0.000884536	113.785	477.646	434.679	146.486	0	307.062	649.424	0	1520.32	802.157	0	0	382.089	0.012308	162.238	0.00952647	92.2816	262.548	879.13	693.321
XM_003395210.3	0	0	0	0	25.4286	0	0	50.8572	0	25.4286	0	0	203.28	178	127.143	0	214.395	0	76.0666	0	50.8571	0	152.571	0
XM_012308194.2	1313.03	943.287	1060.5	378.75	1489.75	1257.1	1161.5	2838.29	2221.99	1237.25	2525	2688.69	2575.47	6723.49	4646	1817.99	4131.81	4090.52	3735.6	5909.37	6314.75	5277.22	2701.75	2626
XM_020865038.1	449	206	359	268	333	337	289	282	353	368	351	180	276	263	136	354	308	366	406	388	238	274	361	398
XM_012318386.2	74.604	0	2.61617e-08	0	0	29.4151	44.3006	0	33.2881	57.9032	84.9983	0	110.933	0	0.0393265	0	0	30.2468	1.2318e-08	0	0	3.97452e-08	0	0
XM_003402189.3	412.046	308.726	754.663	491.674	583.149	757.569	821.721	480.24	547.618	601.386	698.243	537.411	579.087	994.783	148.604	869.006	766.097	1008.24	754.663	880.44	857.571	766.097	869.006	663.189
XM_012318388.2	1053.35	466.274	688.337	903.326	966.851	527.015	560.978	795.76	972.093	796.711	732.759	781.589	847.98	766.217	1852.36	721.994	626.903	783.517	1039.34	849.56	681.429	728.903	983.994	846.811
XM_012317157.2	2096.85	1000.95	1992.82	2373.55	2192.94	1944.04	2399.95	1910.15	2029.37	1989.33	2195.49	1796.9	1965.07	2468.51	2697.4	2402.97	2177.95	2493.2	3013.78	2341.49	2178.22	1915.53	3120.59	2196.53
XM_020862909.1	97.1497	67.0548	140.18	129.445	105.061	92.9633	136.053	121.85	138.634	115.666	166.507	88.1014	129.927	149.491	211.599	112.03	98.0512	166.797	132.219	155.511	76.7823	111.465	126.412	96.4734
XM_012308994.2	137	44	20	54	55	22	57	34	45	36	22	54	20	39	36	40	28	27	22	33	38	16	45	17
XM_012320081.2	3187.44	1955.91	1416.22	1898.31	1424	1846.32	1809	2049.55	1840.97	1855.26	2301.59	1275	2473.74	2341.32	1607.27	2122.02	1868	2346	2860.26	3504	1967.62	2216.34	2937.3	2228.6
XM_012320865.2	225.014	177.559	96.0852	86.8029	160.888	76.7372	89.7097	0	325.705	133.246	91.9976	197.242	159.616	149.203	262.41	158.602	43.6045	155.915	132.283	111.024	181.859	127.301	86.9051	67.6175
XM_012320866.2	4093.15	2022.7	3059.61	2433.9	3009.85	3044.61	1749.72	2581.45	3897.87	3333.41	2553.07	2909.91	2500.29	2346.81	2955.67	1825.42	2624.8	3373.78	1736.7	2596.35	2923.93	2226.79	3179.5	1746.93
XM_012320870.2	0.0212618	0.160359	0.000434998	551.668	32.5126	3.96799e-06	0.00812286	16.8631	0	0.186652	5.91122e-06	89.0058	0.0542673	0.000801497	879.402	0.145743	0.000312555	7.46939e-07	0.00636602	3.98051	3.48638	0.000517736	36.1264	0.000434706
XM_012320867.2	2293.81	867.577	2065.3	976.632	2972.75	3649.65	2518.56	2485.69	2261.43	3201.16	1729.93	1165.84	1528.04	2059.99	799.516	1981.83	2257.59	2269.31	2267.01	2088.64	1724.73	1833.91	2159.47	1794.45
XM_012315354.2	46.3991	0	1.72781e-08	0.00183199	115.14	100.906	55.3432	126.801	86.5255	212.928	83.0083	75.515	63.7619	98.377	32.9799	9.54795	88.9635	1.4022	34.1075	44.5944	38.6855	102.297	136.39	64.3043
XM_012315351.2	286.421	175.435	519.264	567.88	197.473	509.451	715.463	605.321	466.476	394.587	407.216	269.453	377.244	552.35	180.027	598.308	179.167	620.372	702.149	832.769	380.109	326.388	431.257	555.076
XM_012315355.2	0.00927348	0	49.1403	35.1864	0.0137638	0	0	0.00473938	1.2886	0.00133677	20.7557	4.4483e-05	6.19392e-07	0.00029389	2.99904e-08	40.6808	0.0516946	80.5222	77.2031	1.00321	0	0.0010513	0.0104573	0.0159385
XM_012315352.2	63.1076	0	232.681	253.686	549.751	0	139.054	17.6083	97.9999	123.893	0.653915	208.448	250.486	87.6923	588.181	171.033	321.442	40.8941	0.0138839	9.805	0.0181238	157.004	376.663	17.7124
XM_012315353.2	449.063	166.565	151.915	133.246	214.623	260.643	163.14	127.265	250.71	298.591	265.366	113.584	116.508	177.58	49.8123	72.4302	94.3759	128.81	115.526	136.828	205.188	134.31	99.6796	64.8911
XM_012311773.2	0	0	0	0	0	0	0	0	0	0.202066	0	0	0	0	0	0	0	0	0	0	0	0	0	0
XM_020864497.1	0	0	0	14.0527	15.9659	4.80417	0	0	0	0	3.74311	0	5.38281	0	0	0	0	20.5681	6.89333	0	4.08861	6.97851	0	8.34083
XM_020864499.1	42.041	33.5176	70.2046	94.6007	135.173	82.8547	119.189	39.1263	124.593	45.6019	74.8424	106.439	75.8097	201.551	411.048	260.751	264.368	313.491	228.731	221.886	372.579	232.205	267.06	333.708
XM_020864495.1	40.6356	67.8654	12.5769	16.4534	92.3033	0	43.8111	24.2905	104.096	49.3361	86.0934	52.9995	59.2749	48.6695	53.1155	88.7618	49.521	86.9122	20.5637	57.8312	85.5664	44.1618	79.0406	64.0398
XM_020864502.1	0	0	30.7104	12.4964	0	0	4.33035	0	0	0	0	39.9283	0	1.40105	306.61	31.6398	47.6279	25.295	11.6364	11.2414	29.2875	12.0816	14.3609	54.1573
XM_020864494.1	32.7421	30.9111	34.1708	14.3229	0	20.7941	0	69.2642	38.0568	0.00411055	36.4765	29.3633	96.143	94.1131	79.5634	44.721	84.6977	92.3465	73.6992	105.284	39.4391	44.6651	94.1911	97.1348
XM_020864501.1	41.1885	22.9994	46.3007	33.8966	33.748	27.3533	30.1541	15.2184	36.1861	32.1837	29.3358	38.5839	77.8905	117.956	157.328	197.651	159.848	256.057	103.625	130.001	152.518	143.091	112.445	175.495
XM_020864496.1	34.3167	0	0	0	0	0	0	54.7737	19.6377	1.25506e-05	26.5496	0.00014924	133.947	0	0.00696652	93.8611	128.064	55.9508	0	0	26.2947	0	89.485	0
XM_020864500.1	37.4587	12.88	15.767	5.12689	21.3639	11.5576	29.4026	6.29667	15.5134	9.69137	20.1207	23.6506	37.5425	64.3818	95.3306	56.0673	68.1961	90.0471	49.929	74.1371	51.8326	48.7115	56.4986	62.2182
XM_020864493.1	83.769	0	12.2667	78.8372	0	72.2113	42.7508	0	0	38.9186	0	20.8346	28.5598	79.3048	108.498	98.9001	76.0994	79.6044	97.8122	48.8513	157.789	104.687	55.7378	54.2319
XM_020864498.1	191.848	97.8265	157.003	123.213	165.446	108.425	90.3626	107.03	132.917	89.0622	110.839	137.201	80.4499	80.6225	137.5	70.6477	104.579	137.728	89.1097	107.768	111.605	79.4178	96.1819	71.6744
XM_020865059.1	0	1	0	0	0	0	0	0	0	1	0	0	1	0	1	0	0	0	0	0	1	0	0	0
XM_003400523.3	59.9238	76	53.1355	70.0755	70.0755	52.5217	105.113	58.3962	90.7119	52.5737	57.4847	95.9998	70.0755	59.0156	23.3585	82.3836	81.7547	105.113	35.0377	64.6536	81.7547	93.434	46.717	63.8474
XM_020866568.1	126.076	0	107.865	46.9245	77.9245	95.4783	65.8868	87.6038	74.2881	96.4263	97.5153	0.000182764	45.9245	56.9844	55.6415	79.6164	56.2453	55.8868	138.962	127.346	23.2453	25.566	138.283	76.1526
XM_020867179.1	689.963	2.71668e-05	213.296	1.67291	739.321	597.21	0.0157677	780.697	637.861	314.108	490.574	859.374	1.07131	335.948	259.705	306.742	260.456	247.192	30.4647	546.8	499.337	497.98	406.615	561.181
XM_020867178.1	88.4252	113.235	386.916	0.511796	14.8543	5.23041	305.721	0.888294	149.849	0.00881343	0.607052	0.00156391	0.413851	4.93068e-05	159.868	116.565	0.124079	224.517	446.407	11.8891	3.14158	0.43961	0.000132729	0.00399845
XM_012317515.2	32.145	103.688	135.333	0.156727	4.59759	1.53101	407.793	0.338106	42.2725	250.107	0.211808	0.00058798	0.159997	1.47683e-05	282.849	44.3312	183.04	0.0567027	4.5648	4.57757	0.988452	0.166231	4.46319e-05	0.00134563
XM_020867180.1	311.063	253.8	0.038238	747.173	155.506	61.2301	0.0586971	6.14607	116.393	0.0791892	611.601	235.455	316.954	0.000551254	0.0252326	52.7153	1.33356	137.456	78.7939	124.78	31.8251	3.0819	332.482	0.00305661
XM_012320293.2	7	2	2	2	2	12	4	3	6	5	2	5	7	8	1	19	8	13	13	10	8	9	3	8
XM_012320924.1	109.881	129.286	40.0732	85.7083	84.5227	161.554	71.7639	81.1653	148.844	176.323	143.958	312.865	79.8175	85.2559	154.519	124.379	106.682	85.4302	122.87	108.39	14.0646	42.0858	140.541	147.125
XM_012320923.1	0	0	0	0	0	9.8752e-09	0	0	0	0.0392045	0.00137997	0	0	0	0.000178003	24.3621	1.98538e-06	0	1.92594e-05	0	0	0	0	0
XM_020868449.1	28.8827	40.1585	0	65.2364	236.307	0	0	25.996	0	0.000146472	137.877	48.1875	0	0	0.00567644	307.215	3.15247e-07	0	58.6763	0	80.0583	0	94.1983	0
XM_012320922.2	0	0	6.07712e-08	0	0.000220692	0	0.00279032	0	0	0	1.7214e-07	0	1.03762e-06	3.73512e-07	47.6577	0.00113527	0.0364869	3.51173e-07	56.2917	1.20634e-05	4.65485e-05	5.94518e-06	0	2.46108e-06
XM_003394508.2	716.819	280.968	598.796	496.539	479.764	342.964	525.718	384.979	717.156	212.225	475.328	438.947	757.493	380.907	47.3478	341.141	709.103	1049.55	536.455	474.314	683.085	656.702	597.547	815.87
XM_003394509.2	21.4174	0.587583	2.13044	97.5162	14.4066	66.4819	0.515425	183.86	0.000643882	210.413	0.835233	1.79588e-05	0.68908	359.837	1124.47	128.902	279.179	0.0165822	199.707	400.296	75.7921	139.213	349.713	0.00519992
XM_020867868.1	114.084	90.7711	200.676	0.0293356	0	5.2176	169.403	107.676	130.537	108.855	0.0764098	2.16389e-08	74.4421	112.582	0	65.2086	0.000172243	53.7554	50.8054	30.5987	44.2581	71.3974	244.308	98.9447
XM_003402730.3	260.916	65.2289	214.324	547.971	458	325.782	251.597	214.324	335.463	326.145	387.924	454	484.558	363.418	443	754.791	618	680.245	503.195	568.401	577.742	456.603	400.692	382.055
XM_020863452.1	15	22	12	6	15	16	3	7	8	7	6	11	3	13	4	9	5	5	8	3	35	10	10	2
XM_020867827.1	1057	604	767	801	1072	595	836	670	992	534	799	1125	830	967	2175	1357	1586	1837	1217	1256	1680	1160	1597	1436.8
XM_003396045.2	0	0	0	0	0	0	0	0	0	0	0	0	0	0	0	0	0	1	0	0	0	0	0	0
XM_003394419.3	87	46	59	45	49	74	59	73	85	81	66	28	38	57	2	49	54	76	89	69	55	55	38	54
XM_003400637.2	1832	926	1607	1428	1498	1731	1523	1684	1726	1882	1917	883	1899	2132	1208	1849	1611	1858	2463	2838	1876	2092	2749	2033
XM_003396512.3	404	212	296	374	373	307	355	326	349	296	380	281	298	411	402	367	327	399	449	425	333	270	480	365
XM_012309550.1	3	0	2	3	0	1	0	3	1	0	0	4	1	0	0	1	0	0	1	4	8	30	2	0
XM_003398413.3	620	256	516	456	452	367	389	345	577	478	552	371	464	441	345	457	506	470	532	522	436	409	597	455
XM_020865116.1	3439.62	1692.02	3006.45	2993.69	3607.43	2490.83	1606.62	2663.04	2906.5	2469.54	1992.37	2937.37	3147.1	2491.12	2288.51	3780.26	2039.3	2480.08	2808.03	5284.32	3140.13	1638.93	5283.73	2204.67
XM_012313136.2	2366.26	1194.75	2143.59	1382.27	1839.79	1655.35	1335.16	1513.26	1795.61	2403.32	1206.03	515.134	2323.82	2450.18	103.381	1801.3	718.4	1322.55	1868.96	1745.55	1651.9	1147.21	2617.2	1415.23
XM_012315453.2	0	1	0	2	2	0	4	2	1	0	2	4	0	0	3	3	0	0	0	0	0	0	1	2
XM_012320170.2	371.258	145.472	220.846	209.579	237.834	309	213.084	237.494	352.255	255.199	269.101	230.371	290.339	287.973	187.43	299.431	295.174	354	325.121	425.9	200.912	239.435	397.985	367
XM_012320169.2	24.7421	38.5278	46.1543	8.42117	46.1656	0	13.9156	79.506	44.7451	107.801	33.8988	11.6287	33.6612	97.0271	12.5702	45.5687	14.8265	0	48.8795	16.0998	34.0885	78.5648	16.0151	0
XM_003403298.3	903	501	482	361	436	528	442	489	742	644	570	400	592	637	509	776	740	742	681	849	548	566	576	905
XM_012314682.2	253.585	277.986	4.19613e-06	241.614	64.1535	6.3032e-07	0.0119459	6.16932e-07	8.43471e-05	226.147	0.00425177	157.306	251.326	60.0112	176.425	166.537	172.126	17.2661	55.612	249.133	0.594977	123.931	95.8749	135.812
XM_020867285.1	1814.39	1038.49	1140	1172.38	1713.54	1125	1356.38	1295	1442.36	720.955	1547.09	1801	312.536	449.544	716.361	613.462	736.076	840.454	831.289	1006.7	834.942	686.659	715.577	847.427
XM_020867283.1	0.0216374	0.518675	0	0.00391752	0.304085	0	106.605	0	418.638	0.898529	339.907	77.6919	4.13835	4.44452	167.214	0.00102038	1.79791	190.28	0.0986357	0.169733	80.4632	0.409842	277.548	11.761
XM_003395992.3	202.421	108.591	216.814	158.345	271.69	147.518	161.102	227.521	252.27	200.431	186.067	236.075	250.948	177.333	337.063	227.547	255.643	366.766	243.62	302.827	256.235	245.521	367.522	180.831
XM_012309481.2	343.445	185.541	266.828	277.224	320.466	303.515	337.691	286.045	354.38	394.284	320.736	238.905	317.233	351.004	54.7982	272.573	336.138	320.964	245.207	266.574	250.517	270.471	243.203	266.05
XM_012314564.2	0	0	0	0.145235	0	1.60688	0	0	39.3379	0	0.000731846	7.49509	0	0	61.9697	10.4603	0	0	54.6626	0.00046522	36.7599	0	0	0
XM_020867618.1	9.35702	0	9.05329	6.35823	13.6874	5.95164	1.98316e-06	39.0178	2.66212	14.3393	0	0	2.74956	0	0	6.53428	0	2.82948	0.916168	27.7495	0	28.6078	9.80284	14.1421
XM_003393511.3	18.643	29	41.9467	25.4965	16.3126	26.4415	30	13.9822	0	4.66075	44.9993	26.5049	65.2504	71	159.03	53.0054	117	128.171	27.4212	65.25	78.2401	82.3922	107.197	111.858
XM_003395782.2	275	138	368	347	323	268	332	324	375	433	316	290	291	483	261	370	281	356	352	407	233	316	384	301
XM_020868235.1	2	0	1	4	2	1	0	2	1	2	2	4	1	0	0	4	1	0	1	1	3	0	2	1
XM_012313628.2	251	94	146	167	184	102	142	117	164	104	190	187	70	52	116	78	86	90	97.8253	111	75	95	146	87
XM_012312693.2	603.078	428.874	339.115	212.074	290.112	100.923	239.71	150.329	175.972	162.789	391.028	340.591	640.613	769.484	920.858	838.011	1144.81	1362.37	819.959	971.316	1131.17	756.87	1084.85	1114.31
XM_012312696.2	2850.83	1933.31	2684.32	2089.02	2655.65	1517.72	2869.37	1669.11	3242.24	1537.78	1431.33	2935.41	2686.45	3673.52	3051.14	4077.99	4270.19	4103.63	3852.82	4089.68	3175.83	2656.13	3941.15	4631.69
XM_003398321.3	48.3347	0.273217	27.7724	263.976	706.854	315.922	50.3801	0.934893	335.112	273.176	793.175	0	3.92665	0.000770048	0	0	3.97412e-07	6.46023e-06	1.21896	0.000578647	0	8.76703e-08	0	0.000370658
XM_012312694.2	4.99907	0.269429	2.87907	0.933423	1.21791	23.6791	0.00326754	0.619595	0.123346	5.30525	35.8331	0	0.00611258	7.75804e-08	0	0	0	0	0.00255178	4.34417e-06	0	0	0	1.30782e-07
XM_012312695.2	822.757	185.277	385.913	7.99584	0.161856	1063.75	0.537728	1209	0.551416	1911.95	1019.63	0	1.28195e-06	2.42895e-08	0	0	0	0	7.68462e-05	1.19082e-07	0	0	0	0
XM_012314980.2	249.959	0	130.617	59.1032	168.663	127.308	77.6249	7.9985	116.179	96.4106	0.185415	60.0851	73.3924	225.419	78.232	396.834	3.46944	4.92935	125.347	160.393	0	31.4602	415.32	122.091
XM_012314979.2	22.6482	0.80186	19.0798	0.0168891	3.31425	92.0054	34.6458	177.252	0.00211549	0.00147079	185.208	162.614	14.3283	6.31966	437.768	94.0524	0.000558607	237.697	17.8991	70.7313	59.307	44.6427	5.46877e-05	185.926
XM_012314981.2	365.393	296.198	360.511	290.547	340.023	171.687	364.729	227.749	458.819	381.588	413.606	296.455	232.277	271.261	1.97369e-08	153.099	347.364	432.56	490.245	436.53	412.168	297.521	224.677	300.954
XM_012314977.2	1.25992e-06	0	3.79199	52.3326	0	1.03774e-07	1.01405e-07	1.39131e-08	0	1.13428e-08	9.1022e-08	28.8452	61.0024	8.86572e-06	0	0.014731	208.166	25.8141	20.5082	4.34554	87.525	124.376	0.00317848	2.02943
XM_003396813.3	420	208	393	416	434	400	401	299	543	372	412	431	414	517	566	518	658	605	516	649	746	455	626	562
XM_003399582.3	800	349	645	611	550	603	623	689	771	753	700	537	643	765	591	779	777	857	958	836	621	649	808	850
XM_003401470.3	142	57	191	163	173	116	162	152	160	142	169	110	191	189	302	261	236	286	295	288	196	210	293	238
XM_012320555.2	619.293	381	460.647	612.301	486.116	402.647	570.548	462.823	679.586	482.823	590.647	690.037	493.647	771	263	501.197	692.57	710.106	622.493	781.821	751.305	550.262	717.294	797.598
XM_012320556.2	0	0	0	6.3455	0	0	5.27531	0	5.2374	0	0	64.7862	0	0	498.939	88.8589	94.8395	223.657	28.9764	43.8257	208.518	47.8541	139.176	44.6953
XM_020868422.1	164.707	0	82.3535	82.3535	205.884	82.3535	41.1767	41.1767	41.1767	41.1767	82.3535	41.1767	82.3535	0	247.06	452.944	370.591	288.237	123.53	82.3535	41.1767	205.884	123.53	164.707
XM_012319456.2	0	0	0	0	0	0	0	0	0	0	0	0	0	0	5	3	0	0	1	0	0	0	0	1
XM_012313811.2	17	7	16	17	37	10	28	23	19	6	11	31	29	20	31	29	43	49	23	47	47	40	40	26
XM_012308002.2	480	214	434.881	359.142	502	435	478.028	392.41	490.078	524	448.918	89.7857	497.538	510.595	89.7857	609.07	275.948	299.286	580.355	673	523.912	476	718.751	689
XR_001098642.2	0	0	6.11877	105.858	0	0	33.9722	77.5904	54.9217	0	111.082	268.214	1.46214	35.4053	494.214	153.93	342.052	402.714	96.6455	0	7.0875	0	1.24875	1.59721e-05
XM_003401268.3	247	119	211	221	194	173	125	148	270	179	224	206	221	250	192	234	214	215	255	315	214	181	258	209
XM_020868285.1	4	2	1	8	5	6	12	4	11	8	6	8	0	6	5	9	10	13	7	7	2	6	14	9
XM_012316752.2	388.099	187.926	1374.01	1293.11	658.117	760.279	1536.07	1252.78	848.646	1083.3	692.348	1254.29	854.424	1118.95	1930.43	1347.02	1206.12	1647.56	1502.11	1731.07	1376.2	1102.36	1726.74	1325.15
XM_012316751.2	798.251	292.114	1749.04	1399.11	830.988	975.03	1788.44	1354.09	1390.14	1371.16	1113.95	1249.08	1329.01	1535.93	2361.14	2023.4	1145.22	1476.88	2284.72	2063.38	1619.64	1666.29	2647.94	1851.6
XM_020867016.1	134.799	8.53922e-07	0.341553	0	86.9402	1.024e-05	138.229	0.00140323	64.8816	46.2598	0.000531949	5.28391e-07	0.000144227	0.000218357	82.8085	1.24e-05	111.306	55.1048	114.636	77.4762	0.00073781	194.645	0.00390526	54.4176
XM_012318638.1	243.69	353.754	207.162	487.12	224.677	427.438	303.447	62.3482	222.175	227.268	511.111	526.859	9.27644	423.036	383.406	273.19	359.82	92.4124	221.083	263.621	161.42	86.9395	420.798	36.7019
XM_012318634.1	0.0782104	0.137182	0.0489291	0.0399839	0.0200744	0.0245067	0.0468642	0.484505	0.00949741	0.03725	0.118379	0.220948	0.0214629	0.0291155	0.095408	0.125525	0.0289624	0.00599759	0.117261	0.133581	0.0164326	0.0381635	0.0726657	0.00637936
XM_012318635.2	0.000916632	0.00178503	50.9391	0.00022054	0.00011604	0.000110854	0.000146743	134.771	0.0310916	199.768	0.0011585	0.00300216	173.699	0.000145694	0.000971482	100.02	0.00015803	99.6804	0.00181417	0.00201515	99.6469	0.229528	0.000604609	99.9826
XM_012318639.2	1.13569	1.87051	2.65022e-06	0.913781	0.446014	0.631067	1.50577	6.23041	229.538	0.676376	1.91596	2.93525	58.8805	0.705549	1.50776	1.61767	0.666222	0.148204	1.44073	1.66637	0.349595	215.52	1.29674	0.113595
XM_012318640.2	531.096	0.2364	818.85	562.926	1106.86	489.906	907	684.166	762.246	733.25	609.854	502.982	565.123	400.229	517.989	448.046	580.484	698.753	902.357	787.577	541.567	465.273	822.832	700.196
XM_003397736.3	6	5	6	2	2	6	1	8	7	2	6	10	14	3	15	6	11	5	7	10	4	8	4	14
XM_003393027.3	533	240	390	339	432	253	382	243	457	299	433	497	349	402	576	530	496	590	493	467	568	429	543	522
XM_003394626.3	18.3928	144.23	4.28113	28.7283	472.951	12.6465	479.703	222.081	42.0545	13.6799	271.654	22.5434	3.01423	28.1968	97.4457	741.155	223.733	872.141	594.036	88.3401	424.318	14.3973	1143.73	66.6994
XM_012321105.2	137.159	109.105	3.18196	20.5654	0.0119459	382.22	0.748216	169.05	29.4152	10.0365	201.767	17.1008	24.2745	357.982	72.5612	351.782	160.049	11.9815	0.0373003	335.595	11.34	542.823	0.124131	186.59
XM_020868399.1	522.006	35.7499	232.343	201.47	0.00317757	95.46	0.170014	56.7955	222.464	168.041	61.4448	180.41	580.438	264.558	438.737	2.73413	286.47	6.19202	0.012778	458.53	16.1279	181.024	1.73337e-05	601.67
XM_020868400.1	70.3122	47.2471	312.517	281.351	125.765	3.15747	108.963	74.593	317.949	228.978	82.705	237.768	72.6995	20.8724	589.038	5.76976	400.331	449.998	203.448	121.009	600.865	4.80007	0.168201	215.815
XM_020864289.1	563.775	42.6608	49.8214	338.944	327.734	309.415	317.233	298.88	309.983	311.536	318.928	319.7	135.153	41.7434	530.582	577.915	597.689	125.856	302.238	427.639	531.795	30.7184	0.17895	56.5732
XM_003397069.3	27.3005	179.5	306.224	9.82437	9.80758	7.83544	6.25349	16.6067	7.0286	11.7146	13.6595	291.365	189.363	423.104	160.775	32.032	17.197	558.366	242.298	271.828	16.7153	432.59	622.082	554.898
XM_020864290.1	14.0218	6.64924	0	16.2315	18.3217	0	14.1062	0	0	2.08119	2.76769	51.0212	111.481	53.2827	252.643	79.0515	156.114	236.778	111.464	76.9917	216.452	166.427	215.739	134.121
XM_012311038.2	127.903	124.19	111.955	0	7.13669	30.7495	76.4072	20.513	163.989	57.6681	25.6446	41.9133	0.00294235	58.8701	0	0.00163667	0	0	7.43847e-08	56.5413	0.0378729	2.26522	5.24633e-06	35.4079
XM_012316637.2	50.9301	33.4514	58.2043	45.5029	29.3509	58.5594	37.5341	64.1651	57.0958	33.1553	100.283	68.422	42.2983	31.9545	23.1508	46.7378	40.3332	62.9195	77.6184	36.2213	28.8916	56.1546	44.1307	23.6719
XM_003400940.3	315.07	122.549	240.796	273.497	325.649	259.441	282.466	238.835	387.904	294.845	289.717	159.578	287.702	367.046	207.849	381.262	361.667	280.081	393.382	448.779	271.108	217.845	371.869	313.328
XM_012315094.2	2192.15	1161.7	2182.63	2331.42	2425.15	1694.58	2001.59	1848.09	2345.6	1970	2117.39	2333.17	1579.77	2172.23	2264.54	2454.37	1898.39	2373.32	2416.28	2506.89	2020.29	1766.13	2477.09	2163.07
XM_020865718.1	95.8508	60.3003	166.372	221.581	72.8493	107.419	276.409	241.912	122.403	0	338.605	118.829	207.23	43.7743	444.457	209.625	352.609	306.679	95.7194	108.111	206.707	150.871	192.908	373.927
XM_012314340.2	1193	458	438	296	189	289	289	368	286	190	293	549	462	466	667	644	597	664	675	1065	608	516	656	747
XM_020863696.1	1	0	1	0	0	0	0	0	0	0	0	0	0	0	0	0	0	0	0	0	0	0	0	0
XM_003398098.3	1137	351	1001	934	935	586	752	663	954	788	980	1086	940	1144	1425	1018	961	1111	1018	1152	1005	584	1397	874
XM_003399783.3	153	85	203	148	134	165	187	184	177	166	151	112	150	244	57	180	168	196	215	219	119	133	181	180
XM_020865501.1	3427	1077	2509	2313	2643	2393	2255	2233	2739	2559	2405	2454	1055	1135	1512	1334	1274	1476	1613	1711	1049	1040	1802	1643
XM_012316869.2	152.357	77	85.0094	83.8211	51.7077	34.8856	134.51	67.9792	40.1986	14.5003	101.288	25.5744	63.8744	141.101	8.41222	90.7055	46.6678	57.1494	0	35.0714	99.5503	35.8819	12.2637	92.1464
XM_003401046.3	201.643	66	319.991	242.179	238.292	227.114	121.49	253.021	366.801	388.5	256.712	213.426	222.126	164.899	146.588	267.295	281.332	255.851	385	394.929	203.45	263.118	357.736	238.854
XM_003394890.3	22	7	17	14	18	20	16	21	20	12	45	22	6	2	15	6	8	3	5	9	3	7	10	3
XM_020866460.1	117.148	0.0107869	0.0111353	0.00386784	68.0084	0.00217477	89.3188	62.7702	0.00279695	0.00645598	0.0127176	0.0199455	0.0565008	0.00149244	0.0208487	0.0889612	0.00515025	97.1181	0.022252	102.921	0.00604674	0.0196763	0.0112974	81.4415
XM_012315789.2	0	6.63158e-06	6.27758e-06	1.35455e-06	0	5.11595e-07	0	0	12.3315	3.49605e-06	0	0	0	0	3.45169e-06	0	0	7.24933e-07	5.18318e-05	0	0	41.464	2.3509e-06	1.43257e-06
XM_012315787.1	46.2108	44.3127	77.3457	82.3046	0.449958	67.6772	1.01959	0.0946488	118.789	66.0349	90.1875	75.4156	168.898	38.2727	137.027	305.35	111.889	13.2827	65.6051	31.6611	102.431	70.8843	109.34	0
XM_012315786.2	27.7019	9.29624e-05	0.00010396	3.20005e-05	42.8172	1.36355e-05	27.9392	28.7184	0	6.54614e-05	19.1117	12.6228	15.0396	43.0859	5.61675e-05	36.5338	31.1176	1.8533e-05	0.000653991	41.4513	42.0221	0	4.32535e-05	2.62997e-05
XM_012315784.2	0	0	0	0	0	0	0	0	29.6284	0	0	7.68705	3.21656e-07	0	0	21.0433	0	0	0	8.21439e-07	0	0	0	0
XM_020866459.1	6.93929	1.22991	1.28568	4.86767	4.72446	2.46139	4.7224	2.41682	6.24848	5.23582	15.6881	7.25457	10.0057	17.6399	6.80722	7.98376	6.98809	5.86254	16.2678	6.96618	3.54077	3.63202	4.62636	3.69855
XM_012315788.2	0	14.4465	34.3574	52.8238	0	38.8592	0	0	0	37.7227	0	0	0	0	17.1453	0	0	43.7366	63.1042	5.4084e-06	0	4.94301e-06	23.0221	13.8599
XM_020863085.1	12.9481	0.746643	0.0689457	29.4862	16.9861	28.9981	0.0134181	10.9908	16.1959	2.32704	44.0922	27.9643	0	0	0	29.5284	6.04889	0	20.234	1.10659	0	0.0736567	0	0
XM_020863089.1	73.1796	3.85171	119.404	61.6273	88.5893	70.8991	15.4068	31.4463	80.8859	18.1129	72.5061	62.8747	63.3361	92.441	66.3529	56.3346	143.764	88.4706	53.9239	87.4701	171.014	77.3892	93.9636	100.72
XM_020863099.1	46.3694	12.0821	59.0544	0	33.4925	46.4925	24.0246	42.9986	30.4515	48.1642	27.7388	9.61567	30.3205	37.5204	0	9.57463	28.0772	25.9125	12.5746	45.3646	52.5545	27.0397	14.9868	47.8129
XM_020863083.1	15.4988	17.3196	10.4724	14.8865	27.9321	14.6102	21.5551	33.5642	24.4667	19.4212	45.6629	55.5453	18.3434	21.0386	79.2305	0	59.7283	96.8211	68.2674	0	18.4313	26.616	115.05	77.4667
XM_003393392.3	0.00417625	0	0	0	0	0	0	0	0	6.97466	0	0	0	0	79.4165	56.5624	14.3816	37.7959	0	38.0586	0	4.88142	0	0
XM_012310433.2	635	222	423	576	544	453	522	504	503	342	602	438	181	137	429	354	352	344	275	351	310	189	366	321
XM_012307676.2	6.15883	10	2.81773	0.347222	13	0	9.62703	12.8177	0	8.82032	11.0093	1.40887	0	0	4	5	0	0	7.40887	7.89351	1.34722	4	3.80162	11.4089
XM_012307674.2	0	0	7.18226	0	0	16	0	7.18227	12.3559	2.75234e-05	0	3.59113	7	0	0	0	0	0	3.59113	1.41014	0	0	0	3.59113
XM_012307675.2	5.84117	0	2.79531e-06	4.65278	0	0	3.37297	0	7.64407	10.1797	13.9907	0	0	10	0	0	6	3	0	0.696347	4.65278	0	1.19838	0
XM_012308660.2	2.30297e-06	1.235e-05	0	0	0	0	0	0	3.30181e-08	61.9825	0.0386413	0	0.0159245	0	0	0	0	0	98.2945	0	0	31.4153	0	0
XM_020863271.1	144.239	148.139	222.457	264.575	193.146	126.29	134.369	162.519	195.887	117.978	129.481	159.922	212.6	309.375	404.973	488.579	306.6	491.987	377.354	478.164	329.2	315.533	356.416	339.001
XM_003395540.3	0	0	0	0	1.54764e-08	0	0	0	0	0	0	0	43.9104	36.2258	0	19.9716	0	0	1.00249e-07	88.5751	0	0.000256656	0	2.20308e-08
XM_012308658.2	50.8281	3.25894e-08	0	0	0	83.1304	43.3769	79.0937	85.7476	203.409	218.465	7.20177	2.94182e-05	29.1879	0	22.9555	0	0	0.00129222	6.78278e-08	0	1.07749	0	0
XM_020863272.1	272.933	133.861	294.543	229.425	143.854	131.579	236.922	269.387	245.326	92.6303	122.014	164.842	281.354	382.211	28.0274	205.494	345.4	281.013	245.35	154.261	183.8	220.973	265.584	262.999
XM_012308656.2	0	0	8.84344e-06	0	0	0	71.333	0	4.03877	8.98455e-08	0	0.0348371	21.1193	5.71858e-08	0	0	0	0	0	8.66577e-08	0	0.00123512	0	0
XM_003399814.3	48	25	78	36	49	18	65	30	67	22	28	50	170	185	283	273	347	346	227	282	243	180	285	312
XM_012315484.1	24.4932	65.7395	174.23	233.414	49.0653	196.209	197.158	171.974	126.71	11.5773	120.928	148.593	123.036	86.8942	397.844	253.972	343.618	198.835	182.745	316.788	279.83	85.1459	235.304	200.072
XM_012315485.2	290.218	0.104866	201.494	188.767	172.617	341.265	274.959	215.261	259.816	208.223	100.009	227.604	142.772	0.000295305	250.26	0	83.3895	106.69	18.0482	0.000407003	61.9289	0	71.3164	0
XM_020866133.1	136.819	109.82	192.791	218.457	235.764	113.99	290.489	265.259	234.968	215.215	255.077	169.009	142.289	169.742	106.613	298.606	234.999	380.733	318.843	9.96794e-09	192.005	266.565	189.83	329.918
XM_003400091.3	1334.47	689.335	911.486	637.362	928.554	520.536	698.393	477.506	824.506	937.984	955.986	635.793	731.904	1148.36	263.284	886.422	750.993	841.743	1151.36	1293.21	655.236	808.289	1339.55	906.009
XM_012314774.2	410	185	285	269	327	199	154	220	307	243	348	308	222	295	329	276	269	355	335	342	306	257	347	302
XM_003399133.3	920	490	1591	583	1771	1259	940	1416	1262	1156	1891	753	515	274	448	512	608	565	426	688	453	429	998	711
XM_020864192.1	595	271	514	459	514	471	536	573	661	394	608	542	487	590	753	782	739	979	800	853	687	631	883	842
XM_020866751.1	0	1	0	0	0	0	0	0	0	2	1	0	3	0	0	0	0	0	3	0	1	0	0	0
XM_020868369.1	78	36	32	25	28	59	30	85	76	56	54	21	45	60	3	36	37	46	65	74	27	45	27	72
XM_003396406.3	970.306	818.207	484.809	676.514	1028.95	423.713	695.709	722.49	804.645	460.319	327.204	963.932	789.818	895.691	1294.62	1237.84	1165.19	1096.77	1041.49	873.681	1346.75	791.324	1301.82	1155.36
XM_020864041.1	2326.94	1300.06	1192.25	832.53	942.446	1009.52	945.224	857.817	1083.18	1582.78	1431.86	712.877	637.817	440.564	338.221	500.536	412.049	834.515	384.91	865.675	689.219	839.753	675.78	425.611
XM_012309728.2	740.046	444.718	456.767	736.302	266.888	539.944	886.067	229.626	622.739	579.005	532.715	719.569	1027.36	722.745	366.63	741.946	949.696	995.037	618.336	716.063	981.918	788.522	457.069	1029.77
XM_012309729.2	818.705	410.015	484.176	534.654	701.717	6.82518	3.56591e-06	542.067	929.437	383.892	268.217	1116.62	0.0023779	496.999	1237.53	777.684	529.062	773.677	1193.27	744.58	495.111	198.401	1048.33	460.266
XM_012312142.1	2130.64	1337.31	1828.14	1419.92	1500.28	1148.53	867.734	1174.52	1697.86	1242.83	1318.78	1764.78	1011.38	1075.19	2052.52	1228.04	1102.33	1237.68	1218.76	1649.4	1270.49	1180.03	1822.86	1195.19
XM_003397797.3	1758.36	748.694	1748.86	1266.08	1542.72	1801.47	1745.27	1725.48	2068.14	1565.17	1654.22	1340.22	1286.62	1142.81	1648.48	1377.96	1521.67	1524.32	1760.24	1989.6	1407.51	1636.97	2451.14	1582.81
NM_001280918.1	1337	512	2416	3783	3574	2183	2464	2561	3150	1917	2944	2599	3930	3874	1697	4800	1894	3231	3856	3435	3692	4711	2434	3133
XM_003400646.3	5835	3254	6183	6800	7003	6320	7437	6759	6409	5509	7153	4994	6913	6744	8419	7417	7047	8512	9045	8544	6806	6980	9796	7241
XM_012319072.2	3	6	4	2	3	1	2	3	13	5	8	5	1	3	7	1	3	1	2	1	2	4	2	1
XM_020867512.1	0	0	0	0	6.83301	0	0	0	0	0	39.7931	0	19.8444	0	0	0	0	7.89407	0	20.147	0	0	0	0
XM_012318295.2	62.0714	0	41.204	36.2019	68.9654	86.7656	69.882	22.4386	97.4774	71.7565	21.3388	31.6995	59.8824	85.1933	68.8887	33.7568	77.5168	152.967	81.9752	73.033	71.3111	87.2246	84.4148	154.131
XM_003402086.3	63.2645	32.6827	8.74781	31.5692	43.5617	24.4323	35.953	0	36.3866	34.7241	90.6334	58.5831	38.2508	34.3786	30.0599	25.8709	97.5051	69.6067	90.0771	71.6355	43.4314	84.771	85.0408	84.0745
XM_003402084.3	50.3316	25.2439	116.062	30.3426	25.9185	84.5972	10.3536	38.6181	98.6236	106.078	61.2979	78.3971	118.789	179.434	70.023	137.254	140.466	140.995	127.812	152.565	154.864	129.244	132.187	91.3544
XM_012318294.2	93.7179	52.8226	93.6514	123.034	162.889	113.205	201.84	172.551	147.781	108.708	86.2043	155.044	95.6193	54.8081	191.598	131.856	106.512	113.538	99.1353	145.29	119.312	103.76	196.649	98.2862
XM_012318293.2	58.6146	31.2508	10.3352	64.8527	32.8326	0	4.97184	35.3925	15.731	6.73291	68.7325	11.276	0.613733	72.1862	17.43	85.2618	1.81525e-06	2.17562e-07	0	47.3296	26.0808	1.05598e-06	14.7082	20.1543
XM_003401731.3	988	468	780	667	664	604	663	646	916	773	764	638	678	805	610	823	738	803	882	816	653	674	936	860
XM_020866396.1	84	31	44	57	67	40	35	55	65	44	38	56	44	37	136	73	84	112	69	77	92	77	92	85
XM_012313224.2	0.563944	101.967	92.0925	117.379	163.607	7.50245e-05	164.244	1.39986e-05	130.396	59.9299	26.6217	0.0679977	303.206	181.619	0	109.873	103.427	321.182	0.225998	0	220.422	1.52373e-05	38.5965	95.0964
XM_012313223.2	195.643	58.4223	58.4222	0	86.4889	39.7684	86.5762	134.089	116.844	0	58.3935	304.855	49.1198	77.3915	459.029	371.343	300.527	148.684	361.868	347.094	116.844	234.069	345.282	327.84
XM_012313225.2	7.39439	12.1165	18.8498	15.1771	6.67669	1.96512	0	0	9.95409	5.12539	9.04687	14.3193	0	17.3847	40.0062	45.374	14.1599	53.6014	8.68303	0	9.54163	61.8027	29.7044	41.6693
XM_003398715.3	464.399	183.494	525.635	675.444	455.228	432.266	476.179	345.911	400.805	371.945	568.938	651.758	245.674	393.605	998.965	614.41	665.886	739.532	574.223	612.906	633.192	330.129	801.417	588.394
XM_003393628.3	1577.97	738.728	1073.08	1160.84	1385.84	1079.26	1398.83	1019.31	1227.26	1155.72	1338.79	1506.75	561.056	698.801	1204.1	527.98	822.35	1285.94	873.225	984.319	919.628	806.299	1410.95	802.046
XM_012317167.2	2541.03	860.045	1607.7	1377.01	1675.16	1679.92	1537.17	1666.69	2088.47	1308.28	1657.21	1922.25	980.307	785.464	1467.9	1254.02	943.65	768.9	1205.78	1569.11	858.372	1057.7	1520.05	1024.8
XM_012317163.2	0	165.227	89.2153	54.151	0	24.8155	0	0	93.264	0	0	0	73.6364	48.7352	0	0	0	59.1561	0	40.5736	0	0	0	27.1535
XM_012309501.2	0.00132069	62.2971	0.000629779	195.772	77.9287	5.81369e-05	6.13193	0.00153458	195.982	8.12974	98.0239	0.001466	287.699	170.081	0.000761736	269.088	305.779	288.895	236.958	82.4147	0.000184328	130.258	427.239	388.404
XM_012309502.2	407.999	12.2821	314.999	117.227	137.456	269	213.893	266.998	151.017	168.759	286.974	297.468	74.1256	78.3886	350.999	214.67	31.5792	4.49613	0.0534053	369.014	346.002	33.6164	39.8104	125.589
XM_012309500.2	5.02768e-08	123.421	1.62664e-08	0.001328	120.616	0	105.976	9.27416e-08	0.000582419	105.046	0.00246992	7.82808e-08	0.0203388	122.346	2.10176e-08	122.242	246.201	367.978	244.204	118.427	109.081	246.625	122.951	0.00680653
XM_003398679.3	516	280	394	385	356	327	336	324	395	349	433	367	329	338	388	399	404	414	448	513	353	351	525	507
XM_003395432.3	1504	737	1336	1181	1302	1080	1244	1172	1542	1269	1337	1230	1230	1527	1236	1410	1360	1690	1549	1763	1242	1301	2034	1481
XM_003397827.2	397.966	175.306	304.461	232.857	310.241	352.823	209.44	147.292	278.799	526.029	337.495	45.8862	288.213	296.45	23.2897	255.768	346.036	151.318	432.169	252.507	104.769	192.609	305.032	313.697
XM_012312172.2	2.34363e-05	141.694	63.2129	2.35545	3.90485e-05	0.00767057	8.97989	215.42	8.55788	0	2.93884	0.103073	0.019985	6.23339	4.12558	268.948	0.398749	12.2208	0.241315	0.519951	7.90313	231.39	18.8877	1.56934
XM_012312173.2	189.891	4.04999e-06	197.326	213.27	241.758	0.144127	0.84816	56.211	0.000465858	6.05129e-08	107.035	470.597	129.943	41.0184	352.792	3.10881	200.617	71.0269	76.6828	326.615	169.203	0	1.60629	133.417
XM_012312174.2	0.000333204	2.45143e-05	1.5978e-06	52.5175	0.000846604	0.192522	280.732	4.07708	236.643	0	46.5313	1.34163	0.24177	147.299	63.7926	14.1753	8.94818	294.435	2.90678	6.35821	164.125	0.000219018	329.474	27.3165
XM_020864465.1	54.1425	0	0	0	0	35.8323	0	0	0	9.97136	0	4.07255	18.5821	0	1.08818e-06	0	0	0	0	0	0	0	0	0
XM_003399806.3	259	86	248.346	218.097	210.237	201.211	212.189	216.752	241	203.246	266.568	148.234	163.479	164.652	170.062	220	174.158	204.16	255.262	274.48	157.134	193.227	258.491	161.176
XM_003394169.3	510	209	386	241	307	289	318	327	397	370	321	212	343	481	83	395	371	423	402	484	279	362	420	452
XM_012319593.2	2596	995	1987	1606	2333	1727	1005	1217	2076	2394	1615	3188	1981	2099	2814	2456	1916	1483	1840	2826	1584	2232	4654	1646
XR_002308210.1	114.515	69.4302	5.98054	23.3339	48.3475	42.7316	14.9012	26.587	29.403	15.2389	36.0541	38.825	41.6364	52.63	88.7012	79.8945	77.2805	64.2772	57.054	73.2359	52.9176	38.4241	60.7025	16.4831
XM_012314288.2	0	0	0	0	13.6289	0	0	0	0	0	0	0.000244103	0	0	0	0	0	0	0	7.10943	0	7.30953	0	0
XM_020865604.1	69.7167	65.5192	67.3438	33.5602	13.7221	58.5965	23.9889	43.6404	124.257	55.3171	58.0419	43.3995	75.2459	101.178	27.8122	15.4539	108.067	106.361	65.962	124.382	140.286	102.485	163.105	126.404
XM_003398819.3	3259	2090	1500	1626	1658	1714	1356	1359	2292	1505	1934	1765	1198	1403	1262	1310	1521	1336	1487	1608	1520	1307	1680	1179
XM_012316596.1	0	0	0	0	0	0	0	0	2	0	0	1	0	0	0	0	0	0	0	0	0	0	0	0
XM_003402154.3	263	149	264	204	201	253	228	236	273	340	220	88	175	205	63	193	150	203	229	290	142	180	250	192
XM_012314675.2	5034	2339	5584	4875	5741	5002	5082	4897	6059	5822	5002	5196	4443	4920	5152	5217	4562	5181	5202	5541	4212	4150	6291	4759
XM_012316875.2	471.846	291.462	340.519	458.135	381.077	290.519	392.827	426.538	416.25	317.096	374.692	279.904	232.75	208.577	329.038	203.385	367.846	417.962	287.346	309.904	376.135	376.192	290.462	235.096
XM_003401081.3	466.154	116.538	320.481	273.865	372.923	320.481	297.173	186.462	378.75	238.904	326.308	367.096	227.25	221.423	337.962	349.615	163.154	268.038	314.654	367.096	273.865	174.808	419.538	238.904
XM_012308412.2	215.143	0	191.493	75.4225	176.574	0	158.503	91.9323	2.34959e-08	0	0	465.251	131.946	321.652	1104.39	455.338	770.102	166.698	163.294	340.95	636.628	96.257	347.414	488.617
XM_020862957.1	0	30.0254	0	0	0	0	0	0	0	0	0	0.0348374	88.9591	3.47689e-05	27.9428	0	0	54.7904	97.4421	0	0	101.308	1.32319e-05	0
XR_001098690.2	337.966	183.073	283.895	203.422	163.57	152.563	245.852	281.237	218.723	134.18	319.673	208.62	400.69	422.283	158.852	502.79	670.633	875.453	314.922	671.063	778.144	600.007	640.135	556.369
XM_012308410.2	0.0276264	0	0.000657121	0.00289518	0.0079281	7.36485e-07	0.00142355	1.30989e-06	4.44232	0.00466907	0.00300766	0.497836	0.00133042	26.3492	1.19769	1.76169	0.00105989	2.3308e-05	1.16848	9.17622e-05	0	0.00229226	0.0514517	0.00993748
XM_012308409.2	39.8632	1.42529e-06	143.004	456.151	389.393	300.078	231.282	197.386	335.301	71.0217	189.278	493.49	211.587	20.8342	337.09	88.6029	0.00481442	233.716	298.585	0.000203096	111.013	3.44543	223.905	1.44421
XM_012308411.2	8.03507e-05	44.2414	3.73936e-05	69.0512	64.9941	0	3.31441e-06	0	8.27249e-05	2.5382e-08	9.51444e-08	0.114414	0.00341454	374.422	140.078	1.5248	9.99926e-06	4.86538e-05	0.102897	6.5639e-06	7.33325e-07	5.95396	286.681	0.0384716
XR_001098691.2	125.999	56.3869	137.442	22.9322	122.762	76.8051	195.083	53.5998	97.6659	83.2689	100.343	11.3512	195.094	69.5027	436.297	362.974	280.698	330.488	238.626	161.063	250.526	217.119	274.322	396.091
XR_002307679.1	1016	621.273	426.166	386.019	445.7	293.554	347.278	264.845	696.868	650.525	602.703	329.641	295.72	271.957	219.152	610.009	550.561	676.855	622.86	798.923	378.69	468.907	599.492	477.43
XM_003399235.3	195.672	132.389	151.431	137.387	172.859	121.119	141.399	110.165	199.483	236.051	143.359	161.655	146.22	188.135	109	91.7624	187.168	193.686	226.31	228.391	173.917	182.423	245.034	144.959
XM_020867911.1	0	0	0	0	0	0	0	0	0	0	0	1	0	0	0	0	0	0	0	0	0	0	0	0
XM_012312535.2	67	26	81	38	68	58	46	34	69	55	78	22	60	68	20	49	75	78	70	157	88	77	58	70
XM_020867796.1	190.44	109	101	82.9397	61.0052	117.057	82	107	122.408	109.133	82.3928	45	74	88.9645	2	69	47.7652	84.5001	64.5895	146.558	62.2172	91	62	130
XM_012318892.2	18.56	0	0	0	10.9948	26.9429	0	0	18.5919	8.86662	12.6072	0	0	61.0355	0	0	11.2348	5.49986	40.4105	58.4417	8.78277	0	0	0
XM_003400344.3	16.9279	0	2.11598	4.23196	2.11598	11.5669	12.6959	4.23196	6.34795	10.5799	6.34795	12.6959	0	4.23196	8.46393	6.34795	12.6959	14.8119	10.5799	12.6959	6.34795	0	2.11598	6.34795
XM_020866351.1	16.0721	16	23.884	4.76804	17.884	11.4331	10.3041	29.768	15.6521	24.4201	15.6521	3.30411	13	17.768	0.536073	9.65205	12.3041	19.1881	7.42009	9.30411	1.65205	15	5.88402	6.65205
XM_012308761.1	206.792	118	241.163	198.28	261.575	201.787	173.909	217.647	308.804	179.435	324.668	173.486	162.588	165.154	293.238	234.836	262.777	212.493	176.545	328.61	213.236	201.962	239.118	207.035
XM_012308759.2	63.7293	22.7949	84.7308	177.006	154.743	123.794	144.962	159.606	100.447	134.041	127.003	41.1693	102.997	164.151	24.962	172.393	160.304	172.447	127.481	112.121	170.889	112.376	163.516	149.325
XM_012308760.2	11.1612	0	108.109	41.4412	50.5916	0	0	1.78382	18.1868	31.806	55.1267	0	17.8578	0.742716	9.82835	14.1401	0	19.5582	45.4665	6.93558e-05	0.351238	4.52892	75.1962	6.66169e-06
XM_003395612.3	32.8183	28.449	0	26.3727	4.7799	84.8735	43.7575	51.0589	27.8417	15.7208	0	72.1072	38.3103	21.4266	0.0769851	14.2674	54.1933	46.183	44.4501	75.1693	17.0794	31.8883	0.475775	79.2166
XM_003395611.3	474.499	257.756	384.997	227.9	267.311	233.545	398.371	242.904	308.72	315.998	290.202	168.238	345.248	292.526	93.8948	366.364	236.725	315.319	417.058	354.1	211.444	321.244	352.694	256.423
XM_020866731.1	11	7	4	11	4	5	2	21	12	2	9	9	8	7	3	15	19	12	10	15	11	6	19	8
XM_012315229.2	0	0.457721	0	0	0	0	0	0	0	0	0	0	0	2.54642	0	0	1.96652	0	0	0	18.5	0	1.16849	0
XM_012315228.2	0	0.00107101	0	0	0	0	0	0	0	0	0	0	0	0	0.00185431	0	0	0	0	0	0	0.000107863	0	0.000420742
XM_012315227.1	0	6.23534	0	0	0	0	1.2042	1.33129	0	0	1	0	3.77931	3.84582e-05	0	0	0	0	0	0	4.5	12.4701	15.4084	0
XM_020865920.1	24	3.27755	14	7	26	25	12.7958	22.6687	19	30	8	25	10.2207	22.4535	0	5	14.0335	9	4	8	0	0	4.42309	3.27743
XM_020865921.1	0	6.02832	0	0	0	0	0	0	0	0	0	0	0	0	16.9981	0	0	0	0	0	0	0.529776	0	5.72215
XM_003400647.3	540	258	378	482	469	369	407	411	406	479	448	403	306	405	421	502	449	523	514	480	463	426	553	474
XM_012316548.2	282.494	211.87	341	375	329.561	435.511	504.984	310.721	662	247.182	117.706	413	411.969	223.641	312	200.1	317.805	470.819	200.1	431.682	411.957	506.849	317.805	341.33
XM_012316549.2	208.506	87.1299	0.000111233	1.61062e-08	18.4392	47.4892	0.0156486	109.279	0	202.818	207.294	0	44.0315	150.359	0	152.9	52.1948	33.181	140.9	0.317569	25.0429	0.151272	35.1949	20.6702
XM_020864910.1	55	28	52	27	20	60	38	65	46	90	42	17	31	18	8	28	44	32	48	40	20	35	30	35
XM_012316283.2	91.7906	9.1194	84.2546	54.5253	91.8447	81.1976	71.1107	107.129	158.158	91.1731	118.335	63.8357	49.4167	74.3606	0	72.4472	74.7951	80.4187	102.323	91.2592	89.9937	36.4776	97.1727	58.8183
XM_003400711.2	14.948	20.963	1.29118e-05	0	0	17.8587	0	1.65753e-06	0	2.80101	0	4.81934	0	0	14.291	0	0	0	0	30.4968	1.67388e-08	37.0035	0	0
XM_012317548.2	679	365	410	466	397	333	405	333	440	345	487	750	463	488	627	610	589	627	518	684	491	492	786	620
XM_020863603.1	291.023	216.802	319.589	652.034	650.634	289.202	581.012	131.62	299.865	140.553	448.371	1253.15	2771.2	3216.68	19143.9	10823.2	9899.85	16088.3	2791.35	5513.84	7551.25	4395.4	6323.44	8782.97
XM_012320328.2	40.7302	19.3696	25.4023	28.0289	16.1713	5.43369	19.6497	27.4279	102.339	20.812	20.1952	43.2037	5.24611	4.89462	0.0928449	1.99427	0.400433	0.298286	50.8898	21.9707	2.65241	5.44669	26.7737	0.0790759
XM_012320330.2	6261.82	2645.28	4731.66	6124.11	7230.28	5201.72	5005.03	4471	5380.68	4872.73	6503.26	7006.19	4440.23	5477.36	6200.73	6962.56	4902.24	6378.2	4872.55	7421.22	7158.79	3959.07	7775.5	4258.08
XM_012320329.2	137.793	63.6768	90.0242	192.839	66.4043	23.8636	349.607	117.006	623.4	77.9543	71.7832	290.111	38.1217	113.766	19.0968	152.972	10.8485	23.805	264.198	160.401	37.6091	116.63	148.073	14.6234
XM_012317114.2	222.481	64.0824	190.57	358.542	259.577	133.231	34.8918	250.815	36.8861	79.353	207.594	208.123	0.737487	292.093	131.662	356.31	167.637	196.894	289.42	88.8975	193.993	142.092	329.464	183.554
XM_012317115.2	9.84895	91.2084	98.769	79.5594	180.313	168.152	165.781	198.637	23.9747	329.371	65.1017	0.0892552	249.34	104.32	114.63	30.1502	78.7968	43.7923	280.353	218.494	134.582	67.6178	13.1348	84.8593
XM_003401282.3	769.811	394.709	514.381	433.535	634.165	502.264	579.223	319.434	882.53	428.707	683.379	444.788	339.432	360.884	478.708	399.486	464.039	543.047	410.036	511.886	365.215	484.04	452.865	367.795
XM_012315203.2	160.697	115.458	127.628	169.251	209.013	130.378	151.305	92.7768	188.445	110.926	192.527	314.213	211.414	230.723	520.876	313.374	383.893	547.666	250.704	294.174	452.536	248.527	368.706	415.334
XM_020865740.1	0	0	0	0	0	0	0	0	0	0	0	0	0	0	0	0	0	0	0	0	0	0	0	0
XM_003399894.3	5.39259	21.6232	12.3998	4.12836	22.3985	13.6217	16.6954	11.2837	22.6512	11.1199	9.50296	44.9035	59.5863	86.4348	212.124	102.543	166.107	234.411	81.0194	72.826	159.66	105.713	95.3439	152.655
XM_003401170.3	1006	456	1079	864	916	725	812	701	950	859	840	927	699	712	1386	871	782	909	876	968	835	724	1138	760
XM_020864249.1	9	10	20	49	113	87	171	65	91	73	60	15	19	23	114	32	54	30	92	37	21	43	48	29
XM_012315123.2	912.924	279.043	709.601	237.129	900.885	260.317	414.896	608.209	768.296	727.402	971.457	1.27474	185.802	806.651	143.467	678.747	599.482	216.07	705.503	278.45	0.0288154	9.58947	948.799	467.899
XM_003393478.3	1033.08	593.957	933.399	1411.87	952.115	1179.68	1213.1	900.791	1076.7	612.598	725.543	2060.73	974.198	399.349	2176.53	847.253	865.518	1553.93	1020.5	1543.55	1431.97	1251.41	1086.2	1114.1
XM_003398903.3	139.829	66.1237	112.749	141.366	150.585	100.75	162	135.544	154.064	82.8424	125.018	143.865	219.907	288	298.49	305.239	270.439	306.386	284.268	339.888	293.557	252	365.354	302.865
XM_020865213.1	20.1707	23.8763	24.2508	1.63415	28.4146	10.2499	7.73847e-08	26.4564	39.9356	14.1576	2.9822	73.1354	26.0932	0	119.51	12.7614	26.561	66.6143	49.7317	20.112	52.4427	39	17.6462	27.1353
XM_020862585.1	18.2309	65.5437	48.1216	30.6121	90.0594	15.9927	88.6186	55.28	91.0029	27.367	57.8977	17.6072	20.5507	95.6463	84.6553	107.028	315.498	90.7282	17.1855	38.882	42.351	72.2585	21.5157	78.7422
XR_001099768.2	766.471	223.731	580.039	738.973	684.202	695.501	534.046	401.3	800.812	780.879	732.523	970.737	344.979	265.785	1351.7	445.191	333.573	466.813	148.382	586.033	2.22504	0.0241168	538.185	511.494
XM_020862586.1	2470.85	1598	1738.67	2419.55	2096.68	1446.77	2103.2	1420.47	1554.71	1189.48	2574.02	2869.42	677.017	337.086	1443.12	1686.5	915.987	2068.14	995.916	1542.6	1285.77	1283.83	1534.83	2332.26
XM_020862584.1	242.433	0.857908	66.6421	2.54295	425.793	68.7928	5.35591	20.7103	530.778	3.28321e-05	1.09954	195.84	510.748	998.081	927.727	12.8864	1299.2	2.63672	729.416	3.8946	1018.21	37.0384	769.735	0.0240024
XM_012320714.2	0.005332	0.00121523	0	0	1.42812e-05	8.09314e-07	0	0	4.15802e-07	0	0	7.39988e-05	0.224732	90.6162	2.42125e-08	369.729	0.684259	206.878	162.451	194.264	741.566	465.888	12.4735	3.40472e-05
XM_012320715.2	221.459	32.8693	111.532	336.323	486.266	111.944	209.775	143.238	272.702	103.27	155.462	592.394	224.48	134.785	551.798	276.662	187.06	467.8	149.649	200.324	261.876	171.539	259.264	442.481
XM_012318981.2	756	424	761	657	994	1001	813	704	1053	1305	851	657	557	693	393	592	606	646	586	727	570	557	719	529
XM_012318738.2	1519.02	577.943	1180.91	1109.75	1379.78	1114.39	1279.72	1500.39	1733.13	1023.25	2143.87	1142.63	771.98	620.114	917	891.202	798.247	985.64	1122.35	1461.46	1124.74	1011.62	1857.13	925.875
XM_012318735.2	0.00264154	0.0709559	2.8903e-08	13.7988	92.8311	0.00111851	0	0.000219122	86.0411	112.524	108.38	34.9238	0	40.5542	52.3502	3.8116	112.353	31.8341	0	85.8872	61.2355	10.2077	62.5215	107.617
XM_020867703.1	11.2903	30.3536	15.2918	38.4512	22.3847	41.4867	37.276	22.4063	48.367	19.2256	26.9158	38.4512	59.916	61.5213	157.65	68.8346	80.7474	78.2938	121.011	53.8316	119.198	99.9827	115.354	111.508
XM_012318737.2	42.6906	48.6326	55.7991	0	0	44.1182	64	38.2076	26.4661	5.52254e-08	62.8289	1.72739e-07	21.1042	62.8102	7.1739e-08	168.152	125.652	102.232	68.64	62.8256	62.8217	0.192728	3.48871e-08	6.10214e-08
XM_020864262.1	893.809	574.916	582.254	522.87	526.015	248.06	538.961	312.97	358.954	241.46	392.878	764.066	175.232	325.949	603.678	350.432	279.16	301.16	271.403	325.072	381.162	368.375	593.882	377.593
XM_012311181.2	643.114	398.337	275.089	121.719	120.985	200.397	290.358	263.706	215.91	295.613	220.912	80.5635	141.778	193.051	39.28	147.539	150.561	5.65668e-05	197.927	138.978	121.036	119.12	167.778	228.915
XM_020864261.1	90.0737	61.7461	11.6566	10.4113	0	88.8483	18.6809	95.3236	94.3032	72.8898	90.1191	8.37064	18.7406	0	11.0421	0	42.0622	12.9574	42.9084	42.7309	34.7759	10.8872	22.3398	16.2397
XM_003397183.3	0.0038987	8.22978e-07	0	0	0	93.6943	0	1.43632e-05	153.834	0.0371532	0.0915994	0	79.2486	0	0	113.029	66.2176	277.883	93.7614	217.169	0	32.6179	0	0.252088
XM_012308429.2	355	164	357	351	468	289	395	261	348	284	397	360	354	446	498	565	555	617	492	483	485	383	554	535
XM_020863585.1	28	8	25	8	16	17	8	25	15	11	12	12	12	14	34	11	25	13	13	17	21	18	28	17
XM_003399058.3	107.434	61.2591	106.236	76.1304	96.9772	95.8875	95.954	102.872	159.809	117.692	134.535	60.7388	105.881	113.229	37	117.946	83.7441	151.416	152.246	132.281	89.9267	135.735	125.604	143.516
XR_001098918.2	66.043	0.012047	0.341052	1.66098e-07	0.00453858	0	97.0425	1.19004e-06	3.41856e-05	0.00545423	101.365	3.51797	0.00866322	0.000778762	78.094	0.00715074	115.441	2.55959	177.888	0.160712	0.000178344	0.00105104	0.000275838	0.0422518
XM_012310982.2	0.544202	0.0225526	0.00374817	1.23412e-06	8.05509e-05	0.774934	0.00125195	0.324672	0.0664873	120.039	0.0307648	0.00334381	0.00809336	0.38707	0.906037	0.0743895	4.0539e-05	7.95112e-08	0.110185	0.0076609	0.0179011	1.01168e-06	1.50251e-06	0.000137584
XM_012310988.2	512.665	366.468	399.905	0.569994	103.199	551.527	0.591426	179.355	398.842	411.769	602.145	517.944	1.12289	198.058	369.158	142.653	0.245914	0.055666	23.481	19.8786	444.384	0.0597086	0.0118113	25.9181
XM_012310981.1	74.9763	44.4893	74.0039	0	71.6922	0	0	128.933	85.0224	36.3953	0	0	75.6575	43.7602	0	198.527	176.8	61.1749	166.057	38.0659	0	59.6153	188.838	231.216
XM_012310985.2	0.00126813	208.327	0	0	49.213	1.83792e-05	5.28137e-08	4.37041e-05	0	4.32559e-07	79.1263	52.3918	1.77974e-07	0	4.42332e-08	53.7397	0	90.5512	1.55266e-05	48.8493	116.616	36.999	62.7507	141.249
XM_012310986.2	586.424	0.120367	698.006	997.526	609.565	257.585	896.267	569.55	651.086	174.558	413.263	931.787	848.172	671.752	2020.11	1225.74	1211.29	1706.07	838.061	1313.75	415.72	946.925	1753.25	1283.22
XM_012310984.2	99.0958	0.00439655	0	47.9297	0	1.02498e-05	74.6099	2.76135e-05	0	149.954	76.7854	51.3624	55.9273	58.2052	4.36089e-08	52.657	161.864	0	9.89081e-06	95.9101	0	109.46	0	34.8461
XR_002307975.1	1.84531e-08	0.000344043	2.2764e-08	0	392.783	0	45.2754	7.70889e-07	7.74945e-06	0	0	86.4824	272.571	428.223	191.834	358.22	213.497	96.8237	437.754	1.46584	898.004	161.408	147.145	0.578486
XM_012310980.2	6.10816e-06	3.12264e-05	1.03726e-08	0	0	1.15286e-05	0	2.51624e-06	1.34019e-08	3.89789e-08	8.26218e-08	5.25749e-06	1.50826e-06	1.6188e-07	2.71613e-06	4.00401e-06	0	0	1.05345e-06	1.32262e-07	2.82452e-07	0	0	5.02288e-08
XR_001098916.2	95.89	71.5555	55.1949	317.974	71.0052	1.36295e-06	0.664189	98.5732	103.459	36.279	2.22443e-05	111.574	0.00122699	21.0701	1.01224e-05	3.38217	29.8635	123.22	12.121	310.883	0.267184	1.8993e-05	0.000479904	147.881
XR_001098917.2	3.72255e-06	0	0	0	0	0	1.70574e-08	0	0	0	0.284953	1.48628e-07	9.83779e-06	0	15.4264	0	0	0	1.34166e-05	0	0	2.93819e-07	0	0
XM_020867073.1	371	150	388	513	438	359	358	367	487	358	453	376	394	605	520	622	521	565	592	544	526	465	617	560
XM_003399501.2	1814	819	1398	1433	1623	954	1333	1282	1591	1181	1709	1423	709	716	1226	1095	958	1112	945	1241	953	821	1205	1025
XM_003394970.3	143	16	85	75	100	82	94	61	118	136	96	120	15	5	18	7	8	8	18	21	11	9	16	14
XM_012317061.2	38.5449	69.6221	3.82296e-07	0	0	0	10.7261	0	17.2193	0	17.2632	79.5413	0	0	0	0	0	0	35.8667	0	5.11069e-08	93.6522	0	19.0874
XM_012317057.2	0.0192765	335.395	0.222157	0.00331803	0	1.44782e-07	2.42663e-05	0.0399413	4.28678e-05	9.73073e-07	1.98062e-05	24.5053	0.0944157	0	258.283	0.000352891	70.6393	1.42263e-05	1.15266e-06	0.000357849	1.84915e-06	4.94466e-05	0.011404	106.598
XM_012317060.2	889.076	28.4094	1055.82	894.685	937.184	754.697	1149.82	942.315	1008.92	885.102	837.072	588.409	615.803	649.456	816.729	666.062	604.649	770.132	798.886	1092.02	711.407	623.771	959.231	531.918
XM_012317059.2	57.9392	34.1902	36.9531	25.9086	92.2331	17.5942	49.3383	19.0023	14.2782	69.5925	44.7105	29.8813	59.3445	132.344	28.1057	41.3012	110.183	22.6816	51.6717	102.588	50.5004	51.3519	37.2045	87.1072
XM_012317058.2	365.468	109.039	151.667	548.998	347.498	171.432	98.2457	149.976	207.658	179.601	238.396	336.625	200.208	141.797	255.782	218.48	271.887	149.057	255.289	28.6155	333.759	110.29	413.6	129.834
XM_003401244.2	459.882	222.344	225.267	105.361	280.084	410.776	440.968	557.718	428.951	548.775	408.925	20.1175	412.904	438.762	0	324.049	161.104	536.648	590.532	355.931	117.031	348.096	345.597	475.61
XM_020866804.1	55.0713	0	20.0722	103.044	144	57.5006	78.906	31.9483	67.9728	67.9297	66.6336	100.921	68.6457	74.6409	25.0999	103.108	77.5385	8.48116	18.7546	39.849	28.3026	61.8399	57.356	52.845
XM_012310971.2	52.1671	12.0788	89.6358	35.9004	31.4602	26.6587	88.278	64.7479	73.9167	91.3557	32.9506	22.2976	33.8496	66.9577	25.6122	77.6162	83.0156	99.2039	146.742	99.1103	43.0322	76.8886	85.5706	61.8071
XM_003397025.3	640.833	386.921	727.364	726.1	812.54	713.341	756.722	725.252	749.083	653.644	727.049	667.702	597.15	701.042	1053.39	717.384	756.984	745.796	771.258	890.89	655.968	651.111	1024.43	726.193
XM_012309299.2	0	0	0	0	0	0	0	0	0	0	0	0	0	0	0	0	0	0	0	0	0	0	0	0
XM_012309297.2	0	0	0	0	0	0	0	0	0	0	0	0	0	0	0	0	0	0	0	0	0	0	0	0
XM_020863352.1	256.552	65.8748	209.143	160.78	194.908	170.986	154.55	135.046	208.006	169.28	207.589	238.105	114.33	91.2829	147.122	183.9	142.398	134.473	167.805	228.911	181.025	157.56	213.848	150.067
XM_012309298.2	0	0	0	0	0	1.01411	0	0	0	0	0	0	0	0	0	0	0	0	0	0	0	0	0	0
XM_012316435.2	377	183	347	269	301	299	346	300	340	299	280	193	239	260	198	365	281	323	298	391	256	299	406	297
XM_012315400.1	1	0	0	1	0	1	1	0	0	1	0	0	1	0	5	0	1	0	3	0	0	0	0	1
XM_003394737.3	210.575	283.67	477.016	448.633	497.639	366.46	477.617	400.614	485.286	438.856	522.207	37.8015	472.051	20.4286	260.253	207.575	197.379	236.64	569.397	623.483	510.911	14.6519	33.6198	5.29783
XM_020862908.1	417.425	22.3302	31.9837	21.3674	24.361	15.5403	0.383258	33.3857	18.7142	26.144	34.7927	309.199	40.9491	542.571	17.7471	413.425	423.621	435.36	49.6026	53.5174	26.0894	468.348	562.38	604.702
XM_012310648.2	169.324	47.9751	163.68	135.459	197.545	121.349	214.477	124.171	197.545	104.417	124.171	258	206.011	189.079	253	338.648	318.894	355.581	217.299	358.403	231.41	208.833	344.292	262.452
XM_020863702.1	148.676	81.0249	69.3201	124.541	105.455	116.651	114.523	138.829	105.455	217.583	185.829	5.09933e-05	61.9891	71.9215	0	17.3519	9.10636	73.4195	113.701	26.5974	78.5905	44.167	14.7078	71.5477
XM_003397535.3	550	223	516	466	382	572	653	538	542	575	613	269	413	448	151	524	475	581	676	613	441	516	697	546
XM_012310244.2	1750	841	2003	1799	1837	1346	1204	1180	2089	2020	1848	1607	1775	2334	2318	1922	2072	2205	2749	2177	1901	1527	2949	1792
XM_012313469.2	0	0	59.1607	0.00172329	0.00188226	0.00118638	0	25.5248	0	0	0.00507045	0	7.67632e-06	2.08936e-06	200.741	72.2739	186.791	0	135.871	0.0929953	0.000854776	69.6674	0.00140411	1.84752e-07
XM_012313470.2	122.681	57.6222	65.3073	76.8823	71.812	63.4694	94.108	78.3081	375.801	57.5725	103.784	112.616	191.243	54.2937	96.9378	62.5361	56.1942	548.418	83.1992	113.015	16.5757	65.3389	64.0843	176.913
XM_020865331.1	0	0	31.0787	0	0	0	0	0	0	0	0	0	68.0261	109.314	0	137.188	31.9011	92.1081	66.6069	90.1341	41.0635	0	81.4876	166.307
XM_012313471.2	0	0	9.01113e-05	30.6194	30.6202	30.6161	0	30.6419	0	30.6296	30.627	0	135.833	186.292	310.498	421.33	427.348	188.511	124.851	248.813	452.339	130.867	416.346	0.00150424
XM_020865332.1	265.319	122.378	145.453	189.497	175.566	161.913	255.892	163.525	7.19908	132.798	231.584	237.384	14.8977	136.101	214.823	130.671	138.766	23.9622	171.471	233.944	40.0205	137.127	147.08	405.779
XM_020863457.1	0	0	0	0	0	0	0	0	0	0	1	2	0	0	2	0	0	0	0	0	0	0	0	1
XM_020863614.1	30.5472	21.4171	192.754	50.2198	212.345	62.1873	95.2793	85.3597	100.025	42.9615	165.702	171.647	340.988	147.714	645.333	424.068	597.223	418.138	320.89	432.112	194.839	332.323	524.852	170.29
XM_003396315.3	42.0745	39.4407	29.7776	53.689	0	0	33.5983	8.67005	64.2477	0	22.5135	113.061	126.223	331.182	168.294	285.841	253.776	438.622	249.222	210.372	362.67	304.85	355.311	346.12
XM_012309959.2	65.4592	0	0	0	69.411	14.6274	0	0	25.3622	16.8185	0	0	124.789	17.0306	95.6467	14.7518	0.000784739	0.32857	3.77139e-07	200.539	7.48893	0.00153436	0	117.047
XM_012309960.2	523.919	209.142	205.468	363.091	227.244	285.185	205.122	235.97	321.365	326.22	261.785	435.291	0	134.073	178.726	44.3398	1.61253e-06	41.9114	124.888	77.9771	243.001	5.8251	40.8368	167.543
XM_003400613.3	39	11	33	36	39	29	42	28	57	49	40	36	46	36	57	63	74	74	43	35	27	19	36	47
XM_003396682.3	45	27	141	203	140	119	137	84	160	61	70	107	1240	1188	928	991	925	1537	397	257	782	1014	878	803
XM_012307919.2	612.866	382.269	817.338	716.376	752.037	280.502	526.78	423.828	561.903	218.902	536.616	1115.92	636.114	651.569	1374.59	951.496	798.027	961.773	814.481	672.498	986.253	765.897	1102.5	644.089
XM_012307920.2	469.472	0.000120217	156.716	28.2647	28.0951	193.307	103.384	260.876	160.261	303.831	84.708	118.255	97.7676	45.6196	127.655	247.199	170.952	102.736	133.384	168.055	3.84207e-05	134.642	59.567	88.5095
XM_012307918.2	1399.66	869.73	733.946	618.36	870.868	787.191	554.836	557.296	1082.84	1130.27	1101.68	546.824	657.119	835.812	358.757	584.306	511.02	718.492	638.134	689.447	832.747	461.46	697.933	722.402
XR_001099799.2	0	0.0135866	0	0	2.73692e-07	0	0	0	0	0	0	396.689	76.6622	105.732	540.807	145.135	240.194	263.276	163.543	158.015	386.333	213.421	181.909	148.952
XM_003394613.3	2569	1106.99	2226	2645	3198	1878	2839	1867	2381	1526	3161	2646.31	1431.34	1481.27	2850.19	2427.87	2529.81	2708.72	2003.46	2042.99	2629.67	1437.58	2744.09	2536.05
XM_012310996.2	256.451	37.657	25.5261	212.543	162.629	37.8304	195.878	300	217.337	140.629	193.629	96.1733	196.172	349.773	22.8119	363.54	512.466	352.408	277.162	374.187	222.299	200.558	327.086	257.695
XM_003397033.3	36.5486	127.343	211.474	42.4569	127.371	212.17	105.122	0	153.663	127.371	127.371	169.827	169.828	139.227	256.188	176.46	135.534	240.592	175.838	148.813	214.701	183.442	181.914	402.305
XM_012319670.2	10044	4810	9072	8295	8392	7974	8155	7912	10023	8756	8132	6415	8762	8580	7703	9297	8453	9381	8956	9499	9838	9067	10826	7608
XM_020865988.1	341.726	168.146	246.538	353.418	323.08	186.005	326.439	180.508	313.426	122.95	422.476	364.583	149.986	86.1887	420.783	321.519	312.519	294.439	231.09	296.396	205.791	138.631	272.23	298.132
XM_012314435.2	622.274	172.854	365.462	439.582	487.92	265.995	518.561	333.492	423.574	311.05	360.524	521.417	321.014	256.811	538.217	444.481	444.481	518.561	409.91	434.604	465.209	266.369	525.77	493.868
XM_020864726.1	37.7152	24	40	44	39	30	32.7813	46	46	45	39.8424	41	27	27	25	26.5418	33	54.5756	40	58.8862	35	56	44	52.6505
XM_020862932.1	1825	893	1667	1627	1792	1211	1619	1251	1680	1158	1628	1865	1272	1364	2348	2101	2245	2281	1754	2198	2102	1574	2451	2123
XM_003400626.3	217.561	96.3345	204.332	180.017	195.462	185.354	238.447	207.375	244.126	155.997	265.453	169.66	278.032	349.427	116.077	397.379	347.381	406.422	366.567	399.299	384.723	294.029	376.486	327.497
XM_003399712.3	108	56	70	102	132	64	79	61	89	78	129	119	101	107	114	129	135	117	125	160	146	86	139	141
XM_012316129.2	223.664	74.3903	205.658	81.7137	171.355	59.8083	173.346	83.4329	101.231	302.957	127.654	0	62.7346	133.247	0	117.595	82.8171	141.764	89.1206	149.729	78.5235	214.613	202.779	164.471
XM_003393560.3	632.336	322.61	507.342	652.286	589.645	536.192	528.654	616.567	641.769	340.043	598.346	564	382.265	354.753	587	555.405	503.183	498.236	691.879	611.271	391.476	360.387	612.221	423.529
XM_012316411.2	1524	857	1394	1410	1583	1244	1364	1193	1586	1433	1469	1206	1159	1335	1151	1373	1296	1417	1543	1549	1236	1296	1678	1366
XM_012312487.2	197.102	105.946	189.137	83.2049	102.807	97.8314	83.3128	92.1265	75.3495	31.8064	129.844	183.85	68.8861	4.25521	29	50.2826	105.005	127.009	82.9896	106.486	121.068	63.8585	143.221	67.7353
XM_003398175.3	171.159	205.248	17.8634	26.7951	40.1927	211.34	0	28.0373	295.97	266.777	66.1561	13.1497	122.145	281.268	0	58.0561	40.1927	31.2023	136.013	159.984	8.93171	150.04	12.7791	152.253
XM_012312486.2	60.7389	0.00265515	0	1.53256e-08	0	7.82884	0	0	5.13291	0	0	0	0	87.4769	0	30.6613	13.8019	0	1.99692	0	0	0.698723	0	0
XM_012312485.2	0	22.8027	6.53772e-08	0	1.533e-08	0	46.6872	131.836	28.5479	41.4166	0	1.82974e-07	27.969	0	0	0	0	12.7887	0	36.53	0	48.4028	2.25731e-08	29.0115
XM_020865845.1	0	0	0	0	0	1	0	0	0	0	0	0	0	0	0	0	0	0	0	0	0	0	0	0
XM_012320527.2	134	74	56	48	92	101	72	101	128	100	86	47	65	83	21	76	83	59	69	124	58	68	82	107
XM_012314242.2	357.007	250.752	312.021	81.8571	96.0594	132.144	101.853	110.945	255.472	176.369	117.45	104.814	117.345	168.572	7.71365	103.136	84.1142	38.3212	317.888	161.547	179.037	106.894	65.2002	0
XM_012314243.2	65.377	27.1661	66.0833	286.133	230.428	65.5429	146.512	107.609	91.129	210.649	174.541	166.645	104.288	197.25	272.118	133.854	206.147	269.87	0.0626175	125.273	106.684	158.752	387.83	172.828
XM_003399260.3	134.616	40.0822	116.895	32.0097	116.513	162.313	113.635	194.446	190.399	253.982	217.009	122.541	219.367	166.178	21.1685	207.009	105.739	161.809	191.05	236.18	83.2794	176.354	144.969	215.172
XM_012319001.2	582	398	597	481	466	334	355	363	683	364	494	787	480	714	774	726	864	836	749	744	869	724	759	718
XM_020863414.1	52	17	56	31	20	22	34	22	35	24	43	23	16	12	17	17	13	20	28	20	13	12	18	22
XM_020866943.1	60.0216	5.13286	13.4901	10.1624	9.80341	9.20285	4.85073	9.26948	7.1692	7.00863	11.2202	7.9246	1.629	4.87368	6.91868	9.5864	3.85213	7.88675	4.93001	4.84905	2.86493	11.2121	3.51261	2.26993
XM_003402369.3	492	208	551	458	545	532	543	499	633	594	603	407	532	699	648	532	503	556	546	470	447	564	750	439
XM_012308544.2	1672	588	1179	1030	1112	972	728	918	1257	1585	919	1238	1175	1434	1423	1532	1345	1446	1094	1472	1376	1304	1390	1253
XM_012312829.2	471.381	227.316	382.021	304.469	384.789	388.1	247.123	367.873	523.06	440.925	320.1	426.35	344.105	519.892	319.904	356.646	302.145	334.366	539.645	482.95	233.487	377.598	501.339	321.828
XM_020865150.1	0	0	0	0	0	0	0	0	0	0	0	0	0	0	0	0	0	0	0	0	0	0	0	0
XM_003398439.3	838.619	392.684	879.979	905.531	912.211	601.9	754.877	748.127	879.94	779.075	773.9	975.65	717.895	796.108	1456.1	956.354	865.855	895.634	964.355	1039.05	955.513	705.402	1184.66	785.172
XM_003397188.3	875	419	479	484	531	549	608	597	699	711	602	395	438	505	386	488	420	470	515	660	373	468	488	485
XM_003396798.3	733	295	440	547	549	468	493	486	576	459	632	518	360	352	362	366	364	411	452	453	369	322	468	361
XM_020867207.1	1	1	0	0	0	0	1	0	0	0	0	1	0	6	0	0	2	0	0	0	0	0	0	0
XM_020867206.1	0	0	0	0	0	0	0	0	0	1	0	0	0	0	0	0	0	0	0	0	0	0	1	3
XM_012321072.2	362	170	267	270	305	302	345	311	423	309	295	353	445	541	579	687	767	781	557	731	614	497	592	701
XM_003399043.3	1292	746	1184	1173	1232	759	1046	815	1118	1049	1035	1257	1325	1569	1826	1581	1789	1699	1639	1599	1794	1323	1806	1626
XM_003398034.3	2194.74	1188.5	2589.92	2048.67	2596.39	1885.27	1618	1665.08	2409.01	3236.2	1400.71	2880.14	4132.65	3265.38	3764.29	3899.99	3094.32	4910.79	1979.52	5000.53	3986.56	3917.22	5076.12	2406.55
XM_012312399.2	124.261	109.501	72.083	427.325	161.609	27.7297	0.000612296	36.9224	65.9936	160.798	327.292	270.856	257.35	518.617	315.706	217.008	369.678	195.208	37.4786	135.468	293.442	110.776	393.885	40.4489
XM_003399009.3	224	97	207	257	183	187	221	274	269	214	197	198	230	318	255	296	288	323	333	273	254	247	302	273
XM_012315624.2	977	282	1104	1139	1161	1180	964	1257	1367	1157	1046	636	1012	976	1207	1150	837	1213	1113	1181	930	1018	1501	894
XM_012316905.2	538.807	133.797	266.077	279.381	249.532	246.122	356.043	229.934	485.591	332.597	405.768	272.729	368.418	470.166	59.8674	392.464	425.724	345.901	419.072	421.102	266.077	305.989	392.464	345.901
XM_020866854.1	4.46101e-06	29.4655	0	0	42.6107	0	42.2637	93.4368	0	3.37409e-05	0	0	82.2455	94.4044	0	0	0	0	143.243	48.5536	0	0	1.83397e-05	0
XM_020866855.1	227.193	165.738	437.923	307.619	271.858	286.878	139.693	243.629	178.409	286.403	248.232	215.271	1.33643	16.4298	353.133	194.536	59.2762	180.099	89.6849	140.344	188.923	214.011	238.536	161.099
XM_020866852.1	1.42839e-05	0	0	0	0	0	0	0	0	0.000119066	0	0	4.48342e-05	0	0	0	0	0	0	1.06488e-08	0	0	0	0
XM_020867430.1	25	5	6	3	7	3	2	8	6	6	12	2	3	6	9	1	2	1	5	11	5	6	1	5
XM_020868407.1	0	0	0	0	0	0	0	0	0	0	0	0	0	0	0	0	0	0	0	0	0	0	0	0
XM_020868408.1	0	0	0	0	0	0	0	0	0	0	0	0	0	0	0	0	0	0	0	0	0	0	0	0
XM_020868409.1	0	0	1	0	0	0	0	0	0	0	0	0	0	0	0	0	0	0	0	0	0	0	0	0
XM_020868410.1	0	0	0	0	1	0	1	0	0	0	0	0	0	0	0	1	0	1	1	0	0	1	3	1
XR_002308054.1	4.44588e-05	19.4278	1.72909	127.499	159.194	0.319468	0	0.800053	57.4311	39.5987	0.000283766	179.181	1.72983e-06	4.97176e-06	166.78	65.005	0.24586	1.25119e-05	34.1624	77.4431	0	0.862826	77.6791	313.596
XM_012311760.2	169.374	89.4526	221.365	331.807	414.717	1.51992	117.103	112.049	174.413	0.00252729	530.488	62.5645	84.0273	2.50883e-06	132.197	241.531	24.7504	18.7753	0.0896334	427.316	163.711	163.489	183.369	4.78978
XM_012311759.2	116.923	16.5739	36.8743	0.00366237	2.5505e-05	353.344	197.825	194	140.357	174.462	83.4158	68.0073	222.335	251.948	22.2691	206.867	373.817	354.982	269.735	118.921	203.06	31.1081	275.868	264.214
XR_002308055.1	322.86	92.7013	394.664	219.69	254.576	280.319	408.069	300.004	480.799	397.937	299.86	295.107	232.635	171.021	71.36	277.553	367.152	442.243	417.996	431.319	354.229	383.444	346.082	284.807
XR_002308053.1	217.842	237.845	72.3669	0.000188963	23.5133	0.497837	0.00262043	7.14683	0	6.00379e-08	4.23588	14.14	1.00299	254.03	30.3939	0.0445366	0.0355446	1.73073e-06	76.0173	0.0019165	0	42.0963	0.0020788	13.5932
XM_012309203.2	95.7192	55.5254	50.3713	49.2995	71.6738	63.0105	247.999	78.3589	103.385	55.821	69.8329	99.848	48.5222	46.5935	61.1571	84.7132	67.0688	82.9671	57.4794	90.4741	83.3196	59.0568	101.154	62.0621
XM_020866641.1	179.281	102.475	96.6287	102.701	148.326	134.99	0.000644868	142.641	226.615	110.179	134.167	183.152	87.4778	98.4065	116.843	154.287	139.931	176.033	103.521	163.526	170.68	107.943	198.846	121.938
XM_003397363.2	724.329	422.517	562.787	493.436	559.227	551.511	486.885	704.908	874.525	466.084	610.92	808.294	447.048	618.953	775.399	590.795	435.667	630.756	488.736	780.698	606.221	695.912	629.596	559.011
XM_020864372.1	409.526	166.586	335.356	198.564	235.773	185.569	180.285	160.092	91.6997	414.343	181.08	81.7055	251.351	222.393	44.6012	178.262	329.121	223.873	401.264	243.475	206.779	111.275	398.935	321.532
XM_012311447.2	53.1447	24.8966	15.8563	0	0	12.9202	50.8295	0	33.7751	23.5722	0	0	33.6013	35.6542	0	20.9431	11.2124	23.3716	0	23.8269	0	33.8134	29.469	34.4572
XM_003400455.3	280.404	122.967	63.9369	254.524	254.275	169.23	170.626	56.6056	163.151	2.81048e-05	303.485	374.577	3.06038e-07	77.2391	297.084	135.633	105.328	139.803	323.341	240.954	117.415	210.063	111.434	131.153
XM_012315992.2	1.60522	20.8485	35.6941	0.00461365	3.49142e-06	2.7765e-06	24.3233	0	29.9942	0	65.2127	45.6244	1.95812e-07	0	0	0.00309596	1.19279	0.0038783	0.000158036	0.000429314	0	0	1.85905	16.0201
XM_012315990.2	232.149	0.000377601	5.49729	105.564	0.0595771	124.669	0.00278221	0	14.7633	101.617	65.6397	1.56373	0	0	0	1.29376	1.1766	0.00129187	23.8268	1.01166e-05	0	0	89.0127	27.8381
XM_012315991.2	29.7284	194.36	7.63319	0.0258784	0.00016947	0.000244753	88.2248	0	116.795	8.28698e-05	13.8954	10.8483	4.85063e-08	0	0	106.069	94.3727	84.0359	46.4577	20.247	0	0	29.3527	3.23726
XM_020866489.1	295.113	65.8242	343.239	204.881	322.665	93.1009	302.823	408.394	268.297	288.383	194.767	144.386	255	158.761	126.916	95.0009	72.9303	196.156	0.374144	167.799	192.585	131.937	193.341	242.752
XM_012320137.2	142.62	16.0254	34.5694	102.001	51.5811	22.648	70.8695	22.0325	39.4815	34.8154	28.2432	20.7179	85.2981	13.2578	48.9853	183.427	21.0043	19.6476	29.4044	42.1022	19.3484	47.0583	27.6876	46.7673
XM_012310071.2	847	448	817	892	908	576	796	570	887	431	737	1109	565	467	1391	894	914	978	736	960	1069	701	1052	960
XM_020868723.1	27	2	8	8	9	8	20	3	19	6	15	19	13	16	8	14	9	10	10	16	5	8	18	16
XM_020862602.1	421.299	160.063	303.987	280.374	372.862	302.155	277.117	249.128	335.186	335.838	326.64	91.3667	179.6	176.772	208.601	261.822	215.447	248.134	182.449	268.169	224.344	227.279	241.841	227.514
XM_003393380.3	762.701	383.937	471.013	564.626	596.138	401.845	431.883	467.872	577.814	519.162	508.36	735.633	354.4	395.228	482.399	409.178	412.553	468.866	509.551	530.831	371.656	313.721	536.159	358.486
XM_012315511.2	204.807	129.167	95.7233	70.5562	37.7233	82.8905	98.3343	120.418	162.363	97.6398	130.029	24.4179	33.4179	73.4179	28.7233	64.5014	19.196	33.2248	63.5014	96.9741	42.0288	47.5014	47.9741	81.4179
XM_012315510.2	56.1931	19.8329	46.2767	26.4438	46.2767	66.1095	39.6657	49.5821	82.6369	36.3602	42.9712	49.5821	49.5821	49.5821	46.2767	59.4986	62.804	105.775	59.4986	76.0259	42.9712	59.4986	76.0259	49.5821
XM_012308672.2	237.414	125.396	143.144	203.206	178.589	104.198	180.398	139.299	193.118	113.953	258.773	168.927	179.546	114.455	195.665	190.629	187.53	169.108	227.517	224.07	207.888	187.171	281.482	234.504
XM_020863003.1	0	0	0	0	0	0	0	0	0	0	0	0	0	0	0	0	0	0	0	0	0	0	0	0
XM_003395553.3	28.0594	4.49531	72.9569	81.292	72.4111	68.8017	75.602	73.0126	92.8815	119.047	50.2268	50.0727	43.4541	106.545	78.335	97.3705	91.4698	148.892	117.483	94.3428	42.5575	42.8293	96.5176	74.4958
XM_003398015.3	741.743	136.924	353.687	640.791	465.705	355.893	397.807	607.881	212.559	120.298	449.23	203.726	497.474	0.00291062	703.402	414.187	527.535	564.771	470.567	844.843	207.152	520.675	302.301	747.042
XM_012313015.2	1332.64	1182.57	1225.39	439.182	1050.06	961.149	963.014	642.736	1353.63	973.236	746.152	1405.39	717.528	1196.92	520.004	908.219	1126.84	1127.1	822.583	1103.27	1103.13	854.205	1289.52	1059.42
XM_012309900.2	610.185	307.81	401.075	167.896	181.888	299.781	221.354	315.011	506.869	514.861	282.3	3.30248	345.219	443.06	0	447.724	287.283	293.329	557.164	591.559	157.328	313.422	247.181	268.695
XM_003396267.3	808.615	429.19	641.914	830.103	745.112	612.64	651.225	578.008	645.331	536.578	798.249	713.141	334.523	453.94	503	440.276	344.517	530.049	492.369	658.096	585.415	416.049	843.819	555.934
XM_012309901.2	90.2006	0	0.0113559	9.02156e-05	0.000404334	64.5797	68.4205	100.981	76.8	87.5609	30.4517	62.5565	42.258	0	0	1.13781e-08	157.2	94.6224	115.467	71.3455	0.257251	135.529	0	185.371
XM_012312311.2	0	0.00522769	1.43952e-06	21.6559	0	0.00144036	136.528	45.9774	52.1607	73.8341	0.000467537	0	0	151.57	0	0	0	24.8691	175.537	0	47.7449	30.2623	46.2103	99.9466
XM_012312309.2	73.8273	0	83.0236	17.2598	14.7963	48.6108	31.8424	20.33	108.092	23.689	40.7867	31.8876	154.732	57.1198	133.012	189.881	126.068	111.348	140.488	74.6468	53.8784	117.9	83.4952	160.768
XM_012312310.2	12.4054	12.7655	73.6759	38.0297	72.7218	0	42.4751	47.3164	62.7147	35.175	63.5399	31.1433	115.374	121.859	52.0936	111.105	108.966	132.257	29.6191	76.8484	49.7621	63.9503	112.067	113.091
XM_003397928.3	394.767	179.229	1093.3	1159.05	878.482	534.388	445.155	662.376	1109.03	508.302	468.673	583.969	1106.89	1671.45	1903.89	1312.01	1338.97	888.526	557.355	712.505	916.615	1208.89	1146.23	1085.19
XM_012314591.2	184.822	0.0063682	171.407	209.762	476.789	101.389	62.5622	382.53	90.5091	275.073	106.019	144.881	157.497	206.217	137.903	259.157	64.4786	204.452	102.054	352.748	274.013	116.583	2.00222e-08	277.744
XM_003399547.3	362.178	300.994	627.593	554.238	521.211	483.611	653.438	191.47	652.491	215.927	562.981	704.119	217.503	215.783	542.097	334.843	488.521	455.548	444.946	259.252	353.987	336.417	721	219.256
XM_003399866.3	636	270	429	390	420	479	461	462	643	608	562	259	433	488	166	464	427	470	526	549	335	388	531	534
XM_020865314.1	42.3241	51.6991	30.5509	67.088	77.7037	111.315	45.9352	0.309626	3.68198e-06	0	134.935	106.241	0	0	121.542	0.004232	0.103198	2.77501e-08	67.9398	9.01488	0	0	0	32.9398
XM_012313779.2	385.676	159.301	293.449	259.912	268.296	167.685	285.065	271.69	421	346	285.065	234.759	361	403	75.4583	508.996	474.897	463	394.06	468.985	352	396	463	394.06
XM_012321311.2	0	0	0	0	0	0	0	0	0	0	0	0	0	0	0	0	0	0	0	0	0	0	0	0
XM_012321314.2	0.0050461	0	0	0	0.000954565	0.000340192	0.000408942	0.00498979	0.000543609	0.000757545	0.00197019	0.0077232	0.00182656	0.000782238	0.00520112	0.00662032	0.000881518	0.000373973	0.00184465	0.00712844	0	0.00159891	0.00394103	0.00554487
XM_012321309.2	0	0	0	0	0	0	0	0	0	0	0	0	0	0	0	0	0	0	0	0	0	0	0	0
XM_012321316.2	2.9697	0	0	0	1.54827	0.784365	1.59803	2.19808	1.58186	0.759521	1.5017	3.67666	0.729314	1.5604	3.74508	2.93148	1.55316	0.781545	0.728957	2.92083	0	0.734103	3.79114	5.30646
XM_012321315.2	1.02351	0	0	0	0.450491	0.215201	0.401457	0.795119	0.417454	0.239481	0.495679	1.31285	0.268184	0.438598	1.24798	1.0595	0.445708	0.217976	0.268516	1.06942	0	0.263721	1.20366	1.68622
XM_012321313.2	0.00174872	0	0	0	0.000279518	9.39605e-05	0.000103469	0.00181446	0.000144448	0.000240284	0.000654046	0.00277245	0.000675139	0.000221316	0.00174302	0.00240532	0.000254602	0.000104991	0.000682998	0.00262353	0	0.000577438	0.00125867	0.00177242
XM_012321312.2	0	0	0	0	0	0	0	0	0	0	0	0	0	0	0	0	0	0	0	0	0	0	0	0
XM_020864096.1	0	0	0	0	0	0	0	0	0	0	0	0	39.4174	0	424.45	0	86.9446	0	0	0	1.53533	7.80819e-06	95.4193	0
XM_020864169.1	0	10.5263	0	6.38039	0	28.4115	0	0	0	12.6281	22.6961	18.287	0	0	12.5996	14.3363	0	0	7.70044e-08	0	27.5419	12.7278	98.4479	10.5163
XM_020864119.1	76.047	44.2528	68.2484	40.9912	103.438	0	27.9461	17.9309	91.9088	51.4047	77.4697	8.37052	118.575	35.6301	69.5382	180.14	139.187	270.993	143.528	219.041	137.292	165.969	216.087	288.742
XR_002307973.1	9.80854	0	14.9456	15.3677	10.2845	2.50096	4.49558	0	0	2.31938	10.8628	126.012	174.924	229.684	284.075	347.192	369.621	437.121	130.49	330.507	335.48	313.757	282.908	237.845
XM_020864143.1	21.7558	4.69566	47.4451	2.42642	0	0	14.3047	0	15.8002	5.1561	0	8.22351	135.119	116.585	5.37001	113.674	72.6685	74.0622	59.3326	67.9625	54.121	101.029	2.87924e-05	31.3488
XR_002307976.1	361.519	52.5579	280.092	173.19	136.669	177.597	103.587	148.352	259.251	180.343	172.485	294.107	383.748	429.101	66.9671	382.649	402.579	436.824	369.481	527.254	229.025	407.518	330.138	356.905
XR_002307972.1	141.869	159.967	55.2686	140.645	140.608	192.491	193.666	267.717	224.04	225.149	210.486	1.15641e-05	0.216322	1.36556e-07	0	0.00889838	0	0	197.169	39.2361	0.00471294	0	0	146.643
XM_012318852.2	5	0	8	1	13	2	3	1	8	9	6	5	5	9	6	10	7	11	12	11	13	5	16	18
XM_012311200.2	39	33	54	42	55	33	65	49	83	68	74	75	55	79	39	102	88	73	115	69	109	71	74	128
XM_003397878.3	8	6	4	2	1	2	1	1	1	1	3	5	2	3	1	2	1	4	2	10	2	5	2	0
XM_020867993.1	974.519	279.116	1085.13	799.106	750.665	540.021	854.689	488.372	1053.42	862.652	667.178	729.761	579.159	397.241	84.7308	870.827	703.194	1136.2	451.989	679.681	997.587	1030.12	514.543	426.411
XM_012319331.2	984.11	831.931	791.362	576.214	1031.96	797.825	494.395	868.157	911.005	592.405	446.217	1322.97	293.423	574.738	1126.64	531.468	650.345	391.947	837.459	1086.04	393.338	177.412	982.139	866.552
XM_012319334.2	491.711	292.241	473.872	375.327	338.808	284.307	619.944	312.072	557.154	368.418	438.065	613.768	378.554	559.269	479.036	415.927	539.109	565.902	752.552	585.505	351.906	384.844	654.156	661.181
XM_012319335.2	307.66	106.712	80.6383	244.353	86.5671	132.847	29.9727	47.3993	75.4233	64.5245	265.541	55.5036	237.865	48.7525	119.597	228.778	100.351	186.946	6.39789e-06	92.7791	28.1684	46.6207	48.1627	138.857
XM_012318889.2	30	17	13	34	34	13	20	27	15	11	30	40	10	11	21	18	19	11	18	11	18	10	11	21
XM_003393025.3	368	155	249	210	204	239	218	212	317	238	307	254	284	264	187	287	264	267	273	296	286	267	285	247
XM_012313040.2	3	7	8	2	8	1	3	7	0	2	2	3	7	11	2	5	0	3	6	4	3	1	3	1
XM_020868363.1	15	9	0	5	3	4	3	3	5	6	6	4	12	8	4	9	6	5	5	5	6	3	14	7
XM_012318542.2	182.898	106.367	174.378	101.414	57.945	140.596	112.73	218.348	265.62	242.695	215.652	23.8254	197.681	130.879	26.9565	230.28	141.47	211.159	269.966	200.807	136.68	144.935	137.098	199.622
XM_012318543.2	48.1709	8.44252	62.8502	177.678	161.166	113.954	155.499	30.8681	0.000275624	86.3514	92.2317	157.994	38.5423	111.026	210.877	43.6808	85.0109	30.8457	0.0684991	83.3269	72.9402	77.6384	167.774	98.8309
XM_020867643.1	23.6829	26.8042	11.008	17.252	60.1477	42.7204	6.62171	37.2144	27.0159	28.0412	0	13.5759	0	44.6437	0	7.67081	12.6422	0	99.6613	82.073	7.94199	6.20889	37.6767	9.7128
XM_020867642.1	299.248	116.387	234.764	147.656	198.742	171.729	234.15	217.569	246.364	257.913	294.116	56.6045	182.777	179.45	7.16629	257.369	130.877	299.995	206.304	235.793	182.438	193.217	171.451	229.834
XM_012317136.2	99	51	79	59	64	80	71	68	102	85	89	56	114	117	43	123	84	112	136	142	115	113	112	96
XM_003394489.3	695.357	325.735	564.179	617.553	575.896	501.313	558.405	497.759	566.631	442.743	548.282	750.497	389.363	365.153	525.324	470.374	341.239	452.776	485.28	523.674	558.903	401.135	653.244	327.807
XM_012320951.2	445.643	215.265	468.821	422.447	448.104	353.687	480.595	477.241	558.369	468.257	674.718	351.503	333.637	472.847	429.676	506.626	534.761	531.224	509.72	643.326	381.097	388.865	507.756	555.193
XM_003401659.3	1382	657	1304	1605	1625	1140	1575	1289	1389	1200	1492	1345	1303	1596	1762	1807	1771	1926	1787	1614	1687	1327	1996	1614
XM_003393005.3	1421	672	1085	806	880	1243	1024	1293	1464	1478	1110	572	949	1155	565	980	839	907	1220	1272	709	992	1027	1033
XM_003400677.3	673	311	589	525	588	471	498	537	633	479	553	694	435	612	748	688	634	664	708	766	552	591	704	654
XM_020863476.1	2.44633e-07	1.72831	0.0012658	3.07162e-08	0.000102655	0.00114264	2.95962e-08	3.54214e-08	3.36414e-05	1.68127	0.0428534	0.000259934	3.3147e-07	0	0	0	61.5094	0	5.81929e-05	0	0	4.39314e-06	0	0
XM_020863478.1	8.52408	0	3.29918	0	5.6438	2.38148	0	1.43555	5.32194	1.13603	5.61735	6.96077	30.4847	21.3372	101.464	29.8001	34.844	80.2667	15.9655	28.0349	45.1866	34.7623	50.521	35.6491
XM_020863477.1	388.476	160.272	192.7	176	169.356	241.617	200	267.564	316.678	256.183	339.34	145.039	297.515	327.663	99.536	332.2	267.647	339.733	327.034	391.965	261.813	276.238	224.479	415.351
XM_003401036.3	434	314	281	290	211	214	172	230	295	249	211	274	262	377	320	360	238	361	425	433	253	289	409	342
XM_012317283.2	0	0.351293	0	71.9336	0	0	0	0	0.000620985	2.38954e-07	0	5.60196e-08	105.133	0	126.652	126.478	0	0	0	60.5375	144.56	94.7892	114.97	0
XM_012317285.1	206.517	91.3672	0.000267214	106.58	6.32959	0.596285	28.0149	208.195	216.226	352.763	271.14	61.7793	0	0	0	0.0671688	0	0	0	0	0	0	0	0
XM_012317284.2	569.483	303.282	716	626.486	756.67	633.404	915.985	402.805	560.774	222.237	503.86	676.221	716.867	795	1431.35	1221.46	1297	1531	1065	1242.46	1110.44	764.211	1160.03	1132
XM_020867102.1	1057	511	845	709	782	558	542	639	949	563	659	978	1182	1319	1806	1816	1789	1907	1505	1744	1529	1337	1916	1613
XM_003395675.3	99	51	144	100	141	65	175	94	137	40	76	180	388	441	881	878	879	888	538	658	756	514	810	795
XM_003401000.3	932	372	4426	2936	2441	1950	2879	2143	3281	3482	2441	1365	3156	4497	3582	3435	2594	2508	1585	2265	2609	2179	3471	1896
XM_003396767.3	8945	4528	4831	5664	5962	3582	5470	4608	6582	4976	7261	6264	2958	3111	5975	4511	4483	3708	4802	5177	4348	3230	4752	4864
XM_020868056.1	1	0	1	0	0	1	0	0	0	0	0	0	0	0	0	0	0	0	0	1	0	1	0	1
XM_003399715.3	1922	1268	2020	1525	2340	1532	1571	1320	2110	1947	1656	2181	1285	1571	1383	1667	1325	1539	1360	1610	1256	1284	1532	1225
XM_003394100.3	134.975	43.692	94.6752	79.6772	73.626	84.171	105.712	139.03	149.857	136.098	117.989	89.4008	105.521	92.2507	61.3504	107.982	120.479	128.088	140.367	177.133	80.1368	129.885	147.493	156.886
XM_012320517.2	336.025	143.308	227.325	174.323	208.374	214.829	195.288	214.97	263.143	232.902	257.011	212.599	215.479	305.749	264.65	287.018	234.521	322.912	294.633	347.867	220.863	268.115	304.507	345.114
XM_020864008.1	158386	83901	371676	303740	141114	179335	183769	162418	300329	63858	153319	130775	333251	418829	533421	365313	310863	376069	366207	421412	439255	440770	592666	294474
XM_012315058.2	274	128	172	153	177	147	104	155	188	161	183	181	200	250	201	241	275	258	225	243	236	164	214	230
XM_012321199.2	0	0	0	0	0	0	0	0	0	0	5.19028e-08	0	4.12308e-08	5.49509e-07	0	0	0	0	0	0	0	0	0	0.0358229
XM_012321198.2	33.3969	66.7852	33.3926	200.491	190.66	66.7891	66.7848	33.3924	66.7848	89.2077	31.1352	33.4043	66.6685	0	0	0	101.952	33.4	0	100.158	56.0829	98.2589	66.7846	0
XM_020868453.1	406.97	246.211	167.526	139.596	80.7538	293.055	101.314	247.498	175.121	7.41349e-08	446.102	355.367	15.3755	119.953	139.942	160.007	2.74087e-05	221.461	148.717	62.8306	169.476	5.85188	128.629	99.9411
XM_003394575.3	92.2787	0.00256422	67.6692	0	0.00124692	0	163.901	0	50.1009	0.000417137	13.7625	2.73475e-05	3.39581e-05	0	0	0.0324825	64.7197	0.0148383	97.8607	0.266731	0	5.53308e-08	57.5829	59.0001
XM_020868452.1	40.3548	0.00100876	55.4118	2.91318	65.5848	0.155682	1.52565e-06	94.1094	169.993	286.792	0.000118115	2.22859	123.956	87.0469	20.0582	21.9608	56.3286	1.12399	0.422284	116.745	3.44101	75.8892	0.00313275	71.023
XM_012309942.2	351	160	254	230	270	278	237	289	367	293	362	297	280	334	263	361	364	388	399	417	289	332	417	380
XM_012312205.1	2	0	0	1	0	0	0	1	2	0	0	0	0	1	0	0	0	0	0	0	2	2	0	0
XM_012312623.2	207.783	75.1269	158.409	146.537	226.224	104.689	260.313	241	176.451	48.3239	170.835	336	105.887	131	354.209	217.776	234.434	239.389	251	289.098	133.241	179	203.21	168.721
XM_020865179.1	0	0	0.00313715	0.00330371	55.1491	36.5541	0.286066	0	0	0	9.50646	0	0.0113313	0	0.323311	0	0	0	0	0.434697	1.47205e-08	0	1.6786e-05	0
XM_020865180.1	59.2167	0	33.5879	114.459	30.6269	20.7569	50.4005	0	73.5488	58.8318	94.659	0	50.1014	0	76.4676	48.2235	30.5662	100.611	0	28.4677	121.759	0	107.02	97.2788
XM_012314388.2	1415	774	1103	1062	821	748	775	675	1139	676	786	1898	1071	1440	2515	1876	1932	2670	1228	1959	2520	1147	2027	2153
XM_003399232.2	227	112	139	144	118	151	154	170	167	172	239	139	126	118	120	206	193	201	176	272	122	147	253	235
XM_012320514.2	52	15	26	30	27	25	29	39	34	19	46	39	31	38	38	47	58	89	48	82	60	40	42	61
XM_012311002.2	411.833	239.352	471.624	33.3113	510.305	20.6796	489.22	41.1399	525.497	293.634	49.2205	565.013	782.413	753.286	1587.15	1365.01	1540.36	1848.93	1122.02	1320.33	1349.39	1058.45	1241.44	828.928
XM_012311004.2	111.167	5.64787	8.37578	442.689	9.69487	303.32	4.77964	339.86	0.502977	14.3656	491.78	30.9872	1.58747	1.71432	52.8454	1.99041	125.637	0.0678161	0.984966	0.668957	1.61456	13.5489	253.562	557.072
XM_003398465.3	408	142	355	228	302	241	255	295	337	298	353	188	264	339	115	285	229	329	355	353	244	275	341	288
XM_020864634.1	0.543018	1.8318e-06	9.1641	4.73524	7.82303e-05	2.05893	3.54415e-07	3.26563	0.0175426	0.000236835	1.29863e-05	0.0329271	0.216168	207.068	5.91506e-06	0.00387862	4.48005e-08	3.75743e-05	164.703	0.0824745	19.1497	3.53483e-05	0.0544504	0.117225
XM_012312062.2	166.506	106.338	118.724	141.773	152.302	82.3406	108.404	161.845	152.475	82.849	147.498	168.636	115.094	229.039	351.76	227.777	354.512	276.209	241.507	242.847	353.251	218.23	263.419	357.444
XM_012312063.1	14.3399	4.61595e-06	0	0.00242692	0	6.87321e-06	0.0323236	55.9034	12.1941	0	0.00203318	0.193831	2.76443e-07	5.18434e-05	0.00247572	0.00059803	0	2.50839e-06	0.232309	8.94913e-06	0.016151	0.0027697	0.00291058	0.0030625
XM_012312060.2	329.456	526.122	428.897	196.795	747.542	487.756	1.7008e-08	4.18781	21.6789	279.348	497.873	58.4667	337.268	166.017	2.26553e-05	78.9598	561.744	487.337	81.5708	432.302	511.529	244.266	94.2788	20.9335
XM_012312069.2	150.579	113.462	89.7797	134.909	111.052	157.123	98.5942	93.1505	182.202	70.434	105.797	214.788	203.273	271.312	327.95	421.625	337.905	389.214	243.361	264.293	394.26	274.691	276.827	369.609
XM_020864633.1	11.52	0.000442611	51.2513	0.211781	2.41844e-06	0.000822516	7.75762e-08	0.0112635	194.663	0.00425134	0.00512861	126.934	0.453553	0.018932	5.65767e-07	0.00773804	4.28592e-06	5.53273e-06	95.9049	0.0213656	42.5263	2.49809	1.48149	0.000795219
XM_012312071.2	817.981	44.2063	473.86	697.296	331.345	271.757	769.006	750.151	793.917	577.488	858.626	840.938	178.312	2.30658	604.871	369.644	8.47017	173.079	60.2774	243.73	152.108	69.1905	686.57	612.812
XM_012312070.2	0.33138	0.0224008	21.2407	0.0704107	0.0357047	0.00237329	0.000426284	48.1951	45.085	0.0430727	0.0164342	1.14851	0.124229	0.65519	0.0275613	0.143481	0.00096539	0.0100389	25.3854	0.215623	1.29891	0.00621475	11.3321	0.625308
XM_012312059.2	7.46917	4.2707e-06	0.4936	0.000473805	0.269824	3.36208e-06	0	4.09505	0.456457	0.000152075	7.194	0.0191096	0.00150835	2.06017e-05	0	7.11462e-05	0	4.60703e-07	0.0372657	3.98456e-06	0.0275368	0.00156829	0.132819	9.04601e-05
XM_012312065.1	204.997	0	0.214175	113.585	2.61977e-07	21.6207	0.424177	0.370653	0.253359	0.532883	71.4834	1.34964	123.509	0	154.747	67.4483	14.9894	0	0.000172485	0.0684249	85.442	192.449	0	0.000264416
XM_012312068.1	2.31057	0.00221765	0	2.44737e-05	0	0	0	7.34617e-08	61.5066	0	6.26529e-08	0	67.6776	0	0	11.1087	0.00080184	28.9518	0	55.9229	0	32.8647	73.2199	0
XM_012312064.1	8.50813e-05	0	36.3749	1.68208e-07	62.2082	0.000107285	259.028	41.644	0.619014	113.3	0.000162549	161.041	0.0526922	124.886	0	110.51	0	0	2.99251e-08	7.26788	0.000696659	0.341914	89.9747	54.7941
XM_012312066.1	283.967	96.8463	2.03338e-08	218.622	153.245	145.341	205.51	34.1809	224.932	0	130.505	200.451	0.0174522	73.6973	238.641	149.771	100.377	329.199	179.021	166.249	84.3909	112.458	140.707	165.66
XM_012312072.2	1552	1622	2461	634	3993	2251	1948	2909	2362	2114	4135	2057	1378	235	913	757	1193	1108	512	1458	768	877	2121	1435
XM_012318857.1	9	3	23	13	8	4	4	8	6	1	10	21	32	29	47	68	81	50	48	49	42	42	69	64
XM_020862903.1	212	93	178	123	144	188	163	149	208	178	208	136	197	230	85	224	236	208	294	220	182	220	238	250
XM_003392884.3	1096	491	774	771	773	635	822	727	856	774	784	858	691	628	989	785	734	737	897	883	719	647	1017	662
XM_012310064.2	275	134	193	188	209	219	187	207	231	267	285	125	184	231	89	226	187	190	248	248	167	182	229	224
XM_003401388.3	385	160	237	317	310	234	337	255	336	262	257	267	238	281	304	361	285	381	393	314	260	261	414	307
XM_012308935.2	438	202	400	414	483	425	414	437	427	399	508	278	392	489	163	464	407	477	569	541	380	375	458	492
XM_012310570.2	70	60	53	17	40	26	15	21	55	52	16	48	37	68	97	90	81	98	64	89	97	96	76	58
XM_020863717.1	0.540027	1.05191e-07	0	0	0	0	0	0	0	0	0	0	0	0	0	0	0	0	0	0	0	0	0	0
XM_012311666.2	351.495	151.358	198.387	161.357	204.867	245.441	212.661	245.982	377.794	275.903	303.531	150.083	328.981	304.684	31.7968	273.982	311.897	349.971	265.361	468.64	158.635	356.46	202.609	446.149
XM_020863718.1	234.965	150.642	130.613	71.643	60.1333	201.559	168.339	187.018	222.206	261.097	141.469	21.917	177.019	336.316	83.2032	198.018	194.103	278.029	418.639	267.36	143.365	213.54	213.391	188.851
XM_012319857.2	422.472	18.7297	0.00355141	1.7328e-08	0.000363737	0.0484413	55.646	0.155014	0.000420824	0.234973	2.43102	3.75534	198.575	0.0274966	0.000275285	0.993912	0.651559	0.0448672	8.12973	0.00139441	2.7987e-05	1.12337	0.000937375	66.4129
XM_020868202.1	5650.85	3458.92	7929.68	7341.51	4713.2	3902.23	3876.85	4817.4	6951.98	4360.82	3848.03	10752.8	3398.47	3668.21	5650.39	7186.94	5395.66	5358.17	4854.08	3981.28	2401.19	5392.95	5322.83	6030.95
XM_012319860.2	47.4072	3.17665	0.0173903	3.43363e-08	0.000286412	0.00425822	24.3228	0.0746406	0.000108761	0.0286504	0.499412	0.557521	38.6691	0.00333598	4.58865e-05	0.506575	0.194926	0.0316616	0.697796	0.000470621	0.000322232	0.306657	0.000549976	27.1712
XM_012319854.2	2650.19	1725.44	2967.33	1463.69	1241.48	1856.28	1779.68	2084.23	2887.45	1756.78	1013.92	2543.02	1563.38	1361.63	2354.06	2321.55	1089.06	1814.19	2230.43	2264.86	1858.71	2206.81	1978.09	1648.41
XM_012319858.2	3.76541e-06	2.93804	868.218	1009.69	472.494	299.413	0.0425855	471.346	560.789	218.882	336.235	307.117	231.223	507.284	63.0503	528.711	1023.84	592.47	60.6469	869.81	906.392	0.00335019	902.243	835.548
XM_012319859.2	583.028	569.155	19.9542	79.5335	76.1488	562.285	440.531	297.551	1145.92	1171.56	739.152	673.654	388.783	1231.04	1164.23	386.769	569.886	61.7122	1144.23	531.026	6.83314	369.169	197.874	326.828
XM_012319861.2	59.0544	89.8485	106.019	168.587	61.1729	45.2505	186.252	141.212	288.572	133.838	143.82	91.3242	69.6553	140.207	189.255	192.969	163.262	43.0518	89.364	176.489	88.403	96.2782	116.135	128.62
XM_012319856.2	26.4223	0.0298217	2595.34	0	0.0040381	197.827	0.00388766	0.21479	2208.04	91.049	0	0	1.92736e-08	0	3050.09	0	0	0	7.77125e-07	0	0	0.160762	0	0
XM_020868201.1	3.74102e-06	1.94987	1501	1.00631	179.456	1.51145	117.117	1.56934	187.499	537.432	142.083	1250.69	1.722	184.053	183.795	6.40818	543.241	0.948855	1186.72	232.577	372.288	0.255307	915.742	0.214817
XM_012319844.2	690.863	134.967	0.2279	8.32331e-07	0.0028269	0.028937	3.72749	0.738791	0.000488991	0.390781	1.04656	7.33663	55.8506	0.00149592	0.000465983	0.505621	0.11604	0.136512	4.08783	0.00980643	0.000153476	5.81211	0.0198523	36.9474
XM_012319853.2	913.724	2415.57	326.344	86.4447	73.0606	63.7342	18.3046	395.613	99.2789	441.328	112.267	548.094	92.6008	9.17433	135.6	68.174	28.9538	55.6189	233.756	415.32	4.56869	733.648	538.91	134.073
XM_020868203.1	4.02515	0.000248425	16.1881	2.96418e-07	0	3.45482e-05	0	1.96512e-05	0.0306386	1584.47	7.63753e-08	0	0	0	0	0	0	0	0	0	0	5.76423e-08	0	0
XM_012319848.2	7611.71	2434.94	5363.76	3382.21	5600.32	4456.63	4241.99	4930.57	2666.13	2906.73	2928.37	4361.38	2832.68	2223.49	6750.92	1491.09	2470.81	2485.48	4951.77	4283.02	772.426	3641.4	5060.8	5092.33
XM_020868200.1	0.00328731	1460.89	2845.35	2789.84	566.257	5669.69	0.865558	1013.6	6094.41	36.2753	59.2769	354.645	1001.88	1143.78	603.032	3531.24	1683.62	3206.27	430.205	4880.17	8315	172.31	4068.22	316.482
XM_012319855.2	852.252	499.448	1335.58	779.481	640.407	986.071	516.67	646.73	1670.91	741.185	833.871	1593.62	644.504	1259.11	1439.57	1292.15	1402.71	1339.87	983.879	2088.43	1717.19	695.774	995.141	784.01
XM_012319840.1	0	0	0	0	0	0	0	0	0	0	0	0	0	0	0	0	0	0	0	0	0	0	0	0
XM_003400810.3	58	33	54	48	34	37	32	27	62	43	49	27	20	37	23	30	34	31	54	31	53	45	39	28
XM_020863779.1	1355	663	1087	987	1137	741	951	853	1207	690	930	1525	1181	1183	2170	1647	1822	2043	1633	1748	1506	1305	1946	1734
XM_012311734.2	625	270	647	460	559	506	557	501	538	576	540	347	542	572	490	695	614	724	691	864	596	588	937	646
XM_012314552.2	54	37	45	30	45	88	40	53	60	72	50	31	72	57	58	51	45	85	85	104	59	54	87	33
XM_003397301.3	30	13	15	13	8	20	27	10	22	23	17	16	41	35	27	29	33	33	33	44	26	28	13	25
XM_012318437.2	952	432	906	649	1003	451	694	687	856	820	573	640	335	248	511	430	462	422	348	503	399	350	666	326
XM_003394449.3	949	288	877	1083	895	707	811	619	815	794	790	1133	689	879	1934	1194	875	825	928	1019	774	616	1111	641
XM_003397548.2	248	139	268	243	263	204	203	212	247	249	253	176	222	325	95	266	248	221	248	277	204	197	322	205
XM_012316836.2	500.649	131.205	656.005	225.968	306.885	236.169	636.354	239.651	460.912	236.169	695.8	212.062	335.378	575.998	393.586	717.802	716.248	719	783.889	1050.95	594.85	588.47	1023.73	985.557
XM_012316837.2	501.351	358.795	130.995	313.032	256.115	315.831	32.6462	370.349	364.088	328.831	14.1996	365.938	300.622	0.00162124	34.4137	109.198	102.752	182	100.111	44.0481	166.15	53.5299	49.2674	58.4427
XM_003396119.3	266.146	119.753	572	585	637	52.0728	79.0773	106.04	0	63.9622	356.556	461	87.9851	269.984	400	0.000303988	279.92	162.102	169.337	42.9556	699	166.548	829	53.8529
XM_012309401.2	367.854	206.247	5.10669e-05	6.69465e-06	8.59617e-06	506.927	549.923	481.96	650	552.038	317.444	8.24138e-06	428.015	430.016	3.9524e-05	712	476.08	564.898	700.663	717.044	1.81298e-07	477.452	4.02671e-05	711.147
XM_003395802.3	1433	667	1256	1040	1196	969	1015	938	1090	997	1211	1160	796	850	1106	1063	923	1182	1062	1140	1013	911	1375	960
XM_003393927.3	389.587	109.416	311.67	230.437	245.357	268.566	306.696	313.327	305.038	290.118	373.009	185.676	202.254	251.988	180.702	223.805	227.121	316	260.277	275.198	235.41	228.779	321.617	190.649
XM_003393928.3	103.413	25.5841	50.3304	82.5634	95.6431	60.4336	76.3038	20.6726	89.9617	38.882	31.9912	146.324	39.7463	8.0118	147.298	46.1947	24.8791	0	22.7227	100.802	8.58997	35.2212	73.3835	60.351
XM_012311746.2	473	234	333	276	285	224	240	194	263	246	345	286	262	299	233	378	433	421	345	390	371	287	420	459
XM_003397915.3	258	109	222	231	212	221	261	269	253	236	236	155	300	395	101	333	301	362	414	324	298	323	387	290
XM_003400333.3	293	143	177	206	204	182	219	190	281	192	318	214	136	97	181	159	163	194	158	216	186	130	200	168
XM_012316096.2	246	109	168	223	213	159	144	161	249	184	130	242	91	81	105	119	81	112	121	123	67	106	153	71
XM_012319215.2	348	133	196	156	179	205	292	287	236	316	217	161	297	251	125	264	210	220	312	273	181	239	208	364
XM_012313226.2	187.987	122.345	214.718	134.768	133.918	160.211	116.052	192.492	204.282	183.175	286.194	123.104	152.043	245.267	105.982	232.223	193.916	202.126	147.174	219.334	141.197	231.258	145.387	278.001
XM_003403335.3	79.8056	55.6238	74.5014	54.1352	62.2786	73.8556	40.6677	82.0552	38.2707	98.9995	76.4607	3.77791	14.9087	50.6046	0	8.1382	8.89327	0	48.055	14.3291	2.66765	5.4434e-05	0	8.8009
XM_012321330.1	744.232	75.3877	2338.58	248.919	3326.87	471.998	2852.24	113.621	155.791	245.656	1904.55	666.733	604.445	1166.27	560.179	1754.47	4844.86	1358.63	1155.25	8.46832	2617.46	40.2117	1793.44	1600.58
XM_012321332.1	9629.38	5766.54	6269.35	2472.07	3132.06	8696.5	6117.1	7196.73	10148.3	10222.6	7851.8	1740.24	7461.79	5839.53	4982.91	5628.11	1767.34	6555.19	6799.1	8901.59	5450.18	7321.55	8062.3	6414.41
XM_020862887.1	562.263	8.37225	2347.17	5470.25	4671.44	14.1748	79.8998	421.031	1.03541	678.634	238.435	8092.03	0.719968	1729.89	4433.56	286.613	387.026	0.000595207	0.838648	0.95891	0.520432	380.263	273.32	4.83279
XM_012321329.2	7953.12	5376.7	6347.89	6329.76	8401.63	5411.33	5299.76	5851.61	8903.87	6480.12	6269.22	6146.99	5905.04	5929.3	4244.35	4411.81	4080.77	6184.18	5956.82	6646.98	7077.83	6684.98	6956.94	4869.17
XM_012309786.2	221.159	91.4696	175.811	160.456	197.817	174.152	194.913	170.242	183.833	252.563	234.292	122.82	149.338	181.09	159.921	191.552	163.008	218.734	308.473	230.492	119.445	175.382	178.394	182.057
XM_020863989.1	243.841	97.5304	278.189	343.544	365.183	272.848	328.087	316.758	360.167	329.437	320.708	301.18	330.662	316.91	262.079	322.448	311.992	303.266	318.527	334.508	311.555	313.618	490.606	291.943
XM_003393142.3	1708	1026	1214	1119	1294	1213	1093	1105	1778	1134	1506	1336	560	725	1204	821	1183	1328	1178	1337	1219	720	1321	968
XM_012321035.2	17	10	6	9	18	6	9	4	13	7	21	28	43	34	36	65	83	76	44	49	35	54	84	74
XM_012314076.2	96	66	63	43	56	67	70	86	108	88	82	21	63	74	3	57	43	69	106	97	39	81	47	64
XM_020868112.1	125	58	69	56	107	115	75	42	117	148	106	44	112	141	18	115	99	112	143	165	96	111	126	84
XM_003397295.3	771.149	460	385.782	482.063	565.444	399.121	734.768	654.804	842.852	123.328	759.891	558.228	440.844	431.216	607.115	522.555	521.529	539.802	858.743	736.835	431.273	475.185	613.257	663.632
XM_012311207.2	1054.85	417	1005.22	809.937	755.556	765.879	519.232	582.196	775.148	895.672	821.109	1051.77	526.156	454.784	921.885	647.445	682.471	811.198	442.257	722.165	639.727	552.815	928.743	495.368
XM_012318194.2	104	38	139	116	105	112	111	82	158	96	146	78	99	123	13	120	118	91	143	132	105	104	131	118
XM_012314590.2	201	58	160	155	179	187	275	216	187	112	161	160	1202	502	1001	375	1115	640	284	582	777	1869	838	395
XM_020865202.1	325.007	282.235	207.976	190.85	133.465	308.209	146.069	57.1764	286.14	124.295	106.901	283.403	161.222	236.002	387.755	118.844	315.994	330.138	159.189	416.079	225.856	305.863	336.697	370.79
XM_003398408.3	985.993	520.765	793.024	1032.15	1140.54	518.791	1183.93	955.824	750.86	456.705	969.099	1468.6	815.778	978.998	2211.24	1452.16	1169.01	1519.86	1323.81	1498.92	1490.14	867.137	1730.3	1304.21
XM_020862946.1	0	0	0	0	0	1	0	1	3	0	0	1	0	0	4	5	0	6.84211	0	0	13	1.84211	7	0
XM_012308758.1	4	1	3	0	1	0	3	0	0	0	3	0	6	5	0	0	5	11.1579	4	23	0	11.1579	0	5
XM_012313108.2	0.495669	3.6932	0	0.206664	0.00849252	0.000279103	35.8022	0	0.000697192	0	0.597655	0.000755494	0	54.7313	0	46.9814	97.4507	91.7142	4.84787	77.6584	13.4118	125.18	1.39971	125.344
XM_012313109.2	157.61	105.446	277.113	149.501	285.95	161.748	136.029	229.672	190.262	159.737	282.112	209.556	149.947	122.179	164.617	148.075	46.7499	195.083	117.733	250.688	262.096	101.296	289.65	182.761
XM_012313111.2	40.6123	15.4879	0	9.10192e-08	70.0097	42.7397	0.777321	28.5021	49.9056	62.7836	0.00587802	47.6819	0	31.199	45.234	0	0.138874	0	20.1417	0	0.000621054	0.00221438	93.5589	0
XM_012313110.2	25.7321	14.8232	61.645	12.4651	0.691916	0	0	0	33.531	0	62.0905	47.7997	81.4196	0	20.9392	0	0	63.8555	13.4128	0	57.0971	0	0	0
XM_020864874.1	119.743	1.878e-08	4.68476e-05	0.530296	0	0.00291561	0	0.000152819	20.2612	1.09627e-06	0.54426	0	3.90825e-06	0	0	0	202.348	0.0006405	0.00389495	0.617507	1.11249e-07	0.859811	0.130915	0.158833
XM_020867777.1	139.056	55.0109	187.11	169.645	175.657	150.071	139.236	121.605	169.411	144.003	168.487	217.525	137.822	222.437	369.229	160.409	221.478	233.981	247.943	181.828	237.813	174.876	234.894	207.278
XM_003402502.3	1.61171e-08	1.49318e-06	20.2951	53.5087	7.7829	11.9601	0	0	0	0	26.0611	36.4154	0	0	1.52571	16.6194	0	11.055	15.7141	92.6255	0.220821	10.4526	87.9209	0
XM_020867778.1	0	0	0	0	0	0	0	0	0	0	0	0	0	0	0	0	0	0	0	0	0	0	0	0
XM_003396505.3	282	147	307	206	220	225	215	247	210	146	149	349	221	219	419	321	321	335	333	305	347	271	422	392
XM_012321143.2	23	13	8	7	18	18	13	26	28	12	10	21	14	17	27	9	17	19	12	15	16	10	16	7
XM_020866844.1	14	8	2	5	2	4	11	2	6	3	1	9	18	9	50	35	30	44	26	28	21	37	25	50
XM_020862783.1	7	1	6	1	0	2.02149	2	4	4	8	1	2	19.2193	17	24	5	21	0	3	36	19.387	9.18409	17	12
XM_020866838.1	511.77	150.196	325.196	275.262	408.956	336.301	376.616	455.114	437.278	219.525	399.041	368.566	93.4023	184.589	335.907	189.951	197.946	215.687	245.982	299.752	208.82	155.687	268.415	267.971
XM_020866837.1	80.2296	11.8037	66.8037	88.7377	55.0441	123.699	57.3837	61.8857	97.7216	126.475	169.959	64.4336	120.598	58.4111	99.0927	47.049	93.054	115.313	83.018	153.248	76.1804	99.3132	81.5846	74.029
XM_003395434.3	304	124	184	78	127	271	152	210	305	279	267	54	216	285	2	177	212	243	278	347	110	247	127	266
XM_012319232.2	72.091	56.8579	244.103	306.607	322.069	149.084	343.299	284.014	256.769	95.1074	307.254	201.043	263.763	311.427	237.234	545.154	335.341	411.429	351.685	426.896	181.4	185.469	429.382	341.527
XM_012319229.2	0.764632	0.000376785	0.0111116	10.713	86.9339	39.2277	0.902631	0.00516954	2.54071e-06	4.0256e-05	0.822081	75.4327	8.82357	9.48387	8.63357e-08	0.176617	0.402422	150.793	0.675019	0.318756	0.167184	45.3771	0.00371945	17.6459
XM_012319231.2	0.179889	7.06858	110.906	59.0368	0.00237299	0.496569	32.2294	28.0721	1.72112e-06	0.094498	395.307	0.00373717	0.00178484	2.63339	77.1126	210.935	325.968	0.248073	1.14045	0.161927	0.00103212	272.456	4.45109	228.601
XM_012319228.2	1.20685e-07	0	0	0	0	97.7615	0.000146115	2.56802e-05	46.556	0	0	71.5427	0	27.9017	5.96218e-08	0	0.0174003	0	0	0.000397569	277.107	0	159.201	76.0511
XM_012319234.2	0.730334	2.85154e-05	40.1572	7.08726e-06	0.211182	35.794	248.764	7.01191	0.00225737	47.5007	6.90034	0.00233312	0.00151345	193.279	0	10.0423	1.27405	3.11018	56.5472	0.00592795	8.9597e-05	0.000637403	0.603543	0.0882283
XM_012319237.2	0.00432837	1.22064e-06	0.000511229	0	0.413554	6.63917e-05	90.3597	0.0128416	8.65611e-08	0.336674	4.15298e-06	0.000510993	1.41748e-05	0.00264401	0	0.00189339	1.22682e-07	0.00298493	0.00250754	2.06378e-08	0	1.71181e-07	7.84778e-06	0
XM_020867960.1	68.1087	0.000114108	0.000109432	9.51036e-07	40.0691	0.163118	5.42749e-06	0.00201011	0.001657	0	7.69628	1.383e-06	1.9176e-05	6.21207e-07	107.36	0.00170392	2.39303e-06	0.616891	17.6987	6.29148	0.0131972	0.0481091	50.106	0.00625793
XM_020867959.1	74.3352	0	112.324	0.0538945	0.551973	85.9714	0.00434387	0.000270235	4.59278e-07	0.00767444	12.8841	5.58638e-07	3.94536e-06	1.52156e-08	12.7767	6.76717e-06	1.00432	0.000581523	0.0116574	0.373435	0.0110805	0.000710863	140.931	53.9039
XM_012319238.2	0.0645273	1.31214e-06	0.0198756	2.88469e-07	0.000216959	1.65341	0.00332345	5.06219	1.45538e-07	239.534	1.54854e-06	66.3419	0.0493577	0	0	0	0	14.0639	90.8485	3.4799e-08	0	0	0.00093172	0.000175196
XM_012319227.2	65.0405	0	0	0	0	2.04382e-05	0	0	0	1.52482	0	0	0	0	114.859	0	4.04996e-08	0	0	0	0	0	0	0
XM_003402826.3	74.7282	39.5484	15.5099	21.2782	43.0659	18.3436	42.8766	49.053	46.6291	0	46.5541	87.9335	55.1815	35.2636	97.3676	48.0353	36.3857	186.203	175.682	122.356	74.9502	39.2378	228.83	99.8365
XM_012319240.2	0.00125121	0	0	18.4149	0	0	52.7313	0	0	57.4333	0	0	0	0	9.47142	0	0	0	0	0	0	0	35.5027	0
XM_012319233.2	4.73518e-08	245.866	81.303	72.3648	2.79082	0.0100084	2.75341e-07	103.257	9.34861e-05	96.8245	0.703754	1.49846e-07	144.113	4.01578e-08	3.45164e-05	88.8432	70.766	191.633	2.05076	269.255	0.000954108	0.00528103	4.21302	110.97
XM_012319236.2	166.596	59.595	0.0745	215.997	231.247	0.0441492	42.3534	5.54175	266.92	0.0775154	75.8802	94.1371	112.036	2.69931	296.666	0.315546	0.000620985	0.0139174	5.91957	0.000400242	1.62027e-05	1.95516e-07	3.54945e-05	1.28633
XM_020867961.1	573.356	83.0635	248.591	281.534	235.645	215.451	146.477	305.968	293.123	177.559	101.998	439.563	221.03	219.309	384.153	211.494	279.841	216.885	311.738	225.34	508.35	159.405	234.775	133.084
XM_003400269.3	288	160	265	250	268	209	222	210	294	286	265	223	227	265	234	249	238	212	319	308	209	175	310	232
XM_003394568.3	315	96	330	322	303	290	357	337	317	299	305	213	286	350	408	314	306	333	395	391	275	298	457	265
XM_012315436.2	1826	874	1209	1296	2038	1822	1486	1390	1627	1435	1601	1234	817	1104	1226	1088	1254	1373	1308	1339	943	770	1219	1090
XM_012318966.2	25	19	3	3	6	7	1	3	10	7	5	5	5	2	0	4	3	13	6	5	1	7	8	9
XM_020863719.1	2	0	0	0	0	2	2	2	4	3	0	0	6	2	0	1	0	2	1	2	2	4	0	0
XM_020867938.1	70	28	33	45	55	38	44	30	56	58	55	26	180	92	69	103	109	146	102	87	107	98	175	80
XM_003403036.3	460	250	482	422	552	341	592	398	541	295	439	570	470	478	932	785	831	953	661	841	697	494	811	770
XM_020868725.1	109.809	0.797688	74.6551	0.791516	0.972535	18.6292	0.623066	116.25	82.5147	16.4619	87.1154	0.92531	44.8025	44.6721	0.45417	42.1939	0.431474	74.3973	0.00101311	54.1572	72.3816	62.0627	1.06677	25.2529
XM_012321021.2	0	18.172	0	33.4493	39.7351	0	39.581	0	0	0	0	20.4328	0	0	12.3442	0	18.3766	2.08334e-06	0.0203753	0	0	1.78458e-06	33.5318	0
XM_012321022.2	0	18.172	19.562	33.4493	39.7351	44.065	39.581	0	0	34.3026	1.24467e-08	20.4328	0	0	12.3442	22.2599	18.3766	2.08334e-06	92.4079	47.2373	0	1.78458e-06	33.5318	26.9522
XM_012321020.2	96.1905	36.8583	71.7829	60.3099	43.5572	68.3058	107.215	46.7497	79.4853	97.2355	91.8846	40.2092	74.1975	85.3279	36.8575	54.5462	93.8153	68.6027	69.2177	51.6041	50.6184	64.9373	103.87	67.7948
XM_003394723.3	142.304	142.298	85.3826	205.772	199.226	170.765	251.247	170.765	284.609	71.1522	14.2304	213.456	441.143	469.604	199.226	284.609	313.07	469.604	142.304	213.457	213.457	142.304	398.452	170.765
XM_012307707.2	122.696	12.7019	293.617	124.228	91.7739	193.235	173.753	141.235	209.391	229.848	348.77	38.5435	224.857	71.3957	105.774	323.391	203.93	228.396	272.696	325.543	262.543	403.696	156.548	319.235
XM_003397775.2	0	0	0	0	0	0	1	0	1	0	0	0	0	0	0	0	0	0	0	0	0	0	0	0
XM_012316946.2	0	0	0	0	0	0	0	0	0	0	0	0	0	0	0	0	0	0	0	0	0	0	0	0
XM_012316945.2	0	0	0	0	0	0	0	0	0	0	0	0	0	0	0	12.4118	0	0	0	0	0	0	0	0
XM_012316947.2	355.863	250.622	231.768	266.968	310.497	150.216	256.047	197.545	326.124	212.441	283.401	357.994	222.782	259.426	519.737	389.074	380.138	464.808	427.699	418.074	406.724	328.354	460.937	334.072
XM_012316948.2	0	0	0	0	0	0	0	0	0	0	0	0	0	0	0	0	0	0	0	0	0	0	0	0
XM_003401289.3	0	0	0	0	0	8.93836	0	0	0	0	0	0	0	0	0	0	0	0	0	0	0	0	0	0
XM_012316944.2	414.63	163.767	220.219	151.233	205.289	118.099	71.8161	103.526	271.995	122.928	184.848	194.293	191.146	140.764	287.261	235.814	229.403	379.454	270.673	334.735	256.509	180.194	244.942	318.344
XM_020867071.1	0	0	0	0	0	0	0	0	0	0	0	0	0	0	0	0	0	0	0	0	0	0	0	0
XM_012312703.2	0	2	4	0	11	9	6	0	3	1	2	5	1	1	0	1	6	3	1	1	10	1	1	1
XM_012312307.2	0	0	0	0	0	0	0	0	0	0	0	0	0	0	0	5.97141	0	0	0	0	0	0	0	0
XM_003393348.3	108.627	85.9841	70.1608	71.5275	77.8648	82.7989	51.7455	70.0764	59.6197	19.8611	115.806	76.6835	50.6315	88.5109	72.2067	64.4666	54.4112	93.2031	101.686	81.5594	38.6236	53.98	96.3607	90.1283
XR_001099009.1	130.373	34.0159	84.8392	42.4725	44.1352	63.2011	70.2545	79.9236	98.3803	76.1389	31.1936	85.3165	55.3685	34.4891	59.7933	50.562	78.5888	62.7969	95.3137	119.441	104.376	72.02	75.6393	74.8717
XM_020865744.1	0	0	0	0	0	0	0	0	0	0	0	0	0	0	0	7.31344e-05	0	0	0	0	0.00170211	0.00186365	0	0
XM_020865743.1	0	0	0	0	0	0	0	0	0	0	0	0	27.7111	0	169.854	5.27984	95.8525	46.4229	0.261493	0	31.1361	16.5651	67.8518	25.5663
XM_020865742.1	229	105	130	159	178	129	160	165	190	135	198	220	160.289	226	165.146	281.72	233.147	286.577	250.739	299	242.862	189.433	267.148	257.434
XM_012309406.2	0	0.00139093	0	0.00200498	0	0	0	0	0	0	0.000334453	0	0.00330453	0	4.93599	0	0	0	0	0	61.0094	0	0	0.000801402
XM_020863420.1	115.599	42.364	0	0	0	0	0	0.00183277	0	0	0	53.1998	0	77.2824	23.028	0	0	0	117.316	25.359	11.5985	76.9492	0.00172683	13.4614
XM_020863417.1	188.593	3.13822e-05	144.011	123.223	87.8062	87.9374	103	32.001	180	175	114.69	52.608	0	0	51.2547	64.0067	70.2528	140.844	28.4092	61.4129	26.3921	28.6777	105.567	15.4508
XM_020863419.1	74.5529	110.931	0.0223178	9.41005	88.1827	55.3259	0	0.10967	1.56099e-06	0	79.7003	39.1911	0.0325038	49.8506	0.0189302	0.0521373	33.6984	21.9131	0.0132512	0.0686012	0	3.3731	30.6123	2.09805e-06
XM_020863418.1	18.2547	0.242955	42.9669	0.365361	0.0111153	3.73669	0	114.888	1.09486e-06	0	0.000904183	0.0010065	30.4344	0.867074	34.7624	54.9412	0.0488565	7.2429	12.2617	66.1594	0	0	1.81927	0.00533212
XM_003396127.3	2.5092e-08	43.4605	0	0	0	2.29243e-06	0	0	0	0	20.6086	0	69.5298	0	0	0	0	0.000114971	0	3.44389e-05	0	0	0	72.0816
XM_020866447.1	1039	406	706	761	873	731	1000	637	678	707	787	602	571	650	636	607	655	755	804	792.088	609	592	1011	621
XM_020866657.1	479.946	283.075	372.053	369.5	275.8	247.059	271.98	296.158	221.59	161.818	349.113	304.907	178.857	162.939	331.298	262.509	273.889	264.509	291.009	0.379434	177.339	165.076	277.266	258.582
XM_003400405.3	447.507	218.085	265.188	414.363	532.147	360.547	589.924	392.341	729.277	306.635	616.106	601.093	215.466	144.529	428.652	387.044	232.191	455.794	339.558	588.389	442.661	314.912	401.799	274.046
XM_012315875.1	0.000127749	0	64.0909	1.42059e-07	0	6.93249e-07	40.7242	106.411	0	0	1.14032e-08	0	5.59901e-07	4.97936e-06	7.11513e-05	0.0053779	0	0	0.000675892	77.3813	0	0	0	186.795
XM_012315874.2	224.547	94.2784	0.176365	0.137249	67.053	111.504	3.31722e-06	7.73852	36.1328	203.547	139.781	0	91.6765	178.532	0.0499548	18.4417	31.9196	0	81.4324	69.3099	0	47.0118	0	9.78954
XM_012315876.1	3.41389e-06	0	1.49185	0	0	65.2748	0.371355	3.35217	0	0	0	0	1.86506e-08	6.65227e-08	1.69558e-06	0.000168919	0	40.6967	2.2647e-05	2.54002	0	0	161.048	3.7873
XM_012309490.2	578	351	486	514	543	405	507	442	526	403	555	400	389	510	411	592	602	689	685	635	635	418	733	642
XM_012311584.2	0.383363	0.288903	0.432597	0.20244	0.203383	0	0.0788322	6.43984e-07	0.0224179	0	0.181282	0.821286	0.935941	0.228014	0.75172	208.617	0.00478397	0.374329	0.827215	0.501657	0.528776	0.347541	0.702938	0.387979
XM_012311582.2	291.863	152.883	173.724	132.024	173.717	235	187.61	244	312.688	309	271.011	104.238	187.633	222.356	62.5406	263.75	191.282	298.763	340.522	406.915	118.128	326.62	229.312	361.341
XM_012311583.2	105.753	69.8282	147.844	144.773	137.08	0	115.311	0.000137629	25.2891	0	62.8076	187.94	183.431	184.416	247.708	75.6338	347.713	315.433	160.651	100.584	325.344	77.0327	298.986	164.271
XM_012311585.2	5.43706e-06	1.24715e-08	4.00895e-06	0	4.89083e-07	0	0	0	1.93793e-08	0	2.03733e-08	1.68835e-05	2.61763e-05	3.81721e-07	7.48962e-06	7.86703e-07	9.95275e-09	0.429393	2.35582e-05	0	1.52399e-06	2.6745e-07	0	2.34935e-06
XM_012316474.2	5	9	8	3	5	2	3	1	9	3	1	6	6	7	2	5	5	7	9	12	11	3	4	3
XM_012310093.2	155.429	125	211	56.8467	2.26367	169	3.63228	77.2844	6.85812	0.00535225	133.134	96.9909	0	132.499	82.2845	129.142	43.6414	91.2055	127.059	105.632	126.954	21.8524	64.2983	80.3903
XM_012310092.2	107.571	4.55689e-05	0	163.153	213.736	0	222.368	81.7156	228.142	209.995	73.8663	92.0091	260	144.501	220.715	326.858	417.359	424.794	215.941	220.368	245.046	261.148	395.702	366.61
XM_003393314.3	141	75	131	105	109	114	102	133	134	122	162	63	93	129	54	95	84	113	89	114	81	74	135	99
XM_012310191.2	6.21029	0	0	0	3.17675	0	10.0146	0	9.97575	6.06679	13.7966	13.5363	0	0	3.70161	0	3.27337	0	0	13.6646	0	0	4.21345	0
XM_003396522.2	80.212	11.6873	36.3538	8.05728	37.2281	53.4557	28.6892	30.743	68.1726	52.7451	27.4765	10.5659	33.5323	83.9446	0	76.0185	5.11592	26.3132	18.5207	78.9819	22.7697	50.8578	28.2744	14.577
XM_020863668.1	87.137	46.099	60.0193	159.052	101.134	89.9736	123.128	103.429	97.2104	88.1896	129.422	93.6951	76.03	25.989	130.298	88.1925	116.529	96.3398	94.2791	67.013	83.4542	82.7071	110.143	93.7759
XM_020867823.1	271.382	60.4723	213.599	98.4696	219.185	131.96	163.106	109.929	22.8963	121.846	8.8627e-05	187.438	131.762	82.0226	122.437	165.838	0.0228113	167.476	188.309	8.92702	146.059	138.785	103.134	166.663
XM_003402588.2	1.09372e-06	78.4556	2.77029	1.30854e-05	2.0116	67.4722	0	97.9662	164.207	89.663	261.092	2.57567e-07	15.4346	87.6239	0	0	130.66	8.18523e-08	0	300.334	0.00176831	12.8338	90.9446	0.090411
XM_012318979.1	117.618	39.0721	159.631	218.53	115.803	76.5682	200.894	122.105	201.897	73.4909	87.908	247.562	88.8035	118.353	305.563	246.162	176.318	222.524	181.691	147.739	198.939	134.381	259.921	235.247
XM_012319447.2	57	22	35	32	37	39	25	33	59	43	65	30	49	35	14	51	44	50	50	56	40	23	45	52
XM_012310360.2	7.04114e-06	25.5707	15.3926	17.9812	0	0	33.2118	0	44.4987	45.2189	0	10.8279	0	7.13466	12.6595	0	17.1311	12.0141	26.0375	0	14.5045	0	18.4489	0
XM_012310359.2	70.807	3.05297	1.60705	1.4104	31.6567	49.6376	1.97449	30.2356	2.92555	4.27666	38.5233	1.32045	12.9305	0.533577	1.3405	20.9925	1.33662	0.884329	3.38359	35.6635	0	17.7659	1.76966	25.0594
XM_020863581.1	28.193	18.3763	17.0004	2.60835	8.34335	14.3624	10.8137	16.7644	12.5757	9.50446	24.4767	7.85168	18.0695	19.3318	0	9.00754	19.5323	20.1016	26.5789	14.3365	6.49545	26.2341	6.78142	23.9406
XM_012312876.2	1568.7	798.122	1246.72	1074.02	1272.41	1406.07	557.073	1341.97	1743.18	1242.3	1048.41	1567.66	1640.5	1605.19	1835.78	2298.73	2146.54	1851.57	2165.32	2130.76	1974.12	1893.37	1999.58	2020.01
XM_003398475.3	245.171	183.878	245.171	183.878	122.585	183.878	612.927	5.23878e-06	367.756	122.585	122.585	490.342	306.464	367.756	1164.56	674.22	919.39	1838.78	490.342	1287.15	796.805	551.634	551.634	1041.98
XM_012308973.2	849	434	503	414	565	532	547	589	737	589	653	374	506	618	253	578	537	641	711	750	453	567	721	625
XM_020863743.1	255.578	45.0228	6.19893	85.4963	62.6131	169.001	96.6212	86.3589	245.365	167.305	208.792	70.7365	108.508	229.525	0.285331	73.9345	84.1071	129.174	90.1343	45.8067	75.6023	111.202	88.0656	203.35
XM_003396256.3	129.693	178.493	199.811	97.5439	151.49	33.5133	108.207	108.207	15.1908	93.7797	59.3862	177.478	122.635	57.709	257.582	119.485	134.725	151.49	104.184	238.056	189.584	106.789	161.446	102.356
XM_012309879.2	6.33463	2.6348	4.81679	11.4849	0	15.4181	0	0	14.4536	0	9.99543	7.12294	0	4.19341	9.76686	13.4944	3.7958	0	11.6515	0	5.70101	21.3769	5.49258	7.99002
XM_003399752.3	279	85	241	228	268	144.207	320	310	281	289	314	159	173.069	264.069	102	346	362	331	323.069	226.207	249	251	366	316
XM_012315013.2	0	0	0	0	0	116.793	0	0	0	0	0	0	38.931	38.931	0	0	0	0	38.931	116.793	0	0	0	0
XM_012314226.2	162	98.567	158.194	62.8199	147.451	56.3457	135.662	143	117.137	121.366	147	28.5627	93.5774	51.5809	83.5188	67.559	122.481	104.062	98.752	126.844	70.9991	79.7554	123.095	88.6119
XM_012314227.2	0	26.433	36.6606	8.18012	12.5486	62.2434	48.1264	5.39071e-05	52.0886	0	0	176.437	0	32.4191	46.4812	0	0	11.9381	25.248	0.00281403	21.0009	19.2446	23.9046	21.9572
XM_003393124.2	753	298	395	532	643	443	358	460	543	333	716	546	173	192	273	253	289	315	307	303	322	269	322	353
XM_020867584.1	106	56	78	48	81	80	76	90	77	100	101	44	98	124	4	132	100	120.083	122.448	188.51	101	109	108	122
XM_020867930.1	32.7764	3.8588e-05	0	0	1.36008	0	0	55.4979	0.000164251	40.369	1.01509e-06	29.4095	0.264666	0	0	7.6342e-07	23.7138	0.0111982	0	109.727	0	0	0	0
XM_020867932.1	139.95	104.406	62.4621	34.2046	23.2617	50.3767	0	1.17945e-07	0.00351633	0	86.8335	0	2.64198	1.63326e-08	60.7714	218.814	49.6716	233.936	106.88	0.0112643	119.155	90.7578	62.0816	102.582
XM_020867933.1	20.1529	20.5935	36.5379	128.602	128.872	0	0	36.5021	42.9022	32.631	99.1637	171.607	86.3088	85.8034	85.8033	95.186	85.8033	161.052	0	42.9028	188.845	0	0	0
XM_020867931.1	37.1204	0	0	23.1933	235.506	55.6233	198	0	95.0941	0	0.00278358	144.984	30.7846	48.1966	345.425	0	76.8113	0.000562514	68.1204	43.3589	1.14095e-07	26.2422	154.918	140.418
XM_020865863.1	989	478	849	848	1014	915	983	895	1013	1115	929	736	884	1030	560	1036	820	1035	1231	1071	839	854	1084	901
XM_003402535.3	263	105	193	189	248	161	191	184	228	200	256	254	143	166	217	183	205	239	209	246	191	145	275	180
XM_012320941.2	350.233	267.016	192.985	117.083	200.287	178.27	145	152.219	252.151	209.524	181	214	252.012	354.272	340	322.344	421	463	256	359.062	268.489	298.03	312	385.024
XM_012314069.2	16.0784	2.33536	7	7.98812	8.81287	6.93397	4.71656	21.4252	12.2379	8	10.2509	3.76087	2.56273	1	3.79379	1.30091	0	11.5175	8.26729	8	2.40491	9.7365	3	2
XM_003400180.3	21	0	23	30	10.4412	0	32.4	0	16.2	0	0	16.2	16.2	32.4	16.2	64.7999	16.2	48.6	41	16.2	16.2	16.2	32.4	16.2
XM_020866308.1	0	12	0	0	27.5588	20	17.6	16	14.8	17	17	18.8	25.8	25.6	39.8	11.2001	65.8	32.4	0	31.8	43.8	21.8	36.6	29.8
XM_012310911.2	84.7479	0.00150325	0	11.7568	79.9558	25.6164	27.7051	48.7679	10.1071	40.2703	35.0438	30.1495	12.9602	16.0345	1.48933	0	43.8307	21.6317	15.2291	0	0	13.5353	43.1648	13.6833
XM_012310910.2	216.758	164.237	0	0.112593	0	0.205467	0	1.09737	0.457612	0	7.43966	96.8509	0	0.14076	11.7289	25.0138	0.415722	2.97379	0.366684	47.3857	38.2941	0.296817	0.596969	0
XM_012310909.2	481.865	200.036	223.885	435.8	618.136	345.671	151.618	365.292	444.454	627.746	517.785	356.867	119.051	193.861	232.71	273.105	105.35	174.865	337.039	217.409	289.442	216.811	336.315	308.571
XM_003396977.3	629.629	163.725	429.115	402.331	423.908	511.507	606.677	528.843	787.981	277.983	943.731	806.133	350.989	265.964	388.072	273.881	467.403	505.529	330.365	511.206	385.264	379.357	519.923	410.746
XM_012319147.2	0	0	0	0	0	0	0	0	0	0	0	0	0	0	14.3048	15	0	0	0	0	0	0	1	8.63961
XM_003398750.3	40.2667	80.5313	40.2667	40.2667	40.2667	91.0628	40.2667	40.2667	80.5333	100.667	60.4	20.1333	40.2667	100.667	0	35.2911	60.4	80.5333	40.2667	60.4	0	20.1333	0	140.933
XM_012313220.2	89.7333	12.4687	71.7333	106.733	67.7333	34.9372	90.7333	62.7333	73.4667	59.3333	50.6	120.867	97.7333	35.3333	50	135.709	52.6	110.467	120.733	142.6	149	128.867	181	25.0672
XM_003397259.3	534	245	449	446	466	452	506	444	540	480	549	463	563	632	571	776	701	762	712	729	525	509	750	637
XM_003400102.3	0	0	0	0	0	0	0	1	0	0	0	0	0	0	0	1	0	0	0	1	0	0	0	0
XM_012308807.2	97.5373	49.7906	17.8273	27.2621	11.4277	112.258	54.2389	42.8267	74.6868	23.5976	48.0931	29.3116	2.25381	64.9899	32.594	64.9162	43.9496	44.4935	85.2255	143.836	10.3629	60.1628	70.6636	108.698
XM_012308802.2	14.0344	18.4185	17.8221	0	0	0	0	0	0	12.6578	22.6335	0	0	0	0	26.6554	10.4212	0	0	15.6543	0	0	0	0
XR_002307681.1	14.6899	0	4.73512	3.91989	0	0	39.2489	52.6369	28.5098	7.87476e-07	15.805	0	13.6873	0	0	8.7638	0	9.37533	0	20.8168	22.6403	46.0961	10.2452	0
XM_012308805.2	167.134	92.7543	207.908	266.818	182.818	112.379	154.761	82.7791	53.1878	124.632	255.253	163.868	161.806	257.784	276.406	239.882	101.531	175.749	187.834	96.0918	166.737	125.87	225.175	222.505
XM_012308801.2	0	0	0	0	0	0	1.35419e-07	0	1.59392	18.3682	21.826	0	28.0363	85.2261	0	32.1482	31.6547	94.3922	58.0875	24.1495	0	0	0	34.3123
XM_012308806.2	0	0	0	0	7.92278	39.9134	4.19367	15.2756	134.186	0.144082	0	3.09474e-06	0	0	0	0.00029277	5.09369	0.000866209	0.000141199	134.737	0	0	6.10053e-05	0
XM_012308804.2	66.6049	0	47.7075	0	99.8314	19.4496	39.5575	43.7792	60.5652	116.421	20.3891	54.8201	0	0	0	15.6336	141.833	34.9895	0	34.4225	71.2596	23.1993	58.916	54.1802
XM_020862991.1	2.49379e-07	0	0	0	0	0	0	18.0249	25.2702	0.00215984	0	0	0	0	0	0	28.516	0	2.58056	0.0466967	0	50.6715	0	0
XM_012308800.2	0	0.0366586	0	0	0	1.24855e-05	0	8.67762	4.976e-06	86.1778	0	0	151.217	0.000254678	0	0	0	0	99.2723	1.24556	0	0.000257458	0	34.305
XM_012312013.2	17	6	33	17	30	19	45	41	20	20	22	32	22	9	39	75	86	100	54	102	9	41	66	69
XM_003397330.3	380	212	288	336	337	215	263	201	368	237	330	342	298	481	354	516	516	451	484	464	429	338	485	460
XM_012317152.2	0	0	0	0	0	0	0	0	1	0	0	0	0	0	0	0	0	0	0	0	0	0	0	0
XM_012313701.2	0	0	0	0	0	0	0	0	0	0	0	58.0804	83.5101	93.7439	455.089	187.533	218.376	202.172	39.7807	44.892	169.782	89.5492	230.238	88.0764
XM_012313700.2	235.672	10.2358	58.6388	1.30344	48.379	456.389	0.0337762	282.839	11.3017	18.225	256.37	111.813	9.96539e-06	183.23	477.911	658.354	217.188	334.391	225.643	171.892	245.508	116.449	98.3266	240.01
XM_003398906.3	573.328	311.764	466.361	447.697	508.621	105.611	605.966	222.161	648.698	648.775	409.63	314.107	545.49	470.026	0	334.113	758.436	645.437	581.576	805.216	430.71	439.001	592.435	893.913
XM_012314106.1	3	0	4	0	0	2	1	0	0	0	0	2	2	1	1	0	0	7	1	3	0	2	2	1
XM_003397650.3	1670.22	889.165	1164.15	1286.82	1302.84	737.954	1191.04	1120.05	1389.23	800.976	1544.23	1262.26	901	1120.01	988.612	1544.67	1021.04	1739.02	1246.14	1275.08	1239.96	1139.5	1591.39	1137.97
XM_012311901.2	571.915	90.4127	541.091	506.836	647.558	528.612	893.878	621.253	473.145	797.924	709.4	450.403	658.013	549.04	692.323	660.692	978.186	532.691	689.283	790.025	725.641	455.891	1049.79	768.282
XM_012311899.2	153.865	125.422	252.754	181.341	358.603	440.434	176.08	216.701	381.624	421.1	118.373	134.341	281.986	208.947	189.065	324.636	292.77	391.294	441.582	427.896	181.403	206.611	112.819	238.75
XM_003402866.3	26	2	4	2	7	1	10	3	9	14	4	7	38	7	11	3	17	34	62	5	12	22	52	6
XM_012315505.2	143	53	61	62	61	61	74	56	94	73	72	84	65	66	38	55	72	67	65	99	49	47	76	52
XM_003396182.3	230.712	99	110.993	184.242	161.246	156.774	117.196	129.372	199.826	213.996	171.723	150.145	283	303.221	64.5814	211.531	154.589	223.853	285.473	308.393	134.357	256	227.578	270
XM_012309641.2	23.2879	0	91.0067	11.7576	25.754	44.2258	37.8038	71.6282	72.174	52.0037	19.2769	13.8548	0	73.7789	21.4186	47.4689	86.4106	23.1472	77.5268	35.6075	58.6431	0	68.4219	2.54346e-06
XM_003394862.3	781.567	445.453	496.554	506.592	630.059	426.654	650.089	546.539	750.372	562.869	738.624	393.881	473.991	728.174	732.697	205.453	479.108	629.198	554.591	920.924	588.532	694.737	1163.29	402.753
XR_002307664.1	508.157	323.052	464.897	552.371	653.133	414.793	420.767	471.693	665.257	434.699	471.276	590.835	457.565	509.777	767.683	544.053	449.695	570.171	497.238	521.971	617.699	540.22	761.052	444.292
XR_002307665.1	76.8421	7.10886e-08	162.372	45.7574	87.6844	48.3872	48.466	54.6452	101.135	145.927	114.402	0	84.5933	33.496	0	71.8436	95.5472	187.067	38.1722	95.8708	0	45.5906	139.766	136.296
XM_012307863.2	143.966	5.58087e-07	4.73826	0.396156	0.089184	52.1535	232.628	272.889	259.241	26.7577	99.3747	175.228	126.821	0.0134265	457.825	384.782	114.562	324.203	229.897	144.297	123.665	6.2441e-05	0.0389695	265.683
XM_012307864.2	40.2615	0	79.3151	170.497	193.383	115.325	69.3873	9.14128e-05	40.9954	6.1031e-08	94.7404	98.1231	0.00126245	60.5665	116.286	84.2434	105.902	2.20209e-08	42.2331	1.16169e-05	0	0	91.5921	38.6289
XM_012307865.2	140.206	93.4941	365.124	323.386	208.096	193.687	9.53992e-08	123.255	0.000524759	202.747	0.00276782	385.933	191.029	0.973353	16.5094	273.625	281.185	175.361	248.869	68.9381	134.104	94.4522	60.2578	201.347
XM_012312740.2	313.224	118.462	160.375	155.612	242.9	291.959	238.352	124.908	211.802	147.94	258.66	277.727	181.801	201.132	345.366	252.383	245.072	216.952	237.943	297.477	196.574	227.919	328.438	177.106
XM_003398350.3	337.776	204.538	332.625	213.388	205.1	178.041	204.648	290.092	313.198	279.06	166.34	256.273	266.199	270.868	330.634	236.617	177.928	270.048	301.057	328.523	225.426	258.081	335.562	277.894
XM_003398083.3	76	25	27	24	77	49	37	42	58	49	40	25	60	51	54	59	102	69	100	119	70	49	133	53
XM_003400692.3	438	237	459	402	412	411	656	491	508	456	463	264	434	502	253	453	522	546	687	547	364	368	628	487
XM_012319904.2	18.522	14.2293	20.9242	6.91869	40.1042	31.9549	14.0947	13.5034	15.1149	19.8744	20.2255	9.34463	46.2561	17	50.9489	21.8129	58.0405	80.5499	59.2074	94.9164	22.6812	49.7767	42.3058	21.0862
XM_012314035.2	129.63	27.5818	30.4156	77.064	61.5192	74.7799	52.6659	58.3184	85.3612	64.9962	98.6303	189.747	148.749	275.789	17.046	117.824	191.418	273.388	131.25	99.5944	259.185	155.436	144.755	214.745
XM_003399106.3	185.031	75.8942	74.2374	177.73	248.643	83.7145	75.8472	102.927	128.845	109.92	39.7327	303.755	126.819	33.5198	186.69	109.415	310.115	117.53	195.888	193.291	70.6857	108.329	132.182	105.128
XM_012314034.2	0	3.53518e-07	220.944	0	3.52799e-08	128.4	0	26.2571	163.509	108.812	0	140.385	0.124982	27.482	0.057534	1.40439e-08	0.000358227	205.129	175.323	84.7211	295.094	3.09383	3.29403e-08	275.536
XM_012314033.2	686.339	447.524	516.403	497.206	477.838	189.106	533.487	398.498	427.285	404.272	606.637	603.114	516.307	538.209	1153.21	662.762	459.467	577.953	369.539	667.394	161.034	561.141	973.063	440.591
XM_003396642.3	828	436.899	743	781	811	615	747	706	844	701	803	651.549	673	751	759	750	716.597	722	856	811	703.824	662	926	723
XM_012309138.2	0	0	0	1.16236e-08	0	0	0	0	0	0.00069892	0	24.1317	0	0.0194709	0	0	27.2523	0	0	0	0	0	6.91746e-05	0
XM_003395122.3	57	19	24.1394	28	31	17	33	29.083	49	31.097	40.2392	32	29.1962	19	26.0015	24	23.222	32.2067	27.41	37.108	22	22.103	52	29
XM_003398306.3	802	356	603	426	466	472	448	396	516	374	467	327	331	347	346	400	434	488	587	626	392	419	603	439
XM_012320724.2	330	187	324	243	301	268	305	307	335	339	354	199	257	300	192	283	262	322	355	364	235	234	357	225
XM_012309649.2	773	421	699	587	674	593	659	686	622	708	602	617	536	585	437	662	561	679	643	716	533	596	862	483
XM_003401456.3	48.5286	11.1989	42.3315	26.9383	38.4833	53.8764	46.1824	11.1989	46.1798	38.4853	42.3315	23.0899	103.843	42.3313	3.73297	53.8801	88.5112	76.9663	48.5286	107.766	80.8146	57.7247	53.8817	63.4605
XM_003401457.3	73.4713	48.801	0	0.0460585	0.0205641	9.61598e-06	21.4255	102.801	0	29.3317	0	0	41.2851	72.7988	62.267	0.850498	2.72425e-07	0.00120569	131.471	1.10157	0	0	36.4271	108.539
XM_012317367.2	0.000106016	9.66171e-05	77.6685	111.016	97.4962	57.1236	57.3921	0.000273226	95.8202	63.183	70.6685	105.91	17.8716	60.8699	5.87173e-05	105.269	102.489	111.032	0.000439372	68.1321	63.1854	81.2753	141.691	5.61771e-05
XM_003398969.3	344.19	102.376	316.523	292.061	293.808	286.586	288.093	260.05	240.771	277.254	293.069	246.431	147.052	269.04	219	303.303	290.987	330.183	258.001	338.691	229.16	200.791	347.488	336.098
XM_012313800.1	0	0	0	0	0	10.6155	0	0	0	0	0	0	0	0.000301584	0	0	1.40646e-06	0	0	0	0.00109797	0	0	0
XM_012313801.2	55.8103	53.6239	22.4773	37.9393	31.1918	20.7987	42.907	15.9497	85.229	44.7459	58.9311	25.5686	84.9479	44.9596	0	29.6965	23.0131	32.8172	83.9992	65.3086	91.8387	57.2089	80.5121	17.9023
XM_003394257.3	680	285	575	614	547	493	651	502	551	597	651	625	557	657	635	667	681	693	702	702	560	541	737	674
XM_012314464.2	75.7115	3.82859e-07	85.789	230.702	164.157	78.6751	3.04428e-07	211.779	255.423	37.7976	165.883	300.192	65.4863	0.166538	179.98	244.093	0.00018513	294.256	286.973	208.039	185.107	265.106	224.592	206.36
XM_003399566.3	470.605	230.251	366.324	345.244	387.473	393.326	568.856	356.257	592.892	438.52	629.647	97.0818	432.811	670.283	74.6296	325.885	507.907	420.95	387.163	569.707	191.708	279.046	364.531	379.207
XM_020866066.1	428.683	161.749	450.887	353.055	439.369	277.998	476.144	355.964	213.686	378.682	381.47	331.726	267.703	136.551	713.391	364.022	376.093	374.794	294.864	255.254	485.185	226.848	464.878	367.434
XM_020866078.1	216.421	201.365	499.562	439.598	4.147	539.382	113.915	339.703	251.63	624.766	789.952	406.826	70.9454	170.752	5.54403	147.587	252.195	0.736999	47.5304	407.204	194.611	112.927	32.3827	1.40094
XM_003399736.3	1712.57	713.094	894.706	975.31	1375.1	398.31	1095.53	557.377	1153.3	398.316	557.611	1401.37	1067.59	1161.45	1973.1	2546.81	1617.67	2213.43	1309.66	1666.23	1528.7	1332.32	2254.81	1896.08
XM_012314686.2	9.50302e-06	0.000223126	0.000419389	0.515844	1.7827e-05	1.20478e-08	7.18683e-05	0.000435008	0.0508292	0	0.00179597	0.000623112	240.634	0.121471	452.491	0.129063	124.503	165.538	4.04435e-05	3.69147	740.583	93.2285	30.824	204.251
XM_020865953.1	182.294	0	100.888	0	38.1042	0	56.9079	65.334	237.969	47.6026	171.364	59.5926	53.3863	0.00194848	60.2286	84.6628	95.2513	33.9506	0.0106097	14.3775	0.189907	47.1027	170.761	5.61109e-07
XM_003399722.3	77.7891	202	64.3716	269	185.284	215.745	218.342	187.666	82.0312	163.806	80.0582	145.082	257.614	289.003	383.771	276.355	322.193	431.112	407.252	50.252	326.213	273.897	272.568	424.958
XM_012314954.2	42.4468	0	79.5113	0	6.30368	0	7.87362	0	0	9.90341	29.5923	42.5438	0	0.000662854	0	18.4259	9.06803	2.94876	0.000984994	99.768	0.0295971	0	26.105	5.79983e-08
XM_003399723.3	18.4705	0	51.2291	0	30.3085	31.2555	29.8768	0	0	33.6879	13.9858	101.782	0	75.9941	0	59.5563	30.4875	36.9891	30.7368	334.602	43.5674	0	41.5665	29.0421
XM_003393504.3	79	16	71	55	58	74	44	55	66	58	48	29	48	68	86	70	81	77	103	93	62	64	92	54
XM_012309352.2	170	40	96	109	146	118	149	105	130	92	198	130	84	63	84	96	93	194	109	150	92	94	119	100
XM_003396258.3	767	340	546	562	614	462	581	426	666	568	505	531	455	471	512	547	477	539	565	565	418	480	669	429
XM_012308850.2	0	0	0	0	30.8108	30.8108	30.8108	0	0	0	0	0	0	0	0	0	0	123.101	0.000592015	0	0	0	123.243	0
XM_003395662.3	30.1019	15.051	0	0	0	15.051	75.2548	15.051	30.1019	30.1019	60.2038	90.3057	0	45.1529	0	90.3057	131.927	75.2156	45.1526	68.6641	75.2548	30.1019	15.0509	150.459
XM_003395663.3	170.455	95.0157	173.524	26.8088	136.793	96.9467	125.862	136.862	111.455	138.031	259.524	174.524	70.7774	82.0313	92.3699	157.539	126.32	109.494	35.4703	109.949	67.2853	0	154.285	117.841
XM_012308851.2	172.444	68.9334	124.476	311.191	198.396	115.192	52.0723	138.087	172.444	137.867	68.2727	40.1708	145.223	123.816	193.63	123.155	99.753	18.1896	241.376	146.387	116.46	198.898	53.4208	11.7
XM_003398881.3	619	318	493	485	477	393	454	377	483	382	490	663	544	650	728	755	701	827	513	687	709	589	814	676
XM_003394284.3	1674	599	2069	1820	2210	1655	2168	1717	2149	1160	1852	1457	2444	2753	3590	3087	2974	3804	3036	4566	3311	3201	4432	3617
XM_012309392.2	584.812	286	482	444	495	412	374	403	534.427	491.771	522	294	408	480.769	256	493	517	489	540	533.772	369	375	503.823	450
XM_003403147.3	353.247	142.871	671.191	490.894	693.495	350.911	492.914	408.774	662.132	393.086	396.737	234.791	360.789	470.558	401.885	716.37	358.887	565.17	655.768	768.235	455.51	631.338	702.81	313.332
XM_020868073.1	141.683	9.67212	162.69	184.647	0.0263326	11.1467	153.057	91.0519	161.396	0	122.081	519.611	369.548	343.122	1037.12	531.106	696.976	618.892	680.174	625.318	538.531	386.306	695.19	577.785
XM_012319581.2	756.07	463.456	184.12	218.459	252.478	478.943	273.029	453.174	309.473	446.914	525.182	406.598	184.662	168.319	0	2.52453	273.137	139.938	0.0582336	9.44743	154.959	9.35617	3.45724e-06	434.883
XM_003398962.3	2.32881e-05	2.26991e-05	1.58663e-05	1.1225e-06	1.49396e-06	8.38677e-07	51.9999	78.9645	8.96753e-08	7.7759e-06	9.01581e-06	2.93306e-05	46.9997	1.46641e-06	4.78437e-06	56.9803	1.59421e-06	1.21519e-06	5.18811e-05	5.03562e-05	47.9999	4.3435e-05	6.84673e-06	61.9487
XM_012313782.2	0	0	0	0	0	0	3.09906e-07	6.97107e-05	42.465	0	0	0	5.19628e-05	0	0	4.97106e-05	0	0	0	0	2.715e-06	0	0	9.25433e-06
XM_012313783.2	61	42	73	36	41	52	0.000120063	6.03545	9.53503	70	43	47	0.000289759	65	20	0.0196494	53	60	53.9999	56.9999	5.01824e-05	64	56	0.0513149
XM_012315443.2	557.185	310	269	413.296	429.131	343	359	291	517	335	471	502.141	164.069	168.148	298	245	206	260	221	215	311	192	228	244
NM_001287565.1	0	0	0	0	10.5231	0	16.3551	36.3876	8.77475	0	19.136	0	12.7431	0	0	0	6	23.3077	0	0	0	0	0	0
XM_003403246.3	68	81	29	33	27.4769	68	57.6449	83.6124	39.2252	65	210.864	66	128.257	27	47	37	0	68.6923	22	47	55	75	78	65
XM_012316122.2	1000.19	986.915	846.578	136.832	233.405	837.932	679.151	436.521	704.542	915.331	588.269	210.085	429.569	279.705	397.061	514.175	451.556	777.581	757.477	774.264	445.976	385.624	790.402	499.373
XM_003400516.3	19288.8	4715.08	13749.4	14961.2	15961.6	6917.07	10935.8	12046.5	14423.5	12017.7	10586.7	12879.9	6146.43	5482.29	9975.94	9320.82	6326.44	7065.42	9697.52	12267.7	6834.02	6127.38	6917.6	10196.6
XM_012317050.2	2566	1395	2064	2137	2514	2303	2856	2193	2518	1884	3169	2196	910	1241	2087	1594	1568	1880	1873	1992	1401	1201	2060	2016
XM_012313436.2	448.003	207.604	303.659	328.814	309.252	339.246	334.299	332.408	298.071	208.824	523.883	286.344	131.214	190.901	89.4286	192.128	173.997	245.528	176.835	287.634	222.405	208.358	270.981	257.917
XR_001099108.2	75.6289	53.3125	0	34.995	17.4938	9.23988	0	12.5255	34.9281	0	62.2205	0	32.7533	9.6754	12.2912	15.7627	0	19.545	29.8277	25.5157	4.61683	15.4374	37.9813	27.6882
XR_001099107.2	108.374	36.4209	52.3641	24.5024	107.861	0	20.4672	50.0051	155.106	138.796	47.2619	29.4584	19.2191	32.9695	58.8009	70.3687	81.8561	17.2408	84.496	52.0791	0	0	0	27.1711
XM_012313437.2	46.8962	19.6624	52.6694	35.2556	82.2414	44.4695	35.2412	51.7612	93.6097	32.681	25.3697	137.984	22.6563	18.2011	44.6881	20.9025	33.4506	26.8778	29.6123	14.6038	22.615	25.6739	23.3729	33.2086
XM_020867611.1	0	41.7039	52.6088	30.673	83.2356	38.2794	70.6443	0	0	0	72.7784	3.3984e-06	0	0	164.081	28.7153	27.8343	13.3953	106.846	67.4041	0	29.7941	101.43	32.662
XM_003402240.3	378	142.296	224.391	300.327	271.764	281.721	223.356	296	337	334	335.222	207	224	275	56.9189	244.285	220.166	270.605	239.154	266.596	251	220.206	338.57	265.338
XM_012311023.2	2.72002e-07	3.00419e-07	8.40461e-08	0	0	0	0	3.52326e-07	0	6.27508e-08	1.30483e-07	2.93804e-07	6.71987e-07	0	2.05664e-07	3.30483e-07	1.25247e-08	0	1.03912e-06	8.92643e-07	1.42735e-08	4.6051e-07	5.39968e-08	5.99642e-08
XM_020866045.1	38	27	24	17	20	19	38	21	29	42	39	22	30	37	52	20	44	52	45	43	29	31	32	35
XR_002308150.1	0.00120525	0.000309469	78.8058	2.87485e-05	112	0.000169137	76.8741	67.0816	0	0.000168727	246.979	0.00068091	108.588	54.3891	164.921	75.6208	97.1053	0.000124333	0.000925831	70.1451	3.20407e-05	234.258	149.865	0.000289169
XR_002308151.1	44.842	8.98929	0	6.36746	0	59.906	0	0	0	15.1218	0.522349	17.8532	0	7.66115e-06	0	0.072701	0	37.4443	17.8529	0	5.35458	0	0	23.9999
XM_012313323.2	40.1714	19.0174	7.19418	58.6351	0	8.09386	4.12593	5.91838	68	43.878	1.4986	56.1461	1.46917	11.6109	9.13797	4.30652	10.8947	35.5555	22.1462	14.9277	35.6454	4.74161	5.13534	64.9998
XR_001099410.2	0	0	0	0	0	0	0	0	0	0	0	0	0	0	0	0	0	0	0	0	0	0	0	0
XM_012317525.2	0	0	0	0	0	0	0	0	0	0	0	0	0	0	0	0	0	0	0	0	0	0	0	0
XM_012317533.2	0	0	0	0	0	0	0	0	0	0	1	0	0	0	0	0	0	0	0	0	0	0	0	0
XM_012317534.2	0	0	0	0	0	0	0	0	0	0	0	0	0	0	0	0	1	0	0	0	0	0	0	0
XR_001099411.2	0	0	0	0	0	0	0	0	0	0	0	0	0	0	0	0	0	0	0	0	0	0	0	0
XM_012317527.2	0	0	0	0	0	0	0	0	0	0	0	0	0	0	0	0	0	0	0	0	0	0	0	0
XM_012317526.2	0	0	0	0	0	0	0	0	0	0	0	0	0	0	0	0	0	0	0	0	0	0	0	0
XM_020867196.1	0	0	0	0	0	0	0	0	0	0	0	0	0	0	0	0	0	0	0	0	0	0	0	0
XR_001099412.2	0	0	0	0	0	0	0	0	0	0	0	0	0	0	0	0	0	0	0	0	0	0	0	0
XM_012317532.2	0	0	0	0	0	0	0	0	0	0	0	0	0	0	0	0	0	0	0	0	0	0	0	0
XR_002308500.1	0	0	0	0	0	0	0	0	0	0	0	0	0	0	0	0	0	0	0	0	0	0	0	0
XM_003393058.3	658	309	522	509	553	492	466	437	591	514	595	448	501	564	422	624	597	689	669	739	562	545	766	724
XM_003397811.1	0	0	0	0	0	0	0	0	0	0	0	0	0	0	0	0	0	0	0	0	0	0	0	0
XM_003393487.3	2	2	1	7	4	5	5	1	8	2	11	6	5	1	4	10	3	21	0	12	3	3	1	1
XM_012317846.2	309.717	226	234.516	151.424	239.042	31.5173	234.123	233.922	191.459	141.363	245.737	192.111	148.801	0	75.498	102.266	99.5507	116.222	62.6002	195.251	65.5208	47.2233	181.222	138.333
XM_003401807.3	173.283	0	104.484	138.576	99.9579	261.483	91.8772	55.078	165.541	82.6365	146.263	58.8891	84.1988	236	173.502	90.7344	103.449	118.778	202.4	119.749	201.479	169.777	164.778	165.667
XM_003400515.3	145.766	100.64	320.09	266.476	286.232	267.497	358.716	245.724	296.954	255.927	319.915	276.576	252.228	343.048	274.371	457.349	372.396	392.105	340.031	466.711	360.774	253.157	522.864	380.205
XM_012316125.2	276.234	81.3602	166.91	171.524	180.768	184.503	47.284	188.276	284.046	212.073	135.085	77.4243	222.772	273.952	247.629	195.651	167.604	225.895	164.969	244.289	209.226	207.843	240.136	154.795
XM_012320015.2	713	304	686	598	632	496	481	563	658	572	716	715	779	949	817	837	875	964	856	945	948	768	1121	897
XM_020863563.1	0	0	0	0	0	12.2105	0	0	0	0	0	0	0	0	0	13.8495	0	0	0	0	0	0	0	0
XM_012309783.2	19.773	19.773	59.3191	19.773	108.332	33.0623	19.773	0	98.8652	45.1545	31.1601	118.482	14.4872	39.5461	19.773	19.773	96.4749	71.8999	19.773	0	105.999	64.1922	0	19.773
XM_012309784.2	98.227	31.227	46.6809	65.227	0.00623455	95.7272	147.227	82	52.1348	59.8455	69.756	7.51793	51.4519	16.4539	70.227	52.2923	0.52513	50.0561	37.1651	90	0.00122177	3.65636e-06	98	34.227
XM_003395882.3	303	144	312	215	249	333	266	296	363	354	314	120	257	357	62	289	259	325	360	337	224	287	274	300
XM_012319500.2	267	107.266	161	139.912	138.357	119.702	122.811	162	196	182	240.874	147.685	55	83.9471	54.4101	101.047	62.183	88.6108	87.0562	113.484	79	76.1742	108.82	85.5016
XM_020863450.1	2.15999e-07	103.06	60.9209	147.873	358.227	0.00819974	0.0781976	1.228e-07	139.374	0.00257162	128.891	138.461	162.923	59.1779	0.114124	218.963	184.396	1.17334	0.680966	164.937	137.37	41.9243	216.507	74.5747
XM_012308533.2	476	31.2539	346.079	173.127	1.27407	224.535	341.922	258	306.626	316.997	295.273	134.352	256.382	401.822	498.883	422.978	349.604	523.786	588.869	430.44	476.63	422.215	484.493	405.096
XM_020863455.1	0	73.6866	0	0	17.4988	60.4571	0	0	0	0	29.8359	82.1862	64.6958	0	0.00300563	51.0591	0	103.041	82.45	23.6226	0	19.8605	0	29.329
XM_003401668.2	1054	908	1104	782	1245	772	747	738	1302	1275	768	1181	609	666	877	580	585	552	671	845	520	632	730	480
XM_012318434.2	4464.65	1341.49	3344.4	2640.45	3044.3	2738.5	2460.35	2424.79	2462.5	2867.75	3842.25	1523.83	3051.98	4437.7	1906.4	3273.18	3739.95	4526.35	4744.5	3972.89	2871.9	4510.25	4051.05	4109.35
XM_003402218.3	935.352	719.507	575.601	647.55	431.7	719.5	503.65	1151.21	2158.5	1079.25	359.75	1223.17	1439.02	1007.3	575.601	1726.82	1367.05	503.65	719.503	1295.11	1295.1	359.751	1510.95	503.65
XM_003395535.3	403	152	354	348	363	304	360	266	398	437	424	219	279	376	123	382	344	352	361	311	271	255	389	309
XM_012320113.2	0	0	0	0	0	0	0	0	1	0	0	0	0	0	0	0	0	0	0	0	0	0	0	0
XM_012310250.2	205	62	72	80	118	92	75	56	95	135	130	57	102	77	19	87	85	104	108	133	98	90	134	108
XM_003398298.3	456	231	509	464	527	389	428	386	508	435	458	310	568	589	278	528	559	576	604	521	515	538	714	451
XM_020865416.1	829	407	845	757	846	781	769	769	855	829	882	470	751	867	743	777	755	825	824	859	773	789	1138	640
XM_003394820.3	182	75	203	223	188	169	262	185	185	142	192	162	156	170	223	213	165	223	315	230	155	164	234	183
XR_001099179.2	89.3281	47.6114	50.7787	0.00468986	64.1415	17.0327	65.2513	18.9385	103.517	81.9494	26.6997	46.7617	114.996	154.865	39.8049	18.7168	110.364	134.702	134.719	133.363	101.836	101.298	33.5549	177.213
XM_012314198.2	1.30722e-08	1.18681e-08	0	17.1476	0	0	0	54.8964	0	0	54.9415	1.45303e-08	0	0	0	109.155	21.8083	0.0856098	8.10882e-08	78.2444	13.9805	71.7093	54.949	0
XM_012314200.2	0	0	2.79014	0	0	0	2.34992	0	0	0	0	12.5828	20.7838	0	93.1951	30.3656	51.9762	70.6909	14.9705	0	23.9062	8.56952	60.4625	22.8279
XM_012314199.2	1.89429e-08	1.70486e-08	0	26.461	0	55.8481	0	5.94178e-06	0	0	7.98706e-06	0	0	0	0	8.74441e-07	33.6835	81.835	0	0.00151622	21.3607	6.49684e-07	0	0
XM_020863866.1	48.5515	41.5713	52.5936	46.8046	85.6244	56.8075	63.8532	59.3221	65.8121	1.5814e-06	76.4162	71.2311	26.6724	38.8536	46.6286	39.5498	59.7533	39.8549	44.4499	32.607	34.8351	36.5943	9.86382e-08	53.6532
XM_012310498.2	0.448484	0.428734	0.406375	0.195426	0.375613	0.192464	0.146833	0.677893	0.187931	62	0.583754	0.76889	0.327609	0.146411	0.371404	0.450234	0.246664	0.145136	0.55013	0.392967	0.164877	0.405656	55	0.346768
XM_012307881.2	969	363	1020	946	997	726	953	839	1161	825	990	946	932	1144	899	1105	1092	1132	1104	1212	1028	989	1314	1164
XM_020864480.1	0	0	0	0	0	0	0	0	0	0	0	0	0	0	0	0	0	0	0	0	0	0	0	0
XM_003402761.3	252	128	181	96	140	231	125	201	270	313	155	53	263	362	3	241	209	205	404	341	117	252	131	256
XM_012318789.2	473	264	524	315	381	474	306	366	482	688	325	267	362	460	410	412	373	426	433	531	283	412	458	337
XM_020864445.1	196	99	108	110	90	92	100	106	93	202	162	57	56	85	11	86	87	102	78	123	58	65	88	107
XM_012310199.2	6.54573	0.00409886	5.1497	119.702	1.29037e-05	0	3.93751e-08	0	5.25812e-05	9.14195e-05	5.08367e-06	0.147201	149.578	2.17072e-08	168.802	3.32882e-06	0	1.21733e-05	0	0	0.259318	6.97966e-06	2.00817e-05	142.375
XM_003396530.3	276.454	183.996	250.85	187.298	352	207	367	228	299	139	289	324.853	96.4218	245	434.198	486	432	477	362	364	483.741	269	434	249.625
XM_012314771.2	0	0	0	0	0	0	0	0	0	0	2.51311	0	0	0	0	1.12126	0	0	2.16251	0	0	1.53128	0	0
XM_012314776.2	0	0	0	0	0	0	0	0	0	0	0	0	0	0	0	0	0	0	0	0	0	0	0	0
XM_020867660.1	18.3813	0	55.144	0	18.3813	9.19066	0	9.19066	18.3813	0	9.19066	0	9.19066	9.19066	36.7626	9.19066	9.19066	9.19066	9.19066	9.19066	13.4788	9.19066	18.3813	18.3813
XM_012314764.2	0	2.1618	2.22172	1.07531	9.55572	1.13281	3.15735	1.08117	8.89251	1.07038	0	5.32987	7.33059	9.55087	10.2143	3.13018	35.9858	41.3441	3.08928	22.4836	25.1765	16.1555	4.22688	15.375
XM_012314732.2	0	0	0	0	0	0	0	0	0	0	0	0	0	0	0	0	0	0	0	0	0	0	0	0
XM_012314760.2	121.137	49.8382	31.6343	85.0859	44.063	51.6765	85.8427	63.8759	65.7262	74.0814	113.296	111.67	72.4787	62.2585	58.0231	106.558	86.9561	142.279	62.5575	113.326	87.3447	87.1226	72.7746	109.408
XM_003395815.2	8	0	4	5	4	4	13	10	13	11	2	5	7	2	7	5	2	2	2	6	9	4	11	6
XM_012313004.2	105	44	76	64	79	69	75	82	90	60	91	42	57	82	64	99	79	86	94	134	86	69	115	81
XM_003393464.3	18	23	23	14	25	21	28	21	38	12	51	22	8	12	12	13	23	16	13	11	26	12	21	23
XM_012318588.2	371	212	255	157	257	268	222	195	367	280	259	127	331	420	259	387	416	513	337	409	306	414	386	429
XM_003397359.3	5437	2715	5148	4569	4772	5133	5205	5123	5555	5021	5762	3070	6610	6872	4967	7133	6806	8299	9464	9162	7247	8044	9756	8067
XM_012310058.2	621	297	586	637	728	412	589	425	645	470	484	829	731	836	1377	1075	1183	1191	865	989	1078	784	1152	1001
XM_020865557.1	579	239	660	621	661	544	625	581	628	620	652	465	606	628	474	751	672	758	815	941	674	653	925	821
XM_003395010.3	240	97	214	268	197	156	195	224	213	191	209	223	207	174	205	249	204	181	224	280	188	142	239	231
XM_012308698.2	63	54	41	21	21	68	39	58	67	76	60	24	117	107	55	111	89	75	70	117	78	69	75	97
XR_001099095.2	215.818	0.0373766	666.095	536.388	4.00174	678.164	855.401	0.00221719	1244.06	125.45	173.131	7.76055	1.07462	205.443	973.941	920.782	366.924	930.836	289.768	5.22137	567.167	210.079	754.378	246.46
XM_003398619.3	165.668	67.1168	110.107	76.1227	168.809	73.5394	136.377	96.7016	138.097	63.6704	134.68	254.908	125.081	65.645	244.529	141.789	117.238	196.512	56.3698	155.179	102.202	72.1181	180.428	126.439
XR_001099094.2	283.05	0.933621	328.911	709.872	485.338	12.8592	5.29842	222.901	0.0132249	163.2	546.631	327.03	220.333	366.909	496.589	531.588	149.225	1056.93	3.0736	630.185	763.122	640.654	280.693	408.952
XR_001099092.2	415.956	172.481	307.51	198.522	470.133	339.557	543.994	500.246	731.748	361.391	416.632	462.54	234.202	395.766	397.096	541.714	388.204	483.644	436.814	324.762	327.784	239.559	649.135	519.005
XR_001099093.2	1720.94	1087.02	1404.88	1197.58	2782.93	733.255	1880.79	1522.55	1463.14	2098.16	1861.78	3519.91	1692.57	967.831	2379.54	1371.6	2218.29	1400.77	1207.11	2412.06	1282.52	1758.34	1651.27	1341.78
XM_012313260.2	2752.41	888.229	1823.2	2742.88	2324.81	2245.92	2400.99	1784.72	2299.95	1645.62	3005.14	2204.8	754.74	837.385	1731.43	1248.46	1033.11	1308.21	530.654	1268.95	1298.73	755.245	1469.28	1233.36
XM_012313261.2	17.156	1.17966	60.2965	11.6325	244.983	12.7028	0.146185	334.872	0.000361071	1.50736	0.00170318	0.0541723	0.00320472	0.0210636	6.87927	22.0642	0.000196145	0.100539	712.208	9.64331	0.477927	0.00933569	0.816187	0.00535673
XM_003399005.3	225	83	160	125	165	114	209	136	158	150	206	150	234	306	165	382	420	525	357	341	328	318	316	455
XM_020866672.1	8	3	7	0	13	4	7	3	5	3	12	4	1	0	0	0	1	4	0	1	1	3	3	2
XM_012312626.2	413.823	210.272	93.6873	245.925	234.821	136.182	106.941	128.455	300.737	261.875	165.991	168	55.8209	100.61	77.1625	54.7519	21.6	65.4	75.2	118.741	90.4404	0	64.3171	73.1133
XM_012312625.2	188.101	157.704	131.162	87.8305	100.638	77.8182	95.0588	28.5455	53.0713	157.125	23.713	112	55.8209	25.1526	38.5812	21.9008	86.4	43.6	18.8	33.9259	45.2202	101	51.4536	12.1856
XM_020863671.1	0.182758	6.81467e-07	32.1482	0	0	43.5072	8.26332	0	0	7.30494e-07	0	47.556	125.508	50.4875	17.2084	52.7067	5.25008e-08	4.69399e-08	0.293003	48.0044	2.33742e-07	0	0	68.1101
XM_012310175.2	0.000782938	111.676	57.2336	2.17277e-08	0	4.6261e-08	0.00102921	102.862	3.88596e-08	185.508	0.0204082	131.825	0.000400729	3.69959e-06	22.4896	0	22.048	3.80134e-06	0.0165831	31.485	0.0836781	0	28.5582	2.27392
XM_012310173.2	0	2.34273e-07	129.009	117.622	32.5705	20.5356	0	27.976	51.142	5.93699e-08	0	77.5559	0	91.5523	326.962	88.8448	0	45.7385	220.209	5.71707e-08	107.288	79.8162	76.1852	41.7449
XM_012310171.2	37.491	21.7621	1.03928e-07	10.881	43.5241	0.208416	34.1216	17.0264	91.5617	87.0482	15.9556	0.0566967	0.0747308	57.5455	2.47722	159.311	219.722	247.23	150.715	166.787	170.588	113.221	233.947	172.057
XM_012310172.2	0.00332909	0.00289439	0	0.000196856	0.000731315	0.000488495	47.2028	0.00290321	0	0.00114942	67.413	38.018	59.1037	2.23835e-06	9.87197e-09	97.604	0	2.03501e-07	1.01458e-06	83.03	34.1985	39.8435	0	38.8935
XM_012310176.2	358.446	122.296	248.063	152.219	292.084	216.715	247.888	102.821	241.248	139.6	200.225	77.6625	157.106	125.685	268.31	152.129	163.953	82.1472	288.512	215.385	108.709	170.475	137.016	116.379
XM_012310166.2	124.68	104.679	114.637	174.412	90.7846	176.163	189.705	145.517	238.32	264.054	169.656	204.413	95.2303	104.124	80.5172	111.314	84.3149	166.228	34.4251	187.049	110.244	78.4046	66.1575	110.196
XM_012310170.2	63.7421	43.9484	5.67098e-08	20.0488	67.1268	77.2341	0	35.5219	0.000173034	50.1521	0.00241691	54.0945	38.3408	183.517	193.035	1.97364e-05	157.236	175.566	0.0104947	61.533	93.2526	28.603	121.411	111.799
XM_003396934.3	294.455	100.636	301.909	234.818	301.909	223.636	234.818	160.273	167.727	182.636	208.727	275.818	182.636	236.089	328	231.091	290.727	354.091	357.818	290.727	223.636	182.636	454.726	320.547
XM_020864585.1	0	3	5	5	0	10	14	4	5	2	4	9	3	6	21	7	22	19	18	0	5	7	0	0
XM_020864584.1	5	0	0	0	4	0	0	0	0	0	0	0	0	0	0	0	0	0	0	11	0	0	14	10
XR_001098702.2	22.9146	7.59652	15.574	11.5756	30.3672	10.9797	7.6284	21.5932	19.2769	23.1316	22.5727	7.69583	26.8877	29.395	0	37.0273	18.8699	15.3889	22.8864	30.3604	19.4675	7.59291	11.505	26.1569
XM_003395468.3	297.085	115.403	291.426	319.424	337.633	272.02	278.372	247.407	292.723	291.868	331.427	244.304	212.112	242.605	211	336.973	274.13	240.611	279.114	334.64	251.533	226.407	379.495	275.843
XM_020863179.1	5054.85	1426.68	4518.49	3641.95	3926.64	3234.19	4510.21	3913.09	3993.6	4858.78	4644.76	2820.45	3180.76	3732.84	3832.9	4013.06	3801.55	3676.07	6366.03	5774.02	2559.36	3623.25	5185.45	5100.2
XM_012319458.2	4.38417e-05	0	2.94631e-05	1.76213e-05	1.24678e-05	3.39812e-06	3.44452e-06	0	8.07153e-06	36.8524	0	6.59313e-05	90.3624	3.42532e-05	8.9217e-05	0.000890434	6.25365e-05	5.33772e-05	0.00101243	0.00123186	5.71132e-05	0.000353441	5.48086e-05	0.000166047
XM_012319459.2	9.35428	9.06653e-05	10.0355	30.0937	18.7086	10.0321	28.0629	0	37.2908	0	0	9.35427	5.0663	76.5306	28.0629	109.903	110.037	130.433	100.39	130.96	70.2337	46.7713	30.1002	90.2877
XM_012319462.2	0	11.166	0	0	0	0	0	0	0.124308	0	0	0	0	13.9097	0	0	0	0	0	0	0	0	0	0.00670816
XM_012319461.2	139.275	0	28.4724	0	133.512	0.252253	70.405	111.403	94.6023	16.0327	132.166	115.156	149.4	2.46614	336.631	234.604	289.4	86.9393	48.0988	193.301	94.473	209.084	99.1346	0.983774
XM_012319460.2	0.00684994	54.1777	112.287	101.897	0.00135674	82.4693	0.000182217	0.00859759	0.0003873	85.4804	0.00434741	0.00787694	0.0134344	213.89	0.0120976	34.0792	31.171	130.437	148.893	0.0166968	184.264	0.0151304	220.185	188.872
XM_003398753.3	2198.96	591	3196	2722	2773	1963	2088	1665.98	2345	2465	2219	4018.99	3237	2818	3636.99	3560.97	2619	3094.99	3138.99	3551.99	2747	2699	4417.99	2407
XM_003396790.3	164	73	127	164	167	84	138	105	151	96	200	130	151	195	277	348	409	430	247	288	303	240	297	304
XM_012316809.1	399	264	220	289	280	173	209	223	321	225	331	146	103	139	159	146	183	99	226	205	161	114	222	192
XM_003392969.3	371	135	275	279	318	346	325	300	378	464	378	187	289	373	111	300	253	275	385	404	276	300	386	305
XM_012318034.2	0.853363	1.19697	0	0.26495	0.553205	0.515237	0.408281	0	0.287038	0.232345	0.521839	0	0	0	0	45.504	0.212591	0	0.324183	1.36295	0	0	0.167866	1.33
XM_020867456.1	63.3067	19.2678	19.2673	33.03	48.1188	46.7945	19.2673	44.0419	52.297	13.7625	57.8019	57.8051	13.7623	21.3862	49.5444	38.5346	33.0296	38.5346	24.7722	16.5159	24.7722	33.0304	8.2574	22.0195
XM_020867457.1	55.1095	70.0816	0	34.6798	69.297	81.2197	90.8561	0	52.6813	21.2537	39.9053	0	0	0	0	0	28.11	0	16.1378	69.4722	0	0	14.9458	118.015
XM_020867454.1	0.0123287	20.8349	0	0.658594	194.031	6.43398	80.5856	26.048	64.6236	0.511624	115.127	27.6635	0	77.6138	0	0	0	118.844	72.384	4.7208	92.8442	0.580936	0	7.96036e-05
XM_020867455.1	336.718	46.6187	223.733	234.367	0	85.0365	46.8827	204.91	144.111	241.24	140.644	253.531	101.238	0	150.456	68.9615	60.6478	34.6215	43.3818	100.928	43.3836	130.389	157.629	23.6351
XM_012315032.2	105.07	36.1444	46.3673	121.347	67.5612	49.8045	78.807	71.7653	58.2442	2.16397	76.9577	144.378	79.7624	69.2343	189.527	171.846	196.086	168.539	155.264	215.696	132.885	75.3934	199.299	194.598
XM_012315033.2	18.9263	6.01713	0	0	9.18374	7.37288	3.70277	0	27.4103	3.61828	18.628	9.71506	26.7201	29.0651	6.55681	24.6618	56.4408	38.4987	10.2483	37.7203	16.3162	37.2758	37.2443	26.1436
XM_012315028.2	91.0038	30.8385	91.6327	36.6531	103.255	46.8226	71.4902	41.2347	76.3455	76.2178	24.4143	108.907	132.517	169.701	226.916	131.492	154.473	212.963	133.487	145.583	223.799	201.331	233.457	147.258
XM_020867025.1	249.967	109.411	348.519	345.879	432.208	275.294	213.341	89.8231	162.879	288.39	268.223	451.988	174.45	355.395	518.713	219.337	401.179	0.00610837	373.014	525.954	43.6548	144.908	744.668	123.931
XM_003401233.3	1005.16	217.265	602.875	684.426	717.4	794.816	842.34	899.797	1031.82	681.29	706.56	705.316	665.049	642.247	660.614	610.446	744.334	1185.46	624.339	666.322	999.792	602.66	579.031	716.373
XM_020867026.1	0	0.00088936	0	0	0	0	0	17.9382	2.39233e-08	0	1.46806e-05	0	0.000576554	0.00463508	0	0	35.0229	1.79062e-08	5.02813	0	2.76801e-07	0	0	2.87071e-06
XM_012316935.2	373.87	55.3228	611.606	148.696	297.391	148.89	228.319	405.442	382.299	106.321	89.2174	148.696	274.5	161.353	317.673	89.2174	123.465	384.538	368.619	32.7245	327.553	136.432	178.301	148.696
XM_020866906.1	5643	2791	2633	2879	2842	3121	2682	3384	4038	3580	2979	2183	2364	2277	3039	2369	2457	2387	3542	3342	2113	3654	2694	1949
XM_003400671.3	548	251	415	462	513	341	442	416	551	516	449	601	508	495	468	484	442	518	560	602	465	498	617	445
XM_012308401.2	405	215	434	449	438	382	383	352	391	384	412	368	293	401	400	395	341	401	401	376	318	280	537	263
XM_020865428.1	8	0	0	2	0	11	6	3	10	3	0	4	1	4	4	3	4	2	2	3	2	0	0	1
XM_003396639.3	63.7143	79.6429	95.5714	15.9286	47.7857	47.7857	47.7857	31.8571	0	159.286	15.9286	0	15.9286	47.7857	0	0	31.8571	63.7143	31.8571	31.8571	15.9286	63.7143	31.8571	79.6429
XM_012310366.2	427.286	143.357	364.429	445.071	485.214	466.214	405.214	459.143	534	445.714	547.071	354	394.071	531.214	310	491	451.143	425.286	519.143	565.143	420.071	390.286	546.143	463.357
XM_003402479.3	518.837	226.137	542.234	517.839	532.152	597.426	585.557	503.064	626	591.352	563.181	477.318	469.545	538.412	464.328	514.972	459.521	595.054	501.181	683.679	413.298	485.066	588.507	514.189
XM_003393763.3	4261	2548	3353	3613	3952	2714	3027	2664	4192	2427	3151	4726	2889	3121	5851	4618	3947	5022	3485	4370	4851	3332	4729	3948
XM_012317620.2	353	175	306	289	316	203	224	239	302	209	352	313	262	252	298	380	377	444	313	357	382	237	318	381
XM_020863619.1	145.415	0	29.4884	43.9056	0	0	1.31613e-08	58.94	86.029	0	41.4045	36.7921	71.8407	0	0	135.284	96.3326	291.943	110.967	83.0486	79.6401	121.877	45.9698	113.178
XM_012309971.2	12.4736	0	0	0	10.693	82.693	0	0	0	0	0	0	0	0	0	0	0	0.0328732	0	0	0	0	0	0
XM_012309968.2	122.741	44.4188	0	0	26.6062	0	51.3635	48.0382	56.768	0	49.1679	0	102.06	0	19.8052	78.8794	54.4675	0	96.1639	0	122.291	33.0801	73.0339	24.4526
XM_012309969.2	0	25.379	1.81605	0	0	2.35098e-05	120.121	296.876	0.100981	0	53.5646	6.84001e-07	180.13	104.017	0	0	49.7118	14.3475	0.00445871	84.1388	0	0	0.00744431	19.2819
XM_012309967.2	429.37	142.462	439.625	506.094	478.582	330.305	382.262	84.853	526.102	585	432.863	529.208	169.923	340.932	494.195	292.964	445.488	318.677	142.044	454.364	194.559	319.043	532.633	272.215
XM_012309970.2	1.89804e-07	82.7407	0.0706405	0	1.11828	0.00152544	77.2531	107.293	2.51744e-05	1.13034e-05	0.000153463	0	0.0468156	5.05095	0	39.873	0.000292765	0	203.821	152.448	116.51	3.81948e-08	127.356	38.8727
XM_012311966.2	281	126	334	293	287	324	351	291	411	298	295	234	290	391	283	319	344	381	348	376	359	335	488	291
XM_003395401.3	626	307	510	422	482	386	385	424	506	437	508	363	350	469	396	400	376	438	427	497	446	368	464	386
XM_003400549.3	393	193	211	213	151	198	182	186	250	234	207	273	78	131	197	112	109	136	115	237	140	134	154	99
XM_020868505.1	81.4114	32.6002	282	242	225.6	2.10461	168.8	120.2	170.2	27.0073	120.8	142	214	249	89	147.2	260	203.2	276.6	234.6	160.6	181	158.4	239.6
XM_003392946.3	189.589	47.3998	0	0	47.4	264.895	142.2	94.8	94.8	188.993	142.2	0	0	0	0	94.8	0	94.8	47.4	47.4	47.4	0	189.6	47.4
XM_020868636.1	4	2	0	0	2	2	1	1	0	0	1	0	0	2	2	1	0	1	2	2	0	1	1	1
XM_020865276.1	1.0816	0	126	0	40.2458	45.0834	0	0.195159	84.1921	0.000722172	0.104883	22.9484	0	1.06497e-05	2.62044e-06	6.67167e-07	21.7989	4.56837e-08	0	0	0.0346105	2.55485	92.3779	60.6392
XM_020865275.1	140.45	0.0149396	1.98456e-06	73.9462	95.2749	0.0288761	131.447	99.9889	0.000473399	111.283	97.392	77.1316	20.6793	0.831687	138.847	0.00258986	0.000983787	109.624	0	66.6033	59.6842	0.000670493	0.0420876	44.0931
XM_020865277.1	0.241308	16.6429	0.00194162	0	0	22.3204	50.1998	0	34.6943	0.0264611	50.4523	3.74796e-08	46.6922	5.95005	0.0075561	103.941	0.00325002	1.39703e-07	113.812	0	0	47.4492	1.66463e-06	1.01596e-08
XM_020865274.1	2.95958e-06	1.46298e-07	3.12926e-07	0	0	11.5298	0	0	0	0	0	0	0	34.3076	0.366895	0.0171495	59.9689	0	0	0	0.000686767	15.4828	2.01006e-05	7.2755e-08
XM_020865278.1	216.307	216.342	106.998	170.054	147.479	136.038	133.436	146.816	197.113	84.6902	137.232	249.92	208.628	384.911	321.827	363.04	463.228	435.583	220.239	468.397	540.281	388.512	360.697	145.312
XM_003399333.3	479.542	132.549	199.117	462.527	439.931	108.919	247.126	370.911	434.146	179.51	323.268	336.694	159.473	148.869	37.9324	213.499	207.264	133.407	223.541	284.639	135.393	80.6301	303.333	179.937
XM_012314375.2	784.039	429.316	685.114	560.747	628.59	635.699	648.74	580.507	709.921	666.577	688.197	535.208	718.014	813.91	753.254	852.528	783.009	939.791	868.474	1053.19	775.256	819.298	1100.54	934.865
XM_020865327.1	459.419	213.721	448.769	230.726	202.479	255.702	374.134	209.723	319.933	275.599	454.535	303.099	343.514	385.221	425.813	470.973	524.726	525.802	481.985	527.174	425.35	456.072	574.122	406.198
XM_012314374.2	0	32.8986	0	0	0	212.68	0	70.9585	0	137.314	0	0	0	0	0	0	0	0	0	0	0	0	0	0
XM_012316050.2	431.092	223.882	0.0787753	430.963	353.459	329.808	446.342	74.1594	608.14	330.176	140.892	349.377	635.438	723.276	52.3353	811.005	883.46	680.081	634.099	1313.74	106.765	723.261	698.972	719.324
XM_003400489.3	0.000450821	0.000323679	0.00171701	2.44253e-08	4.14086e-05	1.80794e-05	91.3813	104.022	9.43053e-07	9.87643e-07	368.36	0.000577558	0.00014986	5.4205e-05	273.587	81.7469	1.11661e-05	79.8208	0.00156702	0.000921558	0.000448917	0.00129285	91.8448	2.60235e-05
XM_012316052.2	157.593	77.0372	0.000258935	0	0	143.736	1.0601e-08	4.14826	0	120.295	7.51867e-05	0.000211365	52.7208	7.80845	0	0.00322456	0	0	1.49721e-06	72.8363	0	15.8511	0	125.926
XM_012316049.2	87.3145	47.0809	528.919	0.0372486	55.5414	47.4563	56.2771	342.67	3.86015	0.528864	26.7474	74.6225	13.841	107.916	10.078	27.2453	17.5402	7.098	141.899	89.4223	494.235	155.886	125.183	12.7502
XM_003402523.3	157	69	194	213	219	118	229	146	181	103	153	346	214	247	639	405	441	414	323	336	367	211	429	311
XM_012315133.2	6.30486	4	10	10	2.23756	0	6.31648	0	5.79403	2	5.56524	2.96143	2	3	10.3182	12.7164	4.5378	2.1244	3.037	1.56189	6.57455	0	7.58834	2.59786
XM_012320387.2	7	4	2	5	5	0	0	2	4	1	1	8	15	19	15	14	14	15	23	17	10	20	13	6
XM_020868316.1	0	0	0	0	0	0	0	0	0	0	0	0	0	0	0	0	0	0	0	0	0	0	0	0
XM_020867566.1	0	0	0	0	0	0	0	0	0	0	0	0	0	0	0	0	0	0	0	0	1.40489e-07	0.0939703	0	0.0182814
XM_020867567.1	0	0	0	0	0	0	3.97613	0	0	0	0	0	0	0	0	0	0	0	0	0	0	11.8362	0	4.11059
XR_002308670.1	0	0	0	0	0	0	0	0	0	0	0	0	12.9701	0	24.003	0	4.32336	0.00321044	0	0	0	6.28693e-05	0	0
XM_020867568.1	0	2.0042	0	6.00489	4.00199	10.0016	0.0245284	6.00017	2.1338	1.00014	2.00015	5.00454	2.05349	20.0035	0	6.01003	8.68576	8.32331	17.0014	0	14.1481	12.0704	16.0032	9.28479
XR_002308671.1	0	0	4	0	0	0	0	0	4.87224	0	0	0	0	0	0	0	0	12.6737	0	13	3.85424	0	0	3.59201
XM_020864348.1	90	37.9942	59.9948	2.41589e-05	83.9975	43.9992	34.3549	35.9933	4.81575e-07	41	55.9952	111.981	35.9924	14.9997	50.9953	27.9949	30.9992	41.9991	30.9933	42.9912	45.9984	21.9962	18.3749	36.9977
XM_003397578.3	0	0.00576656	0.00522707	60	0.00246501	0.00078581	27.6451	0.00665363	54	0	0.00477288	0.0185527	0.00764382	0.000328673	0.00471031	0.0051374	0.000809384	0.000861741	0.006679	0.0088028	0.00156218	0.00383539	32.6251	0.0022869
XM_003399542.3	125	46	85	89	76	61	90	76	87	74	123	84	102	113	69	125	127	175	133	188	94	112	176	145
XM_020864180.1	1.48223	0.988341	8.14298e-05	0	0.00151653	0.207201	180.993	0.000578582	3.94738e-06	0.000100514	28.7735	0.0117577	15.5352	0.380425	77.7935	1.48968	145.678	30.9188	16.8642	281.774	0.00411579	25.3287	9.67821	0.529382
XM_020864179.1	79.1449	41.6558	301.785	108.215	160.578	66.643	164.792	135.005	236.439	28.6296	101.365	296.537	441.602	383.199	354.295	853.488	666.852	989.523	581.257	748.047	518.92	367.39	753.994	821.347
XM_020864181.1	1.08138	0.726428	0.0127805	0	0.00105232	0.141298	120.248	0.000428202	2.66107e-06	7.14253e-05	20.7255	0.00866842	11.5535	0.261291	56.1923	1.10222	100.673	369.713	12.5482	209.286	0.00287059	18.7072	6.89143	0.377046
XM_020864182.1	319.292	187.629	297.202	403.785	273.42	141.008	73.9664	174.994	291.561	172.37	281.136	280.443	129.309	229.159	920.719	593.92	450.797	1.84472	397.331	43.8926	559.073	247.574	449.437	445.746
XM_012314769.2	725	358	594	485	530	485	438	491	668	673	611	440	428	484	295	457	437	557	560	639	420	417	601	480
XM_012319933.1	0	0	0	0	0	0	0	0	0	0	0	0	0	0	0	1	0	0	0	0	0	0	0	0
XM_003402770.3	396	143	365	330	342	295	309	353	392	314	334	247	278	273	314	378	310	340	311	364	280	249	443	261
XM_020867909.1	82.7455	16.5425	5.49047	10.2686	5.13975	19.3488	2.16116	8.29359	9.24391	75.0314	19.4837	11.412	13.8907	12.1922	1.12038	16.4523	3.29	27.0633	19.2972	1.03993	7.12472	24.9999	1.05364	4.22935
XM_020867012.1	66.6806	0	10.3204	82.0073	38.1216	35.4426	145.699	144.71	76.2988	29.0715	124.937	83.1079	77.6914	221.207	220.562	184.026	104.604	188.599	139.106	156.359	352.42	107.703	270.482	133.1
XM_020867014.1	578.108	151.376	905.737	612.305	616.568	263.944	539.772	394.063	864.537	750.826	226.423	737.352	471.723	1357.4	1789.49	996.27	802.235	1065.95	1115.82	1223.84	1427.65	1408.69	1325.9	238.717
XM_020867015.1	147.989	87.7528	695.499	338.412	9.19607	419.384	989.088	716.135	309.406	555.807	510.266	331.919	407.431	150.539	521.812	322.84	395.441	329.243	740.429	755.94	513.501	196.043	765.696	952.632
XM_020867013.1	0	0	26.1652	21.3131	55.4879	62.2104	119.909	135.651	77.7914	64.8987	18.2766	10.951	13.1414	48.2516	84.6981	89.8821	41.6682	176.598	86.6178	200.178	118.874	88.6503	137.79	171.842
XM_020867007.1	67.8044	0.000274812	0.00184394	0	123.986	0	0.147034	0	250.001	5.08502	3.21249e-06	79.9082	182.03	0.0492269	8.98935e-06	0	70.2187	5.31006e-05	25.2479	0.0729198	0.0086241	270.404	47.951	0
XM_020867011.1	382.387	162.712	495.006	366.782	351.395	288.332	282.193	543.808	416.34	285.707	36.4326	698.809	193.773	562.102	950.112	598.775	393.459	852.527	717.89	441.763	587.793	820.834	637.59	964.248
XM_020867008.1	8.16663	15.2384	87.0629	338.686	153.244	32.6892	167.472	57.1626	50.6255	32.595	75.1797	78.5783	193.56	331.181	162.324	781.205	266.14	565.621	358.003	302.346	40.9027	51.7665	424.877	151.963
XM_020867009.1	3.66656e-07	27.6554	32.3446	17.5406	4.58991e-08	0	91.8052	38.4703	0	1.16794e-08	31.5586	114.375	9.20617e-08	0	0	23.4879	53.3673	0	6.29969e-08	0	47.0843	73.1324	0	121.499
XM_020867010.1	146.864	53.2651	171.863	166.954	8.34659e-06	173.999	408.915	0	9.47971e-06	250.011	276.926	0	760.65	327.265	0.000897224	461.513	314.868	381.466	449.889	992.504	145.771	209.776	649.711	0
XM_003394428.3	101.385	43.6584	108.117	84.1366	31.9664	98.3283	121.398	203	56.4063	104.486	127.122	35.5945	41.6304	94.5593	49.9565	79.5125	74.9348	66.6087	191.919	159.229	60.8268	49.9565	143.857	63.0284
XM_012321024.2	97.9081	32.8433	75.8829	89.145	175.034	69.2243	37.7498	0	127.302	37.5138	49.2002	86.4055	71.3696	94.4407	152.043	96.4875	118.065	98.3913	0.436006	67.1511	63.1732	104.043	80.6033	128.972
XM_003394098.3	127	91	117	93	127	86	90	74	133	94	144	91	79	109	90	100	90	132	96	120	108	109	144	88
XM_003399137.3	18.9216	5.66464	5	10.0119	6.18713	9.06603	2.28344	10.5748	9.76209	8	9.74909	3.23913	2.43727	1	1.20621	3.69909	2	4.48254	7.73271	6	11.5951	4.2635	2	4
XM_012316962.2	33388	25056	37494	15897	46308	44125	22259	19870	46731	56125	19787	20614	19836	26744	12451	19942	20006	20225	14175	19090	16979	25838	14712	8021
XM_020867762.1	308.574	158.859	95.247	66.0203	40.7409	108.014	22.7723	5.14487e-06	86.9518	87.932	178.039	32.1185	42.8378	60.1554	0	30.8928	48.7442	59.1695	39.7979	112.401	95.1882	47.8393	109.627	8.217e-08
XM_020867761.1	250.74	123.315	98.6519	135.646	123.315	209.635	164.42	82.2099	156.199	69.8785	135.646	176.751	65.768	94.5414	156.199	143.867	78.0994	164.42	143.867	176.751	168.53	143.867	143.867	123.315
XM_012318830.2	444.686	91.8264	327.101	340.333	327.944	213.35	338.808	523.79	398.849	360.19	536.315	428.13	105.394	81.3031	172.801	95.2398	96.1564	70.4107	136.335	161.847	11.2814	93.2933	208.505	220.685
XM_003394193.3	127	74	108	82	106	86	106	109	110	102	135	105	72	67	54	116	123	124	125	142	69	64	140	122
XM_003399568.3	180	84	180	224	202	197	199	173	166	181	252	104	164	196	82	202	204	175	274	189	173	127	268	182
XM_012317616.2	702.098	284.634	550.293	1017.67	664.146	683.122	967.753	759.015	796.976	664.146	997.422	683.122	607.22	759.024	1188	759.024	1048	815.951	721.073	891.854	626.195	777.999	967.756	702.097
XM_020867165.1	302.902	141.366	383.707	1.32912	470.854	157.878	127.247	123.985	344.024	354.854	21.5783	249.878	304.78	270.976	0	334.976	1.24154e-06	341.049	387.927	363.146	426.805	171.001	474.244	157.903
XM_003400499.3	6	4	0	4	2	3	2	5	3	4	6	2	3	15	3	3	1	3	2	7	5	4	4	5
XM_012309289.2	17.0259	3.23715	0	0	4.29546	0	6.73891	0	43.385	9.7767	3.94526	6.20386	38.3881	0	0	22.2971	37.0132	0	19.4269	14.0869	52.1683	0	17.9974	9.71251
XM_003393092.3	291.974	121.763	254	237	274.705	182	218.261	252	225.615	235.223	264.055	185.796	155.612	237	187	232.703	219.987	295	309.573	292.913	194.832	237	324.003	274.287
XR_002307842.1	39.0276	12.631	15.1774	19.9172	22.7661	22.7661	7.20869	11.9251	28.7922	17.3456	22.7661	21.0594	11.9251	5.42049	6.87156	8.96852	8.00733	21.682	16.132	11.2878	12.631	7.58869	9.00519	13
XR_002307841.1	2.50163	0	0	1.89038	0	1.61183	0	0	0	0	1.61183	0	0	1.61183	0	4.241	2.60122	1.61183	0	0	0	1.61183	2.20357	1.25126
XM_020863700.1	4.21848	2.87373	6.11737	10.3446	2.44695	2.44695	1.65233	0	3.20781	1.22347	9.78779	7.94057	8.56432	1.22347	5.70323	1.34097	0	2.44695	8.71048	6.83654	2.87373	0	4.06959	7.74874
XM_012310825.2	15.2523	15.4952	8.70524	1.84788	6.78697	3.17515	8.13898	15.0749	0	11.4309	1.8343	0	4.51059	2.74421	12.4252	9.44951	5.39145	1.25925	13.1575	11.8756	7.49525	2.79948	6.72165	0
XM_012318472.2	296	109	261	207	259	217	237	274	263	253	260	134	257	341	251	297	248	289	324	396	207	266	307	321
XM_003396104.3	0.000487264	0	15.6696	47.8348	4.11522	0	29.4174	0	43.8348	13.5044	52.4174	0.296314	14.0571	38.9217	0	37.3391	117.67	1.45322e-07	0	50.3391	0.00872616	42.5043	0	0.453588
XM_003396103.3	276	109	62.3304	31.1652	77.8848	50	15.5826	54	31.1652	93.4956	15.5826	105.704	186.943	109.078	114	124.661	62.3304	275	133	124.661	130.991	93.4957	196	76.5464
XM_012315204.2	8	0	4	2	6	5	7	12	22	19	9	8	11	10	3	8	9	8	9	0	19	0	13	0
XM_003399896.3	9.19732e-07	3	2.50099e-07	1.53226e-08	5.44024e-08	1.87813e-08	0	2.85053e-06	4.61228e-08	5.74953e-07	5.41264e-07	1.56463e-06	3.34249e-06	5.39937e-08	2.08064e-07	1.87588e-06	6.63223e-08	3.84397e-08	2.80657e-06	12	2.23245e-07	12	4.36362e-07	22
XM_003393658.3	4447.84	1630.78	4229.84	4798.26	4200.34	2006.02	3959.34	3659.26	4297.41	3081.36	4200.56	4372.84	4916.63	5211.95	5685.83	5899.99	4088.41	2688.85	5895.61	2655.17	7170.86	5465.96	6200.55	3963.79
XM_003393657.2	366.165	1034.22	1106.16	213.735	883.656	939.976	124.664	245.739	1608.59	1259.64	469.438	1003.16	1040.37	1519.05	2246.17	450.008	1208.59	3111.15	746.395	2712.83	99.1389	452.043	118.454	1108.21
XM_012313078.2	114.84	12.3776	110.117	35.1616	96.1212	77.7855	27.8849	122.189	0	108.311	56.6951	25.8421	39.722	69.5675	0	3.7381e-06	56.7871	21.1622	19.7608	0	0	0	55.1013	0
XM_012313082.1	231.591	185.226	182.704	258.72	174.658	179.349	154.216	204.811	196.791	183.269	303.903	213.355	49.9438	0.0243398	54.6744	107.558	51.2458	151.604	113.281	79.7209	79.1395	104.047	144.384	142.093
XM_012313071.1	234.569	45.3962	68.1795	62.1187	81.221	50.8651	68.8994	0	237.209	22.4204	165.402	70.803	86.3342	27.4081	142.326	47.4419	41.9672	18.2337	85.9582	180.279	113.86	37.9535	62.5148	75.907
XM_003401040.3	72	40	46	58	84	66	65	74	72	43	44	55	105	80	63	89	56	104	79	90	94	83	219	92
XM_003401331.3	13	15	9	14	7	12	24	14	19	9	19	18	3	1	17	6	3	7	10	12	2	3	5	12
XM_003398155.3	9	3	10	16	17	3	10	8	25	18	11	12	8	5	10	8	12	16	4	14	3	5	5	11
XM_020862663.1	101.858	65.1429	216.143	204.571	144.143	8.02439	75.2858	1.21284	3.46042e-07	1.13469	75.8621	146	99.1429	111.143	180	89.2864	206	127.714	0.00316489	240.571	184.571	0.0238051	225.143	53.715
XM_003394933.3	202.142	80.8571	80.8571	40.4286	80.8571	237.976	161.714	256.787	299	259.865	202.138	0	80.8571	80.8571	0	161.714	0	121.286	213.997	40.4286	40.4286	258.976	80.8571	121.285
XM_012307979.2	1007.19	409	650.213	698.303	743.79	558	685.138	673.303	800.873	725	831	870.498	620.299	738.453	1105.88	1246.13	1202.84	1218.11	914.052	981	932	708.084	998.118	1181.3
XM_003393426.3	89	66	31	56	55	56	62	46	66	48	71	59	67	108	46	60	82	50	66	65	72	84	65	79
XM_003399580.3	340	142	287	329	318	307	305	329	372	398	338	277	190	348	254	303	242	266	348	373	216	252	349	274
XM_003393718.3	587	282	973	609	768	839	759	943	1045	893	741	524	857	991	583	759	610	895	1024	963	689	1005	1216	694
XM_003402546.3	135	90	112	157	136	84	113	81	150	80	122	160	161	225	251	288	304	344	231	258	254	202	349	327
XM_020867276.1	0	0	22.4758	34.8418	0	29.3131	0.0044286	0	12.3478	0	18.8368	37.0435	33.1359	0	0	1.00759e-05	0	0	0	98	21.7932	0	0	23.7369
XM_012317699.1	85	22	1.10136e-08	22.6864	19.4582	7.88573	47.6513	66	0	38.9164	0.520603	0	53.6209	160	97.291	77.831	198	68.1037	68.1037	0	1.545e-07	87.5619	97.291	46.2554
XM_020867277.1	1.04777e-08	0	52.5242	17.4718	33.5418	30.8011	20.3443	0	39.6522	33.0836	40.6426	9.95652	36.2432	0	120.709	5.16901	1.96889e-05	69.8963	52.8963	1.09065e-05	85.2068	39.4381	40.709	0.00767236
XM_012318307.2	53	33	0	2.51	80	0	91	58	68	2.5301	67	29.0265	95.5584	5.66875	78.3929	229	216.443	123.294	179.503	183	156	82.3185	241	96.7653
XM_003402093.3	2.48097e-08	0	61	63.49	0	52	3.07702e-05	0	0	50.4699	2.27806e-06	30.9735	68.4416	152.331	128.607	0	2.55664	142.706	1.4969	0	2.10622e-05	100.681	0	123.235
XM_012319727.2	13.1527	13.1527	17.5369	6.57635	4.38424	20	0	4.38424	2.19212	21.9212	9.46362	4.38424	6.57635	4.38424	4.38424	4.06025	4.38424	7.7659	8.76847	1.97816	17.5369	8.76847	10.9606	15.3448
XM_012319728.1	6.84729	4.84729	1.46305	9.42365	3.61576	0	9	7.61576	7.80788	4.07882	7.53638	3.61576	7.42365	1.61576	10.6158	14.9398	9.61576	9.2341	5.23153	11.0218	10.4631	3.23153	7.03941	5.65517
XM_003394212.3	132	73	88	63	103	122	119	98	152	131	117	100	267	277	238	338	348	367	269	329	234	256	286	390
XM_020866712.1	243.149	73.6206	157.207	122	107.149	101.762	137	103.207	191.207	112.678	166.471	160.207	127.65	93.0009	96.8041	148.849	165.457	122.773	173.695	224.776	97.1928	127.601	156.772	192.257
XM_020866711.1	5.7383e-05	0.003311	1.65023e-06	0	0.000448108	28.2382	0	0.00136132	0	2.20771e-07	0.00039821	0	62.4771	2.08573e-06	0	2.22995e-08	0.0362112	0	0.000102116	9.10334e-08	0	0	55.0028	0
XM_003400895.3	0.0012272	0.00200067	0.000357896	0	0.000246442	0	0	0.000831925	4.18585e-05	0.000377058	0.000232795	0.000735829	1.9113e-06	13.0594	0.0039487	166.151	38.122	249.227	170.303	141.096	11.674	117.091	113.133	181.725
XM_012316547.2	29.8494	38.374	12.7928	0	29.85	0	0	12.7909	12.7931	21.3216	8.52813	12.7924	51.8732	139.94	132.192	0.000174397	135.385	0	0.00189676	0.128544	162.133	3.30749	2.0923	1.01784
XM_012311150.1	14294	5499	12639	11206	12267	10328	8380	11689	14075	11328	13597	8367	10177	11578	8239	10176	11771	12700	12051	16868	14322	10258	14934	10405
XM_012320380.2	423.585	287.399	75.0805	154.059	35.7737	6.80618	0	26.2913	35.7292	15.4876	34.282	631.93	467.325	614.502	630.615	813.498	557.993	648.609	311.174	582.172	961.854	700.088	486.513	618.639
XM_012320395.2	13.3972	114.553	35.2682	0.107879	348.416	218.573	13.0482	136.593	291.692	185.705	0.527906	0.42098	1.82595	9.83437e-07	2.66038e-05	43.9514	36.4753	235.7	13.3212	4.74907	0.00226783	0.00118647	3.74555	29.3237
XM_012320402.1	1.05678	24.7648	249.683	0.609251	56.5746	32.5501	1.70669	30.5614	41.0223	33.9413	201.048	0.0116854	22.102	0.000162872	5.27479e-06	106.233	261.141	0.478044	14.0643	92.7041	0.000781028	0.841698	13.1862	32.0386
XM_012320388.1	358.961	7.28296	67.9687	271.224	13.2362	7.1068	293.245	9.23772	8.55611	8.72823	26.0326	1.43285	70.4784	45.4429	1.44763e-06	122.287	298.241	6.0328	107.983	155.345	211.16	35.4782	401.497	498.975
XM_003393122.3	0.000336114	1.56419e-05	9.39259e-06	0	0	29.9644	0	84.317	0	58.1376	122.109	2.20455	0.268103	0.0547123	134.385	0.0303425	103.15	479.181	367.458	0.0293488	0.982871	30.5906	57.0581	0.0235943
XM_003397885.3	1760	1018	1310	1079	1176	1163	1010	1009	1306	1449	1213	1136	888	1114	1040	997	824	1009	1109	1212	743	886	1190	968
XM_003399611.3	19.6551	60	0	0.0180028	0.82697	152.155	0.203833	114.708	106.462	22.858	7.38933e-05	18.0102	1.71341	0.00156798	0.535721	1.12651	0	0	0	4.63473e-08	0.00427212	0.0117949	0	0.0778771
XM_020865884.1	242.345	1.99273e-07	227	1064.98	216.173	310.845	700.796	617.292	496.538	62.142	587	298.99	164.287	174.998	355.464	556.873	161	246	712	661	263.996	423.988	212	603.922
XM_012320112.1	4.04225	0	5.50042	1.1259	7.77341	3	3.09677	4.2881	11.9867	5.35392	0	4.21148	0	10.5622	3.158	3.08398	1.03554	2.02514	8.58079	1.08018	8.7536	12.0355	11.3044	6.41968
XM_003393133.2	5238	2754	4142	3483	4158	4259	3869	4211	4801	4303	4580	2600	5136	5236	4639	5090	4883	6221	6527	6564	5428	6193	7268	4907
XM_012319760.2	0	22.8774	15.2197	22.8774	0	0	35.5126	55.8054	45.7547	0	20.2917	0	22.8774	26.7546	22.8774	60.872	45.7479	45.7547	86.7157	69.9732	91.5094	45.7547	91.2917	0
XM_003403095.3	37.4032	40.461	0	15.5259	68.5726	65.3644	0	0	43.5195	24.9355	0.00150058	56.1048	21.7597	41.9309	84.0984	0.00822536	6.12465	130.794	0.338838	213.244	55.8696	62.2211	6.26752	43.6371
XM_020868173.1	44.5968	2.66159	53.7803	68.5968	103.427	106.636	63.4874	45.1946	89.7258	45.0645	35.7068	24.8952	58.3629	41.3145	14.0242	87.1197	86.1274	132.452	81.9455	322.783	182.621	44.0242	101.441	56.3629
XM_012314758.2	82.4908	11.664	11.659	29.6929	77.5272	105	99.247	71.6502	55.2958	28.1483	28.2455	63.8376	59.6915	76.461	33.0824	13.9597	33.0824	75.1495	77.965	66.1647	62.6925	64.3465	16.5412	13.6804
XM_012314759.2	76.5092	74.336	111.341	46.3071	55.4728	0	13.753	40.3498	62.7042	101.852	90.7545	0.162363	40.3085	42.539	40.9176	84.0403	76.9176	40.8505	32.035	48.8353	53.3075	28.6535	112.459	74.3196
XM_003393558.3	5057	2695	4568	4440	4573	4293	4567	3776	5103	4338	4136	3843	4854	4848	4510	5657	5139	5368	5283	6052	4764	4840	5324	5378
XM_003393784.3	117	25	69	78	94	56	79	56	104	61	99	66	41	20	40	42	48	49	41	54	51	38	65	50
XM_003399613.3	375	283	266	271	338	239	187	159	365	285	228	299	328	388	198	347	467	463	319	399	320	273	301	302
XM_003392931.3	209.645	1.14083	0.143817	14.4174	33.3229	0.476772	0.148662	341.994	0.294856	1.2788	0.570612	0	0	96.4718	1.21731	0	0	41.1928	0.888001	0.0341432	22.1584	0.922647	0	65.3518
XM_012320575.2	427.685	215.787	307.485	240.583	348.677	94.1753	215.619	151.253	460.611	122.853	337.938	376.971	703.854	891.47	247.148	977.942	992.912	1205.78	861.488	1188.47	636.487	797.971	839	1110.53
XM_012320571.2	91.633	261.047	46.3711	0	0	409.269	202.204	22.3247	310.095	530.868	186.491	0	0	0	378.584	0	0	0	163.624	6.49317	0	46.9922	0	3.72365e-05
XM_012320581.2	31.0368	31.0246	0	0	0	93.0793	31.0284	44.4281	0	0	0	31.0292	155.146	62.0584	62.0509	62.0584	93.0876	31.0292	0	0	59.3549	93.1141	0	124.117
XM_020865403.1	24.6223	4.10372	4.10372	4.10372	2.05186	10.2593	10.2593	2.05186	10.2593	8.20744	35	14.363	12.3112	4.10372	8.20744	4.10372	27	6.15558	2.05186	6.15558	6.15558	9	10.2593	12
XM_020865404.1	6.37769	1.89628	6.89628	5.89628	7.94814	4.7407	0.740705	5.94814	9.7407	5.79256	0	9.63699	6.68885	0.896282	1.79256	12.8963	0	2.84442	1.94814	5.84442	0.844423	0	1.7407	0
XM_012314440.2	2106.45	932	1521.64	670	747.48	548.822	865.144	297.388	767.609	1095.91	768	970.459	692	484.335	853.595	1833.58	663.32	996.196	1086	1315.38	714.338	753.904	1485.98	611.641
XM_012315774.2	0.0902625	53.0794	0.0348228	123.221	115.59	46.3609	196.587	107.368	98.0614	194.076	36.8797	530.758	98.7366	140.801	329.821	32.1327	342.184	65.096	0.0331469	198.881	557.152	257.099	686.207	313.032
XM_003400331.3	1092.71	437.655	859.887	609.337	692.653	672.671	286.489	461.382	848.07	194.902	870.41	591.032	523.584	464.198	143.593	1005.41	0.00729951	1135.85	982.898	558.541	651.925	871.58	521.168	23.2152
XM_012315775.2	0.196159	113.266	0.0779498	305.441	284.19	118.968	537.923	225.25	258.869	450.022	82.7101	78.2096	204.68	355.001	734.586	67.4546	849.809	165.059	0.0686267	413.578	73.4509	6.32141	160.625	721.753
XM_012319301.1	6	0	0	2	0	0	0	0	3	1	1	2	0	1	1	1	1	0	0	1	2	1	2	3
XM_012313102.2	985	616	790	689	816	543	501	613	855	852	681	953	739	888	569	883	687	899	805	866	751	707	982	735
XM_012318002.2	381	129	214	248	256	241	282	184	251	218	280	192	195	205	228	316	246	350	254	331	264	248	366	309
XM_012307971.2	630.487	344.399	469.059	482.452	472.994	468.474	428.603	468.901	595.758	556.963	645.09	376.576	386.358	571	152.29	486.764	416.408	543.852	647.056	536.686	346.671	382.1	486.798	467.246
XM_012307972.2	1.41898	33.6013	0.0276841	0	63.5618	19.5259	43.3973	27.6367	33.9304	0.0140357	18.9102	0	83.6422	0	0	0	0.0445168	37.1011	45.9379	135.018	41.3287	36.3111	149.202	31.377
XM_020862676.1	124.094	9.8864e-07	78.9132	13.5476	0.444011	3.59783e-05	0	1.46227	0.312041	58.0232	9.9793e-07	28.4238	9.13107e-05	0	10.7097	26.2357	67.5478	1.04739	0.00584794	1.296	0	52.5888	1.38105e-08	81.3772
XM_012315625.2	210.686	88.3405	236.682	254.302	260.485	272.408	286.453	299.86	248.932	322.52	219.709	125.697	235.083	266.03	315.17	314.715	232.266	296.875	334.468	311.05	218.393	322.464	317	262.191
XM_020866260.1	21.3138	23.6595	9.31818	6.69771	1.51488	33.5922	13.5468	40.1396	27.0681	30.4799	17.2911	1.30338	24.9168	38.9705	7.82968	23.2854	15.7345	36.125	9.5323	39.95	8.60666	35.5358	0	50.8087
XM_012312746.2	6.55447	7.50714	52.8392	36.1315	64.9195	27.1616	35.2364	59.3531	91.8917	25.1841	41.3175	90.7218	90.6192	114.666	97.758	61.1154	70.0786	135.505	120.568	71.7767	78.8052	41.058	154.565	72.1458
XM_012312745.2	239.615	173.188	350.865	268.438	226.986	211.859	291.71	236.806	327.429	248.878	246.068	250.484	324.404	393.893	489.35	405.322	405.492	510.579	447.412	420.553	351.136	327.911	504.463	363.856
XM_003398361.3	278.831	118.305	324.296	289.43	326.095	364.979	452.054	256.841	304.679	175.938	266.614	344.794	232.977	367.441	539.892	348.563	246.429	285.916	367.021	267.67	334.059	230.031	482.972	427.998
XM_020862831.1	14	7	49	16	15	58	126	31	23	31	35	18	367	223	594	482	935	562	187	498	881	473	631	317
XM_003401934.3	1775	894	924	1036	1179	1085	899	959	1176	1020	1212	1221	833	805	829	993	807	1175	968	1112	1084	772	1069	750
XM_003395827.3	215	90.5	206	148	159.5	140.5	191.5	173	186	182.5	171	109.5	140.5	155	91.5	160	144.5	178	198	183.5	145.5	154	214	171.5
XR_001098959.1	136.294	7.12689	136.846	125.643	156.449	76.3295	122.269	188.5	138.549	14.0394	269.357	121.255	0.291914	156.354	72.617	68.0753	194.297	143.327	21.2925	94.7062	12.6464	83.5623	114.822	114.168
XM_012311453.1	33.9882	154.334	0.000370623	19.0262	0	3.39417	0	0.00537874	0.00115117	133.063	0.00051927	0	2.59902e-05	0	0	1.54155e-06	0	0	4.60416	0	0	0	0	0
XM_003393234.3	545.718	196.539	364.154	458.331	431.551	322.276	304.731	221.495	405.45	200.898	423.643	446.745	615.708	356.646	345.383	382.925	859.703	979.673	431.103	578.294	544.354	363.438	837.178	659.832
XM_003402511.2	1	0	12	4.06316	6	14	2.68691	3	5	2	5.37381	11	2	4	48.4671	15.3838	46	24.95	16	28	19.6956	12.2948	34	16.1105
XM_003398433.3	730.957	0.00187881	2030.74	1694.83	2069.39	1582.7	1985.54	1061.74	808	421.74	1808.39	1366.39	1564.09	1594.65	2159.43	2109.61	2100.04	2848.98	2050.7	3801.52	2499.45	2142.57	3783.75	1863.65
XM_003398434.3	3009.04	1874	1982.26	1868.17	1782.61	2039.3	1317.46	2045.26	2952	2966.26	2110.61	1126.61	2181.91	2424.35	413.565	2481.39	1910.96	2515.02	3023.3	1939.48	2411.55	2538.43	2563.25	2096.35
XM_020868092.1	21936	11365	16953	18929.8	21650.4	14440	16006.7	14111.9	20280.4	14628.5	19020	21390.9	11940	11729.9	20084.7	20818	16067	20248	15010	19086.8	22548.5	13267.9	20201.9	16734
XM_012314364.2	0	8.40451	0.00518318	0	12.0988	41.0488	9.49567	23.6985	52.7597	0	21.2416	7.48254	28.5431	9.2846	30.2793	17.6578	13.6509	0	5.45893	27.5297	0.00199791	0	8.61128	15.1344
XM_003399378.3	81	26.5955	39.9948	59	43.9012	21.9512	19.5043	8.30145	45.2403	45	24.7584	23.5175	7.45686	19.7154	7.72071	9.34217	21.3491	22	22.5411	19.4703	37.998	35	36.3887	15.8656
XM_012320664.2	931.623	472.595	975.987	907.64	976.464	875.845	778.673	826.847	1068.45	948.852	861.759	767.834	579.711	852.202	608.382	751.928	678.211	662.276	737.633	925.422	582.306	807.838	955.45	558.718
XM_012320665.2	698.377	238.405	757.013	592.36	854.536	689.155	728.327	585.153	694.546	898.148	803.241	343.166	594.289	485.798	221.618	668.072	499.789	621.724	705.367	633.578	573.694	429.162	787.55	473.282
XM_012321006.2	755	406	625	582	632	590	574	591	699	688	710	454	457	564	434	575	556	616	728	715	533	564	683	601
XM_020867465.1	13	5	6	9	30	27	12	8	26	31	14	16	26	20	18	20	21	9	8	10	18	16	20	6
XM_003400845.3	119	81	114	68	65	89	56	66	115	125	123	53	66	89	5	80	111	90	114	107	62	85	103	124
XM_012309713.2	88.7273	151.562	55.0787	65.8103	81.8814	46.1725	0	3.2209e-06	22.013	37.7197	31.4064	64.361	99.549	83.3379	57.3722	87.4319	54.8415	159.662	39.6612	65.2985	0	46.0962	181.991	236.008
XM_020863835.1	0	20.3845	0	13.7758	15.205	0	3.92195e-06	0	0	0	10.6295	6.95126	0	37.8547	0	11.4754	9.74805	0	0	0	0	0	10.2275	26.766
XM_012309715.2	59.4333	0	7.14175	0	30.2756	25.3552	24.354	44.9162	76.7936	66.1342	6.22471	0	15.9864	44.8238	0	89.1174	79.2342	78.2698	41.2484	53.6573	22.8246	19.7419	0	26.7539
XM_012309716.2	49.1654	2.47225e-05	43.78	15.9542	16.0262	0	0	19.8203	0	0	0	0	0	0	0.00197639	25.788	0	0	0	24.267	26.8792	32.7803	0	0
XM_012309717.2	48.0411	11.0427	62.9748	24.4252	25.6118	105.472	0	49.1662	91.3966	34.3132	57.5021	0	78.5827	25.9523	123.611	53.7087	47.6586	120.982	91.1768	246.3	67.7926	118.542	121.671	70.8874
XM_020863834.1	0	3.88617e-05	0	15.0345	0	0	32.7683	0	0	0	0	22.8918	53.0367	0	29.7726	0	0	9.793e-07	0	0	0	0	0	0
XM_012309714.2	96.633	0.0104219	0.0247929	0	2.50713e-06	4.57531e-05	107.878	25.0973	30.7969	29.8329	39.2372	118.796	117.845	186.031	244.242	141.479	256.518	110.086	166.914	114.477	179.504	118.84	129.11	242.585
XM_003399495.3	1307	484	1188	1084	1153	1068	1117	1056	1408	1253	1073	1184	1035	1260	1009	1280	1196	1165	1358	1300	1030	1045	1449	1041
XM_012321142.2	529	207	489	543	518	484	557	401	540	508	514	469	370	488	434	492	452	491	487	545	383	361	578	466
XM_003400451.3	207	75	159	205	204	141	250	149	239	146	213	184	253	341	192	428	434	445	363	371	291	271	356	387
XM_020864085.1	7622	3837	5812	6689	6214	4902	4820	4687	6489	6426	4859	6962	6571	5646	5871	7738	5137	7318	5345	11461	6401	6854	7699	4018
XM_012315840.2	650	302	702	735	748	537	670	563	748	813	733	746	720	1045.34	862	1168	1052	1096	1037	960.603	902	777	1035	821
XM_003403185.3	4	1.66667	4	0	13.5797	5	4	3.6	0	1	5.74304	1.5	1.46561	0	4	0	2	3	0	4	4	0	3	5.625
XM_012311700.2	58	23	70	46	65	53	47	54	62	84	71	40	68	94	5	50	81	74	98	76	57	70	79	76
XM_020862574.1	162.389	37.1242	0	0	0	109.484	0	7.75065e-08	0	96.8589	1.31866e-08	4.47788e-08	3.23693e-08	44.4013	0	1.93268e-08	0	0	3.68711e-08	54.9334	0	54.9013	0	0
XR_002307602.1	108.502	40.8247	50.8283	85.0133	45.3774	74.1736	16.0171	33.7463	135.765	61.1011	51.5038	44.1403	94.9168	67.1056	18.0534	40.1642	120.704	51.2577	99.331	100.56	28.7768	43.4388	54.3416	75.7491
XM_003394639.3	479.011	156.174	403.8	223.664	287.56	250.389	261.114	360.49	440.708	233.872	393.893	252.361	324.087	274.457	293.033	325.931	245.699	307.37	434.162	421.95	249.562	456.572	469.931	361.639
XM_020862575.1	18.3487	0	105.967	149.877	192.095	16.696	144.477	190.659	216.576	0.463784	227.4	145.101	56.1637	0	114.309	48.4235	86.2098	80.043	61.6669	123.356	97.5571	21.4836	134.281	19.1205
XM_020862573.1	0	0	0	0	0	0	13.3674	0	0	0	0	0	0	0	0	0	0	0	0	0	0	0	0	2.62559e-06
XM_020862572.1	265.068	220.314	142.405	22.4455	54.9679	58.258	54.0243	19.1051	172.591	0	105.658	50.6974	0.000114645	84.036	56.6037	141.482	20.3862	235.329	93.8406	0.000160594	79.9777	76.6042	190.446	186.491
XM_020862571.1	67.6807	41.5631	0	0	0	1.54105e-05	0	0	43.3599	112.704	29.5454	67.7003	62.8322	0	0	0	0	0	0	55.2011	26.1264	0	0	0
XM_003403341.3	0	0	1.53719	1.45738	1.62842	3.49726	0	1.84099	1.84823	3.63146	0	0	0	1.96522	6.35682	7.12491	3.82988	4.36299	0	5.29904	0	1.88235	7.6932	4.08718
XM_012313063.2	6.16484	26.5859	0	48.9583	0	0	48.111	28.715	39.9076	76.8809	34.4228	51.5422	77.7883	80.3788	38.929	110.847	85.1462	194.192	0.0227324	0	42.6748	1.06835e-08	0.00571744	83.6223
XM_003393390.3	117.483	4.44545	0	0	0	0	2.40314e-07	0.29436	10.8382	0	0.184176	71.3646	51.3444	45.5246	0.000491806	103.606	167.601	153.808	254.16	211.676	99.9571	103.902	301.992	7.17395e-07
XM_012313067.2	75.352	46.9687	148	133.042	158	158	126.889	183.991	141.254	82.1191	186.393	30.0932	70.8674	139.097	180.071	104.547	36.253	6.60802e-06	84.8172	94.3241	101.368	155.098	0.00204388	198.378
XM_012320304.1	18824	5006	15215	17794	12504	13711	22515	16732	15252	10344	20333	13386	7877	6618	14538	13416	11786	10514	15465	15314	10230	8861	19178	13053
XM_012318290.2	306	125	316	342	371	326	407	353	407	458	361	192	370	547	172	462	370	447	451	458	388	354	532	367
XM_020866262.1	276.443	166.95	117.627	132.819	94.3928	150.759	113.336	119.427	178.575	124.999	125.524	127.54	107.143	112.557	109.528	116.523	122.857	142.012	171.452	178.571	156.503	161.25	202.785	127.437
XM_020865368.1	10	3	5	2	6	3	6	12	3	4	7	6	18	25	4	17	8	15	15	19	35	29	22	17
XM_012313390.2	0	0	0	0	1	0	0	0	0	0	0	0	0	0	2	1	0	0	0	0	0	2	1	0
XM_012309030.2	67.9202	0	36.7672	0.000860777	21.292	0	1.6995e-08	0	24.3817	1.3627e-05	0	11.8375	0	31.787	78.1312	0	0	0	0	0	9.43652	0.665555	0.0250895	2.23184e-07
XM_020863210.1	0	0.28556	44.8852	50.1664	79.1129	14.1725	82.6419	91.9047	31.7364	109.476	39.2962	61.3486	50.6652	64.2191	0	63.0365	71.3084	87.6343	65.9476	56.4898	53.3819	18.9617	76.2239	132.873
XM_012309031.2	469.08	247.714	372.348	380.833	348.595	329.828	345.358	296.095	436.882	318.524	492.704	406.814	273.335	298.994	401.869	334.964	324.692	351.366	374.052	434.51	339.182	301.373	520.751	299.127
XM_012309631.2	2108	1126	2305	2231	2576	1961	2013	1993	2609	2845	2836	1719	3012	3615	1842	2932	2485	3125	3285	3117	2737	2885	3396	2367
XM_012314736.2	461.498	0.605977	312.139	231.41	1.15042	305.266	107.889	246.279	125.097	3.00834	0.0477663	553.49	461.168	0.186702	3.35847e-06	591.524	9.46946	0.00358181	610.643	24.2315	0.000182189	16.6373	43.7403	143.045
XM_020865879.1	0	2.25485e-05	51.4606	70.2911	1.95276	80.6491	0	0	0	73.9043	6.47525e-05	64.9434	26.504	67.0181	185.223	15.8267	29.6317	0	45.7836	0	30.8247	0	3.0306e-05	91.9334
XM_020865878.1	775.244	28.1472	381.346	186.502	282.197	777.912	889.501	897.664	1149.35	717.188	1063.02	60.9926	6.30108	528.866	0	27.8283	525.312	295.779	0.491314	988.994	714.545	551.756	563.488	614.347
XM_020865877.1	544.398	597	696.646	747.704	975.766	132.832	197.269	197.478	427.397	251.984	242.999	491.981	546.508	204.778	1137.55	448.902	217.31	1008.39	400.758	526.121	525.811	637.259	1225.64	254.141
XM_012314735.2	103.575	0	100.671	2.06113e-06	98.7959	73.9234	24.229	6.06274e-06	35.0128	200.719	160.498	68.6997	6.72881	35.6766	45.8515	96.3473	153.582	114.264	31.0065	216.243	0	34.6635	19.6451	28.1468
XM_020865880.1	265.285	101.708	140.031	89.9719	1.20972	122.555	263.093	231.927	309.261	161.807	279.199	68.422	110.79	79.6663	51.6671	142.837	128.16	78.1817	116.817	230.41	194.718	131.684	277.765	93.5141
XM_003399913.3	0	62.5389	0	28.6482	250.207	30.2842	0	8.35612e-05	0	0.39059	0	207.471	1.88894e-06	0	2.04547	0	0	158.386	14.1753	1.089e-06	2.50962	0	0.0130172	1.55207e-05
XM_012311534.2	161	82	148	121	150	95	115	157	156	122	170	162	121	125	78	133	127	140	164	189	95	97	172	129
XM_012307732.2	22.5719	8.39857	56.8501	0	0	9.22807	0	19.0156	0	12.449	31.2219	17.8606	31.4991	0	0	7.78324	0	28.7253	0	25.0876	9.69818	15.183	0	35.4295
XM_003394744.3	227.742	53.7078	292.732	184.759	227.487	288.88	181.415	264.637	294.397	322.598	331.14	83.6008	185.172	120.317	18.7083	246.358	176.626	254.071	297.218	164.344	130.697	254.997	406.535	179.64
XM_012307730.2	275.686	172.894	229.418	215.241	210.513	180.892	127.585	152.919	222.603	161.953	229.868	201.919	97.7681	247.742	213.292	142.071	218.374	118.601	195.782	236.568	266.539	123.82	286.054	185.931
XM_020865854.1	38.0344	32.8481	31.5699	86.2853	2.61025e-06	32.8416	0	23.7339	0	0	41.5389	3.40656	42.1768	0.00076097	213.656	7.0756	68.183	135.984	82.1477	4.52117e-06	0.00155116	23.9622	95.2852	194.519
XM_020865856.1	38.0619	0	0	0	0	0	0	0	51.136	0	0	0	0	0	2.79174	67.1249	0	0	1.32936e-05	7.69664e-08	0	7.78606e-05	0	0.0013289
XM_020865855.1	0	0	0	0	0	0	0	8.82104e-05	6.15517e-07	0	0	1.07961e-05	0	0	0.121558	0.035689	1.47049e-05	0	0	42.368	0	4.24182	1.39355e-08	0.000146933
XM_020865861.1	0.000158274	0.00492178	4.1159	43.4221	83.4337	0	0	0	0.0421142	44.8038	0	113.318	0	133.257	145.487	0	152.629	205.665	67.7201	73.1873	353.804	84.0486	125.454	103.431
XM_003399841.3	65.8374	0	0.000169553	0	92.8723	0	0.00619947	6.28211	1.16917e-05	0	0.650113	152.857	124.666	93.2083	88.5464	100.429	206.438	158.405	26.5723	0.646959	278.459	64.452	9.87693	96.7232
XM_020865859.1	0	0	0	0	2.12043e-07	0	0.0658628	0.000128957	24.6156	0	45.2064	2.37529	2.94566	0.00321446	0.00134589	0.000145739	2.2792	0	27.5064	82.6117	0.0831837	0.000313215	58.7478	0.0153285
[truncated: 20,749 more rows]
