# Supplementary material for: Caste‐ and pesticide‐specific effects of neonicotinoid pesticide exposure on gene expression in bumblebees
Source: Mol Ecol. 2019 Mar 6;28(8):1964–74. doi: 10.1111/mec.15047 (PMC6563198; doi:10.1111/mec.15047)
Supplement: Supplementary file 4 [file MEC-28-1964-s004.xlsx]

## Sheet: htseq_estimated_count_all_sampl
Caste- and pesticide-specific effects of neonicotinoid pesticide exposure on gene expression in bumblebees
Author list: Thomas J. Colgan, Isabel K. Fletcher, Andres N. Arce, Richard J. Gill, Ana Ramos Rodrigues, Eckart Stolle, Lars Chittka and Yannick Wurm
Table S4: HISAT2-HTSeq exon-level counts all samples
Raw read counts per exon as calculated by HTSeq using HISAT2-aligned SAM files as input for each sample
locus	CLO-C02_workers	CLO-C27_workers	CLO-C38_workers	CLO-C67_workers	CON-C06_workers	CON-C34_workers	CON-C48_workers	CON-C61_workers	IMI-C07_workers	IMI-C32_workers	IMI-C45_workers	IMI-C55_workers	CLO-C02_queens	CLO-C27_queens	CLO-C38_queens	CLO-C67_queens	CON-C06_queens	CON-C34_queens	CON-C48_queens	CON-C61_queens	IMI-C07_queens	IMI-C32_queens	IMI-C45_queens	IMI-C55_queens
Def:001	53	11	53	45	38	63	169	365	34	54	25	29	928	228	733	8773	965	2193	133	16891	269	932	502	268
Def:002	121	29	98	89	83	171	313	718	76	99	52	38	2257	597	715	23375	2369	4962	335	37452	699	1828	953	498
Def:003	37	8	25	33	24	46	113	152	14	34	11	12	652	161	204	8760	797	1646	78	10343	248	527	259	181
ENSRNA049756366:001	0	0	2	3	0	0	2	0	1	1	1	0	2	0	1	1	0	0	0	0	2	0	0	7
ENSRNA049756367:001	0	0	0	0	0	0	0	0	0	0	1	0	0	0	0	0	0	0	0	0	0	0	0	0
ENSRNA049756368:001	0	0	0	0	0	0	0	0	0	0	0	0	0	0	0	0	0	0	0	0	0	0	0	1
ENSRNA049756369:001	0	0	0	1	0	0	0	0	0	0	2	1	1	0	0	1	0	1	2	0	0	0	1	13
ENSRNA049756370:001	0	0	0	0	0	0	0	0	0	0	0	0	0	0	0	0	0	0	0	0	0	0	0	0
ENSRNA049756371:001	0	0	0	0	0	0	0	0	0	0	0	0	0	0	0	0	0	0	0	0	0	0	0	0
ENSRNA049756372:001	0	0	0	0	0	0	0	0	0	0	0	0	0	0	0	0	0	0	0	1	0	0	0	0
ENSRNA049756373:001	0	0	0	0	0	0	0	0	0	0	0	0	0	0	0	0	0	0	0	0	0	0	0	0
ENSRNA049756374:001	2	0	6	33	15	6	20	7	12	10	27	9	18	4	10	9	4	10	0	13	38	3	7	101
ENSRNA049756375:001	0	0	0	0	0	0	0	0	0	0	0	0	0	0	0	0	0	0	0	0	0	0	0	0
ENSRNA049756376:001	1	0	0	0	0	1	4	0	0	0	0	0	0	0	0	0	0	0	0	1	0	0	1	0
ENSRNA049756377:001	0	0	0	0	0	0	0	0	0	0	0	0	0	0	0	0	0	0	0	0	0	0	0	0
ENSRNA049756378:001	0	0	0	0	0	0	0	0	0	0	1	0	0	0	0	0	0	0	0	0	0	0	0	2
ENSRNA049756379:001	0	0	0	0	0	0	0	0	0	0	0	1	0	0	0	0	0	0	0	0	0	0	0	0
ENSRNA049756380:001	0	1	0	0	0	0	0	0	0	0	0	0	0	0	0	0	0	0	0	0	0	0	0	0
ENSRNA049756381:001	0	0	0	0	0	0	0	0	0	0	0	0	0	0	0	0	0	0	0	0	0	0	0	0
ENSRNA049756382:001	0	0	0	0	0	0	0	0	0	0	0	0	0	0	0	0	0	0	0	0	0	0	0	0
ENSRNA049756383:001	0	0	0	0	0	0	0	0	0	0	0	0	0	0	0	0	0	0	0	0	0	0	0	1
ENSRNA049756384:001	0	0	0	0	0	0	0	0	0	0	0	0	0	0	0	0	0	0	0	0	0	0	0	0
ENSRNA049756385:001	0	0	0	0	0	0	1	0	0	0	0	0	1	0	0	0	0	0	0	0	0	0	0	0
ENSRNA049756386:001	0	0	0	0	0	0	0	0	0	0	0	0	0	0	0	0	0	0	0	0	0	0	0	0
ENSRNA049756387:001	0	0	0	0	0	0	0	0	0	0	0	0	0	0	0	0	0	0	0	0	0	0	0	0
ENSRNA049756388:001	0	0	0	0	0	2	0	0	0	0	0	0	0	0	0	0	0	0	0	0	0	0	0	0
ENSRNA049756389:001	0	0	0	0	0	0	0	0	0	0	0	0	0	0	0	0	0	0	0	0	0	0	0	0
ENSRNA049756390:001	30	9	4	22	1	6	11	6	17	4	24	10	21	6	5	8	3	15	2	9	17	11	1	104
ENSRNA049756391:001	0	0	0	0	0	0	0	0	0	0	0	0	0	0	0	0	0	0	0	0	1	0	0	0
ENSRNA049756392:001	1	0	1	0	1	0	3	0	0	1	0	0	1	0	0	1	1	2	0	1	0	0	0	0
ENSRNA049756394:001	0	0	0	0	0	0	0	0	0	0	0	0	0	0	0	0	0	0	0	0	0	0	0	0
ENSRNA049756395:001	0	0	0	0	0	3	1	3	0	0	0	0	0	0	1	0	1	1	1	0	0	0	0	1
ENSRNA049756396:001	0	0	0	0	0	0	0	0	0	0	0	0	0	0	0	0	0	0	0	0	0	0	0	0
ENSRNA049756397:001	0	1	0	0	0	0	0	0	0	0	0	0	0	0	0	0	0	0	2	0	0	0	0	1
ENSRNA049756398:001	5	9	1	0	4	0	2	0	0	1	0	0	0	0	3	1	1	2	0	0	0	3	0	0
ENSRNA049756399:001	2	2	1	1	0	1	0	0	1	1	0	1	0	1	0	0	1	1	1	0	0	2	0	3
ENSRNA049756400:001	0	0	0	0	0	0	0	0	0	0	0	0	0	0	0	0	0	0	0	0	0	0	0	0
ENSRNA049756401:001	35	22	33	18	27	48	27	33	25	41	36	11	7	11	0	11	6	14	14	13	10	6	9	16
ENSRNA049756402:001	0	0	0	0	0	1	0	0	0	0	1	0	0	0	0	0	0	0	0	0	0	0	0	0
ENSRNA049756403:001	0	1	1	0	0	1	0	0	0	0	0	0	0	0	0	0	0	0	0	1	1	0	0	1
ENSRNA049756404:001	0	0	0	0	0	0	0	0	0	0	0	0	0	0	0	0	0	0	0	0	0	0	0	0
ENSRNA049756405:001	11	6	5	7	5	15	17	14	12	7	22	4	2	3	2	4	3	9	5	11	4	4	5	12
ENSRNA049756406:001	0	0	0	1	0	0	0	3	3	0	2	1	0	0	1	0	0	1	0	0	2	0	5	3
ENSRNA049756408:001	2	0	0	0	2	0	0	1	0	1	0	0	0	0	0	0	0	1	0	0	2	0	0	0
ENSRNA049756409:001	71	36	21	27	25	21	16	22	40	17	30	30	30	23	47	29	25	13	36	37	13	18	24	49
ENSRNA049756410:001	0	0	0	0	0	0	0	0	0	0	0	0	0	0	0	1	0	0	0	0	0	0	0	0
ENSRNA049756411:001	7	0	4	15	3	5	21	2	3	7	9	4	17	1	1	11	2	6	1	6	8	3	2	77
ENSRNA049756412:001	0	0	0	0	0	9	2	1	0	0	0	2	2	1	0	1	0	1	0	0	2	3	1	5
ENSRNA049756413:001	0	0	0	0	2	0	0	0	0	0	0	0	0	0	0	0	0	0	0	0	0	0	0	0
ENSRNA049756415:001	0	0	0	0	0	0	0	0	0	0	0	0	0	0	0	0	0	0	0	0	0	0	0	0
ENSRNA049756416:001	4	5	5	2	6	8	7	1	8	4	2	2	2	10	0	11	7	2	5	5	0	5	3	0
ENSRNA049756417:001	0	0	0	1	0	0	0	0	0	0	0	0	0	0	0	0	0	1	0	0	0	2	0	0
ENSRNA049756418:001	0	0	0	0	0	0	0	1	0	1	3	0	0	5	1	0	0	1	2	2	0	0	0	0
ENSRNA049756419:001	1	0	0	0	1	9	5	5	0	4	1	0	0	0	2	2	0	0	1	1	0	0	1	0
ENSRNA049756420:001	4	1	2	3	2	0	1	2	1	1	0	0	1	0	0	0	3	1	1	1	1	2	2	6
ENSRNA049756421:001	0	0	0	0	0	0	0	0	0	0	0	0	0	0	0	0	0	0	0	0	0	0	0	0
ENSRNA049756422:001	0	0	0	1	0	0	1	0	2	1	0	1	0	0	0	0	1	0	0	0	1	0	0	0
ENSRNA049756423:001	0	0	0	0	0	0	0	0	0	0	0	0	0	0	0	0	0	0	0	0	0	0	0	0
ENSRNA049756424:001	0	0	0	0	0	0	0	0	0	0	0	0	0	0	0	0	0	0	0	0	0	0	0	0
ENSRNA049756425:001	0	0	0	0	0	0	0	0	0	0	0	0	0	0	0	0	0	0	0	0	0	0	0	0
ENSRNA049756426:001	0	0	0	0	0	0	0	0	0	0	0	0	0	0	0	0	0	0	0	0	0	0	0	0
ENSRNA049756427:001	0	0	0	0	0	0	0	1	0	0	0	0	0	0	0	0	0	0	0	0	1	0	0	0
ENSRNA049756428:001	5	7	2	1	3	3	7	10	10	2	8	0	7	1	13	7	10	10	12	8	8	11	18	19
ENSRNA049756429:001	5	0	3	5	1	16	6	8	8	9	9	6	4	1	2	6	3	7	8	6	15	2	5	9
ENSRNA049756430:001	0	0	0	0	0	0	0	0	0	0	0	0	0	0	0	0	0	0	0	0	0	0	0	0
ENSRNA049756431:001	5	2	2	13	4	0	11	2	8	3	1	2	1	1	2	1	2	2	0	3	3	5	1	26
ENSRNA049756432:001	0	0	0	0	0	0	0	0	0	0	1	0	0	0	0	0	0	0	0	0	0	0	0	0
ENSRNA049756433:001	0	0	0	0	0	0	1	0	0	0	0	0	0	0	0	0	0	0	1	0	0	0	0	0
ENSRNA049756434:001	13	6	5	1	8	13	15	7	7	14	11	6	19	7	3	12	8	13	4	4	12	18	17	35
ENSRNA049756435:001	0	0	0	0	0	0	0	0	0	0	0	0	0	0	0	0	0	0	0	0	0	0	0	0
ENSRNA049756436:001	0	0	0	1	0	0	0	0	0	0	0	0	0	0	0	0	0	0	0	0	0	0	1	0
ENSRNA049756437:001	0	0	0	0	0	0	0	0	0	0	0	0	0	0	0	0	0	0	0	0	0	0	0	0
ENSRNA049756438:001	0	0	0	0	0	0	0	0	0	0	0	0	0	0	0	0	0	0	0	0	0	0	0	0
ENSRNA049756439:001	0	0	0	0	0	0	0	0	1	1	0	0	2	0	0	0	0	0	0	0	1	0	1	0
ENSRNA049756440:001	0	0	0	0	0	0	0	0	0	0	0	0	0	0	0	0	0	0	0	0	0	0	0	0
ENSRNA049756441:001	4	3	1	2	9	6	5	1	8	4	5	1	3	0	2	1	1	1	1	2	1	1	1	11
ENSRNA049756442:001	0	0	0	0	0	0	0	0	0	0	0	0	0	0	0	0	0	0	0	0	0	0	0	0
ENSRNA049756443:001	0	0	0	0	0	0	0	0	0	0	0	0	0	0	0	0	0	0	0	0	0	0	0	0
ENSRNA049756444:001	0	0	0	1	0	0	0	0	1	1	1	0	0	0	0	0	0	1	1	0	0	1	0	0
ENSRNA049756445:001	0	0	0	0	0	0	0	0	0	0	0	0	0	0	0	0	0	0	0	0	0	0	0	0
ENSRNA049756446:001	6	0	4	9	1	8	18	3	12	2	13	2	18	0	0	2	1	4	2	6	10	1	0	64
ENSRNA049756447:001	1336	740	551	3735	2262	1205	4863	560	2124	1405	1922	840	5854	577	548	1950	1112	817	344	1319	4691	636	1000	16682
ENSRNA049756448:001	0	0	0	0	0	0	0	0	0	0	0	0	0	0	0	0	0	0	0	0	0	0	0	0
ENSRNA049756449:001	2	0	2	0	0	0	0	0	0	0	0	0	0	0	0	0	0	0	0	0	0	0	0	0
ENSRNA049756450:001	1	0	0	0	0	0	0	0	0	0	0	0	0	0	0	0	0	0	0	0	0	0	0	0
ENSRNA049756451:001	0	0	0	0	0	0	0	0	0	0	0	0	0	0	0	0	0	0	0	0	0	0	0	0
ENSRNA049756452:001	0	0	0	0	0	0	0	0	0	0	0	0	0	0	0	0	0	0	0	0	0	0	0	0
ENSRNA049756453:001	0	0	0	0	0	1	0	0	0	0	0	0	0	0	0	0	0	0	0	0	0	0	0	0
ENSRNA049756454:001	8	4	6	39	13	4	15	4	22	14	22	15	31	9	5	21	8	8	2	11	11	2	6	115
ENSRNA049756455:001	0	0	0	0	0	0	0	0	0	1	0	1	0	0	0	0	1	0	0	2	0	0	0	0
ENSRNA049756456:001	0	3	0	0	0	0	0	0	0	0	0	1	0	3	0	0	0	0	0	0	0	0	0	1
ENSRNA049756457:001	0	0	0	0	0	0	0	0	0	0	0	0	0	0	0	0	0	0	0	0	0	0	0	0
ENSRNA049756458:001	0	0	0	0	0	0	0	0	0	2	0	0	0	0	0	0	0	0	0	0	0	0	0	0
ENSRNA049756459:001	0	0	0	0	0	0	0	0	0	0	0	0	0	0	0	0	0	0	0	0	0	0	0	0
ENSRNA049756460:001	0	0	0	0	0	0	0	0	0	0	0	0	0	0	0	0	0	0	0	0	0	0	0	0
ENSRNA049756461:001	5	0	1	0	7	1	2	0	0	1	2	2	1	5	0	1	0	2	1	1	1	0	0	3
ENSRNA049756462:001	2809	1295	1003	8951	5345	2109	10533	899	3211	3198	4509	3635	13078	1186	1110	5856	2106	1768	835	2721	9361	849	1673	43461
ENSRNA049756463:001	0	0	0	0	0	0	0	0	0	0	0	0	0	0	0	0	0	0	0	0	0	0	0	0
ENSRNA049756464:001	0	0	0	0	0	0	0	1	0	0	0	0	0	1	0	0	0	1	1	0	0	2	1	0
ENSRNA049756465:001	131	54	56	431	253	90	488	24	157	122	177	254	564	47	108	278	150	71	29	157	622	45	109	1686
ENSRNA049756466:001	0	0	0	0	0	0	0	0	0	0	0	0	0	0	0	0	0	0	0	0	0	0	0	0
ENSRNA049756467:001	0	0	0	0	0	0	0	0	0	0	0	0	0	0	0	1	0	0	0	0	2	0	0	1
ENSRNA049756468:001	0	0	0	0	0	0	0	0	0	0	0	0	2	0	0	0	0	0	2	1	0	0	0	0
ENSRNA049756469:001	0	0	0	0	0	0	0	0	0	0	0	0	1	0	0	0	0	0	0	0	0	0	0	1
ENSRNA049756470:001	1	1	0	1	0	0	1	0	1	0	1	0	0	0	0	0	0	0	0	0	1	0	0	5
ENSRNA049756471:001	213	109	127	570	359	178	496	106	342	189	194	99	918	108	90	104	158	84	87	210	629	98	188	1270
ENSRNA049756472:001	0	0	0	0	0	0	0	0	0	0	0	0	0	0	0	0	0	0	0	0	0	0	0	0
ENSRNA049756473:001	0	0	0	0	0	0	0	0	0	0	0	0	0	0	0	0	0	0	0	0	0	0	0	0
ENSRNA049756474:001	0	0	0	0	0	0	0	0	0	0	0	0	0	0	0	0	0	0	0	0	0	0	0	0
ENSRNA049756475:001	1	0	0	2	0	1	0	0	0	0	1	0	0	0	0	0	0	1	0	1	0	0	0	2
ENSRNA049756476:001	0	0	0	0	0	1	0	0	1	0	1	0	0	0	0	0	0	0	2	0	0	0	0	0
ENSRNA049756477:001	0	0	0	0	0	0	0	0	0	0	0	0	0	0	0	0	0	0	0	0	0	0	0	0
ENSRNA049756478:001	0	0	0	0	0	0	0	0	0	0	0	0	0	0	0	0	0	0	0	0	0	0	0	0
ENSRNA049756479:001	0	0	0	0	0	0	0	0	0	0	0	0	0	0	0	0	0	0	0	0	0	1	0	0
ENSRNA049756480:001	0	0	0	0	0	0	0	0	0	0	0	0	0	0	0	0	0	0	0	0	0	0	0	0
ENSRNA049756481:001	0	0	0	0	0	0	0	0	0	0	0	0	1	0	0	0	0	0	0	0	0	0	0	0
ENSRNA049756482:001	0	0	0	0	0	0	0	0	0	0	0	0	0	0	0	0	0	0	0	0	0	0	0	0
ENSRNA049756483:001	5	0	1	3	5	3	0	3	0	2	2	2	4	2	2	2	5	7	7	4	9	5	2	5
ENSRNA049756484:001	0	0	0	0	0	0	0	0	0	0	0	0	0	0	0	0	0	0	0	0	0	0	0	0
ENSRNA049756485:001	0	0	0	0	0	0	0	0	0	0	0	0	0	0	0	1	0	0	0	0	0	0	0	0
ENSRNA049756486:001	0	0	0	0	0	0	0	0	0	0	0	0	0	0	0	0	0	0	0	0	0	0	0	0
ENSRNA049756487:001	0	0	0	0	0	0	0	0	0	0	0	0	0	0	0	0	0	0	0	0	0	0	0	0
ENSRNA049756488:001	0	0	0	0	0	0	0	0	0	0	0	0	0	0	0	0	0	0	0	0	0	0	0	0
ENSRNA049756489:001	0	0	0	0	0	0	0	0	0	0	0	0	0	0	0	0	0	0	0	0	0	0	0	0
ENSRNA049756490:001	0	0	0	0	0	0	0	0	0	0	0	0	0	0	0	0	0	0	0	0	0	0	0	0
ENSRNA049756491:001	0	0	0	0	0	0	0	0	0	0	0	0	0	0	0	0	0	0	0	0	0	0	0	0
ENSRNA049756492:001	0	0	0	0	0	0	0	0	0	0	0	0	0	0	0	0	0	0	0	0	0	0	0	0
ENSRNA049756493:001	0	0	0	0	0	0	0	0	0	0	0	0	3	0	0	0	1	0	0	0	0	1	0	0
ENSRNA049756494:001	0	0	2	0	0	0	0	0	0	0	0	0	0	0	0	0	0	0	0	0	0	1	0	0
ENSRNA049756495:001	0	0	0	0	0	0	0	0	0	0	0	0	0	0	0	0	0	0	0	0	0	0	0	0
ENSRNA049756496:001	0	0	0	0	0	0	0	0	0	0	0	0	0	0	0	0	0	0	0	0	0	0	0	0
ENSRNA049756497:001	0	0	0	0	0	0	0	0	0	0	0	0	0	0	0	0	0	0	0	0	0	0	0	0
ENSRNA049756498:001	374	105	51	1987	389	245	1849	97	617	489	817	448	2218	135	46	794	181	249	72	439	1779	165	128	8892
ENSRNA049756499:001	0	0	0	0	0	0	0	0	0	0	0	0	8	7	2	5	3	8	1	0	0	3	3	4
F1:001	4	11	4	3	2	3	3	1	2	0	0	7	3	9	9	4	2	5	10	7	6	7	4	7
F2:001	2	2	7	10	9	16	2	9	4	0	2	5	1	6	4	3	5	8	1	10	2	2	2	3
F3:001	0	0	4	1	0	2	0	2	3	0	0	2	1	1	5	3	11	9	4	11	0	2	7	4
Kr-h1:001	121	129	72	92	115	103	68	60	124	49	46	70	156	219	229	227	316	297	206	228	284	185	214	281
Kr-h1:002	114	97	59	75	119	80	54	48	120	40	45	47	137	182	299	171	261	238	146	179	257	120	163	224
LOC100628631:001	0	0	0	0	0	0	0	0	1	0	0	0	3	1	4	2	5	0	3	0	0	0	2	1
LOC100628631:002	0	0	0	0	0	0	0	0	0	0	0	0	3	1	4	2	5	0	3	0	0	0	2	1
LOC100628631:003	647	298	655	839	778	678	815	698	872	653	815	570	532	723	600	825	768	783	708	767	758	670	859	791
LOC100628631:004	60	38	68	83	104	64	112	61	83	75	93	96	60	81	108	114	110	127	83	97	94	66	115	128
LOC100628631:005	248	149	283	353	308	234	356	209	315	184	292	329	274	283	468	371	390	399	285	369	376	242	373	379
LOC100628631:006	363	207	495	540	477	362	588	379	519	324	475	569	426	433	714	622	546	611	492	547	606	415	674	460
LOC100628631:007	165	71	170	241	189	134	252	172	234	138	195	200	216	164	250	258	224	285	201	245	290	235	215	237
LOC100628631:008	155	73	211	268	226	139	206	190	165	147	197	197	175	149	449	262	243	310	224	249	240	197	263	257
LOC100628631:009	61	26	68	95	72	58	88	57	54	60	84	107	62	64	239	118	83	130	82	104	102	62	95	101
LOC100628631:010	167	94	207	217	228	189	241	195	264	126	219	201	224	204	318	287	255	345	222	276	273	212	321	224
LOC100628631:011	13	10	30	41	28	19	27	40	49	28	18	28	21	31	25	26	22	30	36	38	26	18	30	14
LOC100628631:012	135	55	143	142	158	145	173	157	164	92	191	148	160	146	212	204	186	226	197	193	209	189	238	191
LOC100628631:013	11	5	14	6	12	13	12	10	15	9	23	14	8	6	29	14	7	6	11	13	14	11	10	10
LOC100628631:014	177	125	245	213	251	237	258	279	375	141	223	166	269	211	253	251	273	432	302	334	356	386	340	298
LOC100628631:015	0	0	0	0	0	0	0	0	0	0	0	0	0	0	0	0	1	0	0	0	0	0	0	0
LOC100631053:001	48	94	938	977	714	570	1060	499	501	1039	46	427	20125	10247	3528	6642	3655	4964	4490	5855	7871	13875	8248	2413
LOC100631053:002	19	31	276	441	279	225	294	161	164	299	10	218	6799	3369	2241	2977	1596	1818	1288	2422	3179	4127	3106	838
LOC100631053:003	5	7	68	207	94	81	96	43	71	86	2	78	2175	973	984	1246	519	683	299	777	1210	1508	963	316
LOC100631054:001	263	158	161	118	175	190	124	183	189	209	149	176	161	184	257	198	155	147	197	280	130	160	236	206
LOC100631054:002	122	59	103	74	98	83	92	100	119	94	100	117	125	82	181	129	97	132	109	134	110	84	180	104
LOC100631054:003	194	96	137	141	145	131	168	121	163	116	155	200	165	142	305	168	182	261	174	261	180	154	246	181
LOC100631054:004	81	31	63	62	52	58	65	31	50	49	56	71	60	44	92	73	68	100	66	87	52	46	88	75
LOC100631054:005	21	5	6	14	17	13	10	8	8	11	18	11	9	12	1	16	23	20	22	17	16	12	24	15
LOC100631054:006	128	64	78	86	114	75	89	69	91	63	98	111	78	103	117	118	150	122	142	115	124	96	155	103
LOC100631054:007	327	290	238	211	244	209	198	176	278	201	238	435	412	499	536	637	664	585	621	650	562	456	600	582
LOC100631054:008	116	61	102	95	81	77	88	70	112	66	92	138	98	140	176	154	174	179	180	176	156	184	232	156
LOC100631054:009	136	50	87	92	99	80	92	66	112	66	80	159	119	124	329	174	164	217	174	201	175	132	216	171
LOC100631054:010	93	52	70	57	66	49	69	71	68	47	69	101	118	116	174	140	153	160	149	123	136	102	140	149
LOC100631054:011	109	48	126	89	96	58	88	83	96	64	98	118	135	145	138	194	215	259	176	188	204	138	248	174
LOC100631054:012	109	68	76	81	123	80	113	55	73	85	99	122	128	134	237	203	209	208	181	212	166	140	239	155
LOC100631054:013	46	23	20	30	37	41	45	35	36	33	39	36	56	43	28	68	63	71	55	94	75	41	87	92
LOC100631054:014	11	8	14	29	16	17	13	14	12	16	17	59	21	18	65	50	58	42	50	25	33	28	52	31
LOC100631054:015	60	36	38	49	51	42	42	36	52	27	53	47	57	39	69	78	95	83	70	85	78	64	77	90
LOC100631054:016	4	1	0	1	4	2	1	1	7	0	3	2	3	5	6	8	8	4	2	5	9	6	2	2
LOC100631054:017	2	0	0	0	0	0	0	0	2	0	2	1	0	1	3	1	2	0	0	2	1	1	1	0
LOC100631054:018	2	0	0	0	0	0	0	0	2	0	2	1	1	1	2	1	3	0	0	2	1	1	1	0
LOC100631054:019	6	0	0	3	3	2	2	1	3	1	4	3	6	2	8	5	5	6	3	10	9	4	14	8
LOC100631058:001	10	4	6	3	7	0	11	6	2	4	6	6	5	4	3	6	0	8	1	7	9	3	6	6
LOC100631058:002	24	18	12	6	5	5	10	7	17	10	7	16	8	4	3	16	5	9	6	10	5	6	7	9
LOC100631058:003	31	5	13	18	8	8	10	8	14	10	16	18	7	6	8	9	9	17	4	14	17	14	8	9
LOC100631058:004	5	4	4	0	2	6	1	9	2	4	3	0	2	6	0	2	1	1	1	4	1	2	0	1
LOC100631058:005	35	5	10	10	11	12	8	11	10	8	21	10	3	5	5	9	5	8	6	12	4	1	3	7
LOC100631058:006	0	6	0	0	3	0	1	1	1	1	3	0	5	5	9	6	6	7	9	4	1	4	1	5
LOC100631058:007	3	1	1	0	2	0	0	0	2	1	1	3	8	0	2	2	1	0	1	2	5	0	2	1
LOC100631058:008	1	0	2	0	1	0	0	0	2	0	0	2	0	0	1	0	0	0	0	0	1	0	0	0
LOC100631058:009	10	1	12	1	0	8	1	0	6	2	5	2	7	10	1	3	0	1	9	6	4	3	2	6
LOC100631058:010	36	7	11	10	23	6	9	13	19	9	14	15	3	4	4	10	8	12	8	13	6	3	11	11
LOC100631058:011	46	22	25	24	25	21	20	24	35	27	15	43	11	26	26	13	21	19	21	23	15	15	23	24
LOC100631058:012	18	8	3	3	2	10	8	6	7	5	6	7	4	3	2	8	5	9	8	4	5	3	8	1
LOC100631058:013	14	11	1	6	5	7	5	4	9	4	10	9	3	1	0	15	15	5	4	5	4	5	7	2
LOC100631058:014	39	14	10	28	23	10	11	16	22	10	17	20	8	16	27	16	20	15	8	15	4	7	15	8
LOC100631058:015	53	18	24	20	24	21	19	15	22	13	35	42	21	10	37	13	17	18	19	28	14	7	16	15
LOC100631058:016	45	19	11	11	14	20	12	16	23	8	18	26	8	2	11	7	2	13	9	16	14	9	14	13
LOC100631058:017	37	26	19	22	9	21	13	10	24	17	26	34	13	7	25	17	4	13	9	7	14	15	8	10
LOC100631058:018	38	30	11	20	14	18	21	14	19	16	19	24	8	3	15	15	10	21	11	9	10	15	12	10
LOC100631058:019	75	33	25	24	30	36	29	30	38	29	40	39	11	15	18	30	21	23	20	37	27	12	22	17
LOC100631058:020	57	35	22	41	46	24	26	28	41	23	44	42	20	24	22	26	7	33	37	34	38	11	26	27
LOC100631058:021	65	24	22	28	21	22	21	27	34	19	31	34	11	9	16	17	8	21	11	18	29	9	26	27
LOC100631058:022	82	27	20	40	34	21	9	20	33	23	53	41	10	9	67	16	30	33	19	33	40	12	23	27
LOC100631058:023	78	28	47	29	68	17	25	40	34	24	45	21	13	13	48	12	36	24	26	22	26	19	17	15
LOC100631058:024	72	22	20	18	24	27	21	38	43	20	20	33	8	10	43	15	15	22	16	34	10	13	15	12
LOC100631058:025	34	16	17	11	11	12	20	15	15	17	13	24	4	10	30	7	11	12	5	16	7	6	11	8
LOC100631058:026	79	54	43	54	30	31	30	33	39	45	36	24	23	32	36	11	23	32	23	36	19	18	30	28
LOC100631059:001	2086	887	1304	1515	1702	1233	1193	1068	1467	1262	1310	2250	1359	1353	2626	1972	1694	2195	1703	2726	2199	1764	2348	1863
LOC100631059:002	957	426	632	644	646	534	487	548	633	587	529	750	533	544	800	722	647	833	793	1107	804	700	990	592
LOC100631059:003	3143	1386	1963	2073	2283	2098	1841	1592	2053	2233	2102	2261	1715	2223	2166	2579	2493	2800	2517	3333	2700	2183	2922	2224
LOC100631060:001	0	0	0	0	0	0	0	0	0	0	0	0	0	0	0	0	0	0	0	0	0	0	0	0
LOC100631060:002	8	2	5	1	6	10	14	4	5	8	6	2	34	56	12	46	32	43	30	25	18	28	24	32
LOC100631060:003	6	1	5	4	7	2	5	1	4	9	2	7	20	30	52	34	41	36	12	26	19	21	35	26
LOC100631060:004	3	1	1	6	7	0	1	4	3	2	6	7	10	19	39	22	35	24	19	29	16	15	28	27
LOC100631060:005	8	2	3	8	14	2	9	6	5	5	12	11	20	24	57	31	44	38	42	24	15	30	40	29
LOC100631060:006	0	0	0	0	0	0	0	0	0	1	2	0	2	2	7	2	1	8	2	0	0	1	0	2
LOC100631060:007	8	1	6	0	5	6	6	3	3	2	6	1	16	13	22	18	22	43	13	20	18	20	26	15
LOC100631060:008	9	3	16	10	9	12	21	10	12	5	13	2	41	53	64	53	57	51	28	45	41	52	40	50
LOC100631060:009	3	2	7	10	10	8	15	18	7	7	12	14	39	39	83	33	48	68	31	57	51	68	45	59
LOC100631060:010	7	1	5	9	26	7	16	14	10	0	6	17	20	32	75	42	50	69	28	60	37	39	61	35
LOC100631060:011	3	0	14	13	10	11	23	5	8	3	13	8	48	48	57	50	77	92	36	76	58	58	77	74
LOC100631060:012	4	0	4	5	15	4	17	3	4	1	14	4	27	30	30	43	35	44	22	40	26	44	37	35
LOC100631060:013	0	0	0	0	0	3	2	4	4	4	2	1	0	11	8	12	11	8	5	10	2	8	6	8
LOC100631060:014	4	0	12	14	22	11	23	16	13	8	12	10	33	44	55	60	65	87	38	54	46	58	62	60
LOC100631060:015	19	5	18	29	39	28	43	31	31	10	39	47	65	87	165	111	118	130	90	145	89	114	144	115
LOC100631060:016	6	4	36	24	21	25	29	22	19	14	17	19	38	26	70	54	81	70	63	85	55	38	85	73
LOC100631060:017	8	1	26	25	18	19	40	21	21	9	17	16	26	32	136	59	70	67	47	70	60	53	91	67
LOC100631060:018	4	0	2	5	5	4	11	1	6	2	3	6	6	7	8	11	13	10	5	11	15	12	15	22
LOC100631060:019	13	0	25	36	25	26	29	24	23	9	18	14	41	50	120	60	68	68	49	95	59	60	73	87
LOC100631060:020	9	4	25	35	24	15	38	42	20	15	24	33	48	61	150	68	67	76	49	93	48	55	76	75
LOC100631060:021	7	2	23	25	26	30	71	40	21	16	38	34	77	85	107	87	115	115	53	114	89	72	80	87
LOC100631060:022	35	20	63	59	70	95	88	108	69	61	81	45	167	126	155	144	168	207	139	284	132	199	165	222
LOC100631064:001	212	113	162	161	193	143	169	173	165	203	174	121	147	126	60	143	150	114	162	179	96	132	178	123
LOC100631064:002	77	49	61	48	53	44	78	66	48	69	65	56	58	41	43	59	38	53	39	47	33	42	65	49
LOC100631064:003	210	95	205	192	179	156	187	182	201	200	187	174	135	120	124	157	130	182	160	151	127	166	217	152
LOC100631064:004	53	22	34	39	35	26	31	32	31	40	40	34	28	37	15	27	31	26	26	30	27	34	28	44
LOC100631064:005	80	44	73	46	89	63	66	65	69	69	50	41	63	62	44	73	58	62	75	61	83	58	52	65
LOC100631064:006	134	53	97	108	130	92	109	90	94	102	99	105	108	100	81	122	81	120	127	104	104	101	118	95
LOC100631064:007	75	28	67	73	74	62	72	57	89	79	70	76	65	73	39	86	64	76	87	96	47	41	99	62
LOC100631064:008	19	0	11	2	7	8	8	6	7	14	9	4	3	16	4	10	4	9	11	17	17	6	14	8
LOC100631064:009	111	71	100	92	100	68	104	86	125	105	110	112	83	92	44	100	71	104	115	106	63	76	107	109
LOC100631064:010	11	2	12	12	8	9	8	7	16	13	21	11	6	9	2	17	7	12	8	12	6	19	8	8
LOC100631064:011	14	5	8	16	8	11	14	6	12	13	20	14	14	14	10	26	7	12	16	17	8	11	12	12
LOC100631064:012	1	1	0	1	3	2	1	3	0	0	0	3	1	1	1	4	2	6	1	4	2	1	1	2
LOC100631064:013	20	4	18	18	14	12	10	6	12	7	19	13	3	11	12	23	13	20	19	23	23	12	11	10
LOC100631064:014	1	0	1	3	0	0	0	0	2	0	1	0	1	2	0	0	2	3	2	0	0	0	2	0
LOC100631065:001	349	232	424	385	344	394	380	402	439	404	356	297	371	332	392	419	350	384	468	557	331	356	572	368
LOC100631065:002	77	49	67	77	70	89	84	94	85	99	73	57	71	71	74	89	59	78	88	88	56	72	112	87
LOC100631065:003	151	73	184	187	150	208	213	196	244	174	159	129	142	163	136	214	150	194	161	206	159	173	213	157
LOC100631066:001	0	0	1	0	0	0	0	0	0	1	1	0	0	0	0	1	0	1	0	0	1	0	0	2
LOC100631066:002	17	0	7	43	20	54	37	17	63	35	67	36	26	23	21	69	25	95	14	50	63	56	14	85
LOC100631066:003	14	7	11	43	17	36	29	13	35	22	30	32	19	32	22	33	30	41	27	30	39	39	39	28
LOC100631066:004	3216	1577	3345	3642	3449	3254	3098	3160	3731	2952	3456	3134	3919	3997	4502	4174	3969	4419	4786	5061	4068	4309	5871	3779
LOC100631066:005	2858	1610	2834	2334	2758	3006	2665	3202	3275	2930	2978	1288	3429	3509	2319	3049	2921	3827	4721	4419	3462	3948	4702	2909
LOC100631066:006	14	8	5	6	5	7	7	8	5	7	8	7	6	3	3	8	9	7	10	15	2	6	11	8
LOC100631067:001	898	316	403	470	537	434	392	384	625	352	635	407	212	190	304	210	214	269	238	278	263	266	294	216
LOC100631067:002	10	8	9	6	16	8	16	11	8	6	8	15	5	2	1	4	3	8	1	7	7	1	2	3
LOC100631067:003	41	11	14	15	10	21	12	16	21	16	15	16	5	2	5	4	3	11	4	4	11	10	7	4
LOC100631070:001	181	4	212	208	2	1	476	177	110	18	68	17	504	38	0	1	0	2	378	0	58	0	0	0
LOC100631072:001	3	2	0	0	1	2	2	0	6	0	0	4	2	1	1	2	1	2	3	1	3	0	1	1
LOC100631072:002	21	13	6	0	5	17	12	22	30	15	13	9	22	38	1	41	25	29	25	54	11	25	14	44
LOC100631072:003	58	33	48	54	46	43	53	47	56	40	46	65	75	62	134	111	78	100	85	140	64	88	90	112
LOC100631072:004	94	41	69	103	92	44	73	71	58	41	75	101	96	112	199	160	149	166	106	179	133	94	181	135
LOC100631072:005	96	41	89	94	124	50	80	71	90	51	88	131	135	148	206	189	172	160	148	240	138	124	228	163
LOC100631072:006	102	41	105	102	129	62	80	52	90	68	91	111	138	158	222	185	174	175	162	277	130	126	222	165
LOC100631072:007	63	33	51	71	55	38	64	41	59	44	81	61	64	73	57	125	118	146	114	161	100	83	114	102
LOC100631072:008	69	25	70	85	64	48	67	53	39	46	75	133	74	75	99	113	139	120	98	166	102	80	144	82
LOC100631072:009	22	20	34	22	28	20	28	26	22	26	45	37	43	46	15	50	55	54	41	50	35	22	69	52
LOC100631072:010	42	43	31	39	37	29	38	40	50	33	40	63	51	51	38	67	70	73	72	73	53	65	67	88
LOC100631072:011	96	60	75	78	88	73	91	59	119	66	93	122	120	84	92	148	156	147	134	200	103	93	162	154
LOC100631072:012	32	26	34	20	22	32	32	36	42	33	40	25	29	25	38	47	66	36	44	82	43	29	55	52
LOC100631072:013	139	66	132	152	139	96	124	134	160	123	124	122	156	113	183	197	193	197	180	267	150	142	212	182
LOC100631072:014	84	42	44	76	80	77	94	70	85	77	80	64	76	87	68	122	91	135	118	176	105	113	119	103
LOC100631072:015	141	83	132	103	129	118	150	130	168	179	136	123	126	125	109	183	187	205	198	254	159	147	190	146
LOC100631072:016	131	74	141	130	147	106	139	99	143	147	128	90	117	138	57	143	136	143	166	202	133	111	155	165
LOC100631072:017	162	80	197	186	178	131	146	125	184	204	155	192	123	134	303	209	170	167	177	298	169	184	173	161
LOC100631072:018	302	127	286	297	318	230	270	217	283	310	288	307	164	214	265	286	242	258	264	390	237	249	326	310
LOC100631072:019	203	70	178	159	202	133	137	105	176	161	150	148	122	180	72	175	175	137	176	220	124	126	200	150
LOC100631073:001	91	44	50	65	72	60	70	69	85	64	96	83	67	91	47	114	114	131	91	99	130	81	85	91
LOC100631073:002	20	10	9	29	28	26	18	5	30	12	26	28	25	32	41	56	41	47	25	18	51	25	47	33
LOC100631073:003	18	5	16	10	12	18	15	10	27	7	23	24	17	25	53	47	33	29	30	22	35	17	35	30
LOC100631073:004	92	46	132	97	82	43	79	70	102	38	48	199	246	277	465	445	520	434	282	342	429	262	429	364
LOC100631073:005	1	2	7	3	0	1	5	4	2	4	0	4	19	19	4	12	14	11	14	10	27	13	13	9
LOC100631073:006	1	1	3	0	0	0	2	0	0	0	0	0	6	6	4	6	3	3	7	1	6	3	1	2
LOC100631077:001	4	0	0	2	1	3	7	2	11	3	8	0	4	0	0	3	2	17	1	6	6	3	4	13
LOC100631077:002	1492	733	978	1588	1191	1221	1154	1282	1599	1213	1479	1467	1291	1191	1097	1813	1254	1672	1289	1768	1438	1460	1563	1565
LOC100631077:003	4565	2288	3950	4135	3824	3385	3237	3651	4234	3577	3908	3365	3798	4545	3642	4492	4177	4344	4813	5014	4396	3867	5473	3672
LOC100631077:004	4458	2308	4126	3450	3380	3475	3476	3640	4214	3449	3808	2198	3662	4220	3858	3818	3641	4560	5159	5144	4499	4334	5728	3853
LOC100631078:001	0	0	0	0	0	1	0	1	0	0	0	0	2	0	0	14	1	7	1	58	0	9	2	3
LOC100631078:002	102	28	18	11	30	157	89	356	13	122	3	14	1135	1305	1250	15585	1473	2865	430	34876	378	2710	1741	670
LOC100631078:003	97	55	24	9	25	150	107	420	11	121	3	10	1164	1620	769	13038	1431	2711	507	34876	351	2391	2032	664
LOC100631080:001	3238	1371	3677	4086	4801	3819	4372	3486	4440	4415	4354	3574	2224	2344	4054	3016	2846	3236	3577	3604	3019	2764	3899	3038
LOC100631080:002	2239	933	2132	2256	2858	2368	2425	2272	2831	2486	2776	2338	1446	1452	1869	1899	1721	2289	2131	2504	1922	1767	2453	1705
LOC100631080:003	4163	1508	4061	4709	6062	4785	4816	4162	5551	4651	5189	4598	2820	2944	4015	4272	3829	4351	4343	5167	4333	3288	4587	3297
LOC100631080:004	65	16	54	60	82	108	100	86	133	79	103	63	58	49	80	93	66	94	62	128	75	86	74	75
LOC100631080:005	74	24	38	156	121	113	125	31	130	89	170	187	59	39	54	193	94	137	57	96	100	66	65	87
LOC100631082:001	2	0	3	1	1	0	1	0	1	1	0	0	0	2	2	3	6	3	3	5	5	3	4	2
LOC100631082:002	0	0	0	0	0	0	0	0	0	0	0	0	0	0	0	0	0	0	0	0	0	0	0	0
LOC100631082:003	1	0	6	2	1	1	2	0	0	1	1	2	7	1	4	6	3	4	1	3	3	2	3	3
LOC100631082:004	0	0	1	0	0	0	1	0	0	0	0	0	0	0	0	2	0	0	0	0	0	0	0	0
LOC100631082:005	0	0	0	0	0	0	3	0	0	0	0	3	0	0	1	1	1	0	1	0	0	0	0	0
LOC100631082:006	3	0	0	0	1	0	0	0	1	0	1	2	3	1	1	2	7	10	12	1	0	3	2	6
LOC100631082:007	15	7	19	17	8	12	13	3	12	3	12	25	16	21	59	47	42	47	15	38	32	22	47	37
LOC100631082:008	85	45	67	52	76	45	72	45	44	42	43	89	45	83	117	157	144	143	98	100	100	47	143	116
LOC100631084:001	463	102	495	1541	1185	740	983	448	845	513	1167	1463	802	684	1808	1815	1332	1926	869	1221	1690	887	1285	1207
LOC100631084:002	34	14	29	43	29	14	42	13	26	19	28	31	39	15	27	52	31	62	46	38	45	30	47	41
LOC100631084:003	3202	1368	3837	7485	6595	3832	5650	3506	4327	2730	4913	8271	4566	4723	15948	8486	7545	7811	5894	6356	7521	4407	7436	6881
LOC100631084:004	10350	4819	13007	18119	17309	11253	17131	12207	12767	9130	15452	15502	13852	15535	31934	20996	22445	23608	21361	18590	22627	14672	23842	21132
LOC100631084:005	4623	2386	5372	5667	6444	5844	8276	5868	6156	4301	6904	3066	6196	6335	4923	7474	8445	11011	9847	8711	9615	7003	9265	9337
LOC100631084:006	15815	8560	18982	21175	21062	19334	23399	20455	19803	17069	23361	14397	18877	21173	21929	24204	26292	30270	28518	25110	26363	20295	29054	28855
LOC100631086:001	53712	24672	52822	51972	53948	36674	39844	45974	51965	41417	53740	34457	26740	29404	44470	36184	31432	30973	43100	45141	32873	32481	42036	38357
LOC100631086:002	19359	8543	17438	18092	19468	13228	16159	15726	18007	13932	19300	14734	9625	9585	11694	13095	10484	12661	15816	14506	12542	11389	14828	13340
LOC100631086:003	27957	12926	25841	26788	28894	18263	21602	24764	29081	19917	26351	25396	14050	15416	25942	18940	16409	17111	22960	22936	17837	16935	21910	17994
LOC100631086:004	28111	12620	23975	24216	27159	19425	22637	24602	29657	19602	27434	19557	14913	14882	16639	19190	15988	17695	22813	25035	19275	18814	20791	19273
LOC100631086:005	37181	15520	32248	40575	40299	22834	26766	29493	36017	24365	33166	41986	18495	18923	39201	25759	20755	20306	27347	28409	23129	20180	28534	22306
LOC100631086:006	5614	1823	3754	7642	7409	4618	5296	3865	7805	4909	6130	7393	2672	2354	6229	5517	3180	4294	4549	5629	3762	3578	3778	5727
LOC100631087:001	21203	16691	44323	20838	56301	38883	20351	19189	54992	70568	20021	30708	12502	19447	11283	10967	9179	8796	8590	10600	8578	14296	9802	6155
LOC100631087:002	9205	7225	18068	8376	24830	17681	9047	7746	24515	28249	8418	11039	5907	8678	3827	5103	4190	3800	3461	4678	3993	6577	4261	2634
LOC100631087:003	6476	4862	11756	6613	16671	12382	6328	5599	16560	21237	6339	9707	4052	6104	3348	3719	2947	3020	2633	3133	2836	4690	2692	2105
LOC100631087:004	255	120	135	132	208	143	157	153	161	164	232	183	150	226	168	154	150	214	174	165	153	161	223	144
LOC100631087:005	122	63	75	117	111	83	108	81	113	89	106	182	81	95	138	114	105	121	86	102	94	123	147	88
LOC100631088:001	73	25	22	28	13	11	12	14	17	27	14	43	13	37	17	18	15	8	14	30	19	28	16	10
LOC100631088:002	120	49	38	51	33	16	30	17	39	35	35	42	17	36	15	20	12	21	20	23	27	49	22	15
LOC100631088:003	104	36	39	38	34	13	23	22	23	28	33	25	26	31	20	11	5	16	11	16	25	33	21	13
LOC100631088:004	242	88	59	78	53	43	54	25	42	43	84	52	70	51	16	33	27	27	39	34	59	43	43	20
LOC100631088:005	183	66	70	70	50	47	38	37	46	56	56	48	33	57	34	29	10	38	34	50	34	48	30	33
LOC100631088:006	152	53	48	63	54	25	33	34	36	55	50	45	24	46	29	27	18	13	32	39	45	31	26	10
LOC100631088:007	386	135	71	110	83	88	77	55	78	94	105	66	66	113	27	70	43	55	39	94	79	74	52	29
LOC100631089:001	169	183	177	76	344	259	226	225	226	180	469	134	81	9	19	51	67	46	18	81	7	22	86	110
LOC100631089:002	38	47	33	19	96	46	67	46	53	32	76	44	17	4	10	7	12	9	1	15	5	9	23	22
LOC100631089:003	25	30	19	13	39	34	52	36	26	15	60	25	8	0	5	4	6	7	2	8	2	7	16	21
LOC100631089:004	30	18	40	15	75	44	56	41	32	19	48	35	12	0	10	7	13	13	1	6	8	3	11	19
LOC100631089:005	80	52	75	41	165	83	99	81	70	34	186	95	36	2	41	17	23	23	8	24	7	8	47	29
LOC100631089:006	30	22	44	15	88	63	80	59	38	32	112	52	24	5	8	11	26	7	8	19	2	3	37	19
LOC100631089:007	79	55	51	36	189	75	115	81	74	29	153	102	22	2	29	16	34	26	9	22	6	6	61	50
LOC100631089:008	24	10	10	19	41	25	34	32	26	14	66	33	9	6	8	10	15	9	4	7	2	1	24	17
LOC100631089:009	14	3	7	11	26	16	11	14	17	12	38	12	5	2	4	6	6	6	4	4	0	1	11	8
LOC100631090:001	24	20	13	1	2	17	7	16	23	33	9	8	16	30	0	14	14	15	26	30	6	29	2	15
LOC100631090:002	1887	796	1274	980	1146	1356	1221	1524	1722	1448	1413	1047	1077	1252	944	1296	1206	1275	1520	1746	1041	1366	1356	1220
LOC100631090:003	566	187	458	538	541	421	428	356	613	330	426	754	324	302	690	480	426	432	346	534	470	400	575	333
LOC100631090:004	0	4	2	2	6	2	2	1	4	1	4	12	2	3	9	3	1	2	3	4	2	6	4	1
LOC100631090:005	42	4	25	54	34	35	50	20	57	25	31	64	31	25	40	51	39	60	23	45	50	52	42	49
LOC100631091:001	619	324	503	752	732	473	658	631	811	346	620	802	426	422	962	562	559	659	584	719	729	493	744	605
LOC100631091:002	114	52	80	113	149	82	120	78	142	59	118	132	67	69	120	108	94	126	136	150	128	77	119	128
LOC100631091:003	114	68	81	110	173	75	89	87	101	48	104	105	80	82	133	89	101	128	159	140	122	65	122	117
LOC100631091:004	133	63	100	111	187	85	130	105	124	65	132	126	109	82	164	113	150	149	190	140	154	92	170	122
LOC100631091:005	124	55	128	142	200	92	149	121	162	88	124	177	120	103	215	145	145	149	151	170	173	103	195	151
LOC100631091:006	101	63	74	143	135	78	160	123	153	70	147	147	90	105	178	125	120	169	122	145	145	85	153	151
LOC100631091:007	116	60	86	124	129	96	132	121	145	74	132	138	88	98	114	117	114	173	146	154	139	106	162	120
LOC100631091:008	86	45	51	102	118	57	91	80	110	49	101	87	63	64	115	73	84	119	87	111	107	57	129	103
LOC100631091:009	189	82	175	215	239	150	210	172	242	114	244	240	154	144	279	161	219	257	264	255	275	165	246	227
LOC100631091:010	2	0	6	10	2	0	4	0	1	2	3	10	6	7	21	10	8	4	16	7	11	6	9	7
LOC100631091:011	32	8	10	26	22	13	35	12	30	10	32	28	11	8	17	25	28	34	32	30	33	23	20	17
LOC100631091:012	1	1	1	4	1	1	3	1	2	1	1	1	0	0	2	3	2	3	3	0	0	0	0	0
LOC100631091:013	2	0	0	0	0	0	0	0	0	0	0	1	0	0	0	0	1	0	1	1	0	1	0	1
LOC100631091:014	0	5	0	0	0	1	0	0	1	0	2	0	1	3	8	0	6	4	1	0	3	3	1	3
LOC100631091:015	28	8	13	6	11	10	16	15	27	7	4	13	9	7	8	8	14	14	29	30	14	16	32	9
LOC100631091:016	56	20	47	37	68	27	63	42	39	24	57	64	38	19	48	54	60	49	48	51	60	28	50	38
LOC100631091:017	82	26	43	67	90	25	105	56	56	37	90	98	42	35	87	42	55	75	66	61	81	41	56	61
LOC100631091:018	41	23	42	67	68	28	72	49	52	29	47	66	53	39	40	46	43	64	44	51	44	37	52	58
LOC100631091:019	99	45	95	111	150	86	127	85	160	48	122	172	110	101	201	100	145	181	158	156	163	110	179	117
LOC100631092:001	40	16	12	32	17	20	30	28	42	21	30	35	24	32	31	33	36	43	27	40	36	25	36	38
LOC100631092:002	125	45	73	99	103	69	83	46	90	77	107	114	68	72	80	88	110	85	80	77	114	72	117	96
LOC100631092:003	54	49	20	45	40	30	31	23	30	43	45	23	39	29	17	44	38	33	43	37	35	32	46	58
LOC100631092:004	72	52	28	43	37	32	23	33	49	40	60	39	37	36	51	34	34	39	60	67	38	33	59	55
LOC100631092:005	77	41	48	80	87	47	46	59	64	44	50	59	41	67	89	51	57	70	73	70	49	49	68	54
LOC100631092:006	292	138	236	219	227	165	207	166	271	153	222	316	166	122	311	217	180	216	225	223	215	142	284	200
LOC100631092:007	142	69	101	117	131	80	93	100	119	103	107	150	62	92	174	99	85	90	72	93	101	65	128	108
LOC100631092:008	474	183	274	278	294	208	304	221	295	254	266	270	159	215	250	228	231	262	234	303	204	232	312	247
LOC100631093:001	165	66	126	136	154	154	133	121	183	146	176	125	134	138	187	162	199	190	184	138	166	134	196	130
LOC100631093:002	165	66	156	159	164	149	124	95	134	115	154	234	105	115	271	184	204	176	178	197	170	92	246	174
LOC100631093:003	40	11	38	41	60	23	34	33	28	32	36	60	23	14	67	47	62	58	41	49	37	18	74	63
LOC100631093:004	118	52	95	84	106	69	94	61	110	98	121	98	99	101	112	98	137	132	117	115	110	95	111	128
LOC100631093:005	80	14	51	62	34	72	66	40	57	30	68	40	68	45	39	91	63	100	80	67	73	55	82	100
LOC100631093:006	150	49	104	124	127	96	119	84	119	79	97	73	113	107	133	165	110	174	113	144	116	80	162	147
LOC100631093:007	33	18	43	37	37	27	39	33	54	37	36	25	52	47	49	37	51	66	43	59	43	34	38	47
LOC100631093:008	104	37	100	88	99	50	80	62	95	95	85	120	74	97	167	139	115	89	100	100	97	82	122	87
LOC100631093:009	60	16	61	50	58	20	38	37	63	35	43	98	26	71	94	83	66	52	50	66	58	48	53	37
LOC100631094:001	91	51	104	80	93	85	106	118	76	132	109	75	52	112	40	95	86	113	99	130	81	68	121	95
LOC100631094:002	36	5	33	24	32	16	21	30	29	29	44	12	23	13	5	24	17	20	30	35	30	34	38	29
LOC100631094:003	27	7	27	22	21	27	24	25	31	33	42	6	22	23	15	31	29	31	40	34	31	26	34	25
LOC100631094:004	16	4	16	13	17	25	19	17	10	15	22	7	16	25	14	18	17	14	32	17	21	26	17	18
LOC100631094:005	45	14	42	48	23	53	39	44	31	28	58	24	36	40	34	53	41	33	35	56	50	41	53	44
LOC100631094:006	26	11	22	21	15	21	17	20	23	19	24	9	26	19	5	25	21	22	14	38	27	27	34	22
LOC100631095:001	46	20	22	23	20	30	28	34	53	25	36	16	7	10	1	35	7	4	19	23	9	13	16	9
LOC100631095:002	83	57	31	43	52	30	47	40	76	20	76	29	5	20	6	38	29	15	31	20	21	16	29	18
LOC100631095:003	30	29	16	19	30	15	22	33	32	15	52	13	0	3	3	6	16	7	7	11	11	11	9	11
LOC100631095:004	28	18	19	30	28	16	20	15	17	18	36	5	8	3	12	15	10	5	16	16	13	8	8	17
LOC100631095:005	40	32	20	22	17	17	19	19	32	32	29	10	9	14	12	21	9	2	18	19	15	11	17	21
LOC100631095:006	32	24	21	31	17	12	8	15	23	19	11	13	6	16	14	13	8	1	8	21	10	8	15	11
LOC100631095:007	68	35	35	53	55	25	29	37	52	23	43	22	5	13	21	17	15	2	28	17	17	8	32	21
LOC100631095:008	97	57	41	83	65	45	55	49	87	74	83	32	21	20	20	21	19	10	37	39	24	14	54	28
LOC100642190:001	69	46	60	34	46	27	35	37	57	36	46	33	47	67	43	79	70	76	67	84	46	52	57	81
LOC100642190:002	66	42	47	36	60	31	52	31	57	38	68	84	37	53	61	92	89	105	55	72	76	49	86	107
LOC100642190:003	201	127	183	230	179	142	175	139	178	126	206	256	174	205	406	296	332	353	277	272	249	249	315	319
LOC100642190:004	40	26	27	32	31	14	37	28	28	25	33	81	34	36	159	51	63	67	53	70	33	50	80	58
LOC100642190:005	22	14	11	21	15	5	16	10	13	7	19	26	24	21	50	29	30	37	29	26	31	39	50	37
LOC100642190:006	0	0	0	0	0	0	3	1	3	0	1	0	0	0	0	0	0	1	0	1	0	1	2	0
LOC100642190:007	0	0	1	6	4	1	3	3	2	0	4	2	0	5	3	6	0	5	1	3	5	6	4	5
LOC100642190:008	0	0	0	0	0	1	0	0	0	1	0	0	0	2	0	0	0	1	0	1	1	1	0	0
LOC100642190:009	6	19	2	1	1	4	4	4	13	6	5	6	9	10	2	6	3	8	5	11	3	6	12	10
LOC100642191:001	0	0	0	0	0	0	0	0	0	0	0	0	0	0	0	1	0	0	0	0	0	2	0	0
LOC100642191:002	1	0	1	1	2	2	3	4	4	0	4	5	6	4	15	22	7	16	10	9	16	6	11	6
LOC100642191:003	4	0	1	0	2	2	5	4	5	2	4	3	4	4	6	17	4	19	12	9	15	5	15	9
LOC100642191:004	5	0	1	0	1	1	3	0	1	3	1	3	5	5	10	8	2	17	5	8	8	2	12	8
LOC100642191:005	1	0	2	1	0	3	0	0	1	3	1	3	8	4	18	3	1	9	2	3	8	2	10	7
LOC100642191:006	1	2	1	2	0	1	2	0	2	3	0	3	8	4	19	10	2	11	5	8	10	3	6	7
LOC100642191:007	1	1	1	1	1	5	1	1	3	1	0	1	11	11	7	23	8	17	17	15	12	14	20	16
LOC100642191:008	1	1	0	1	1	1	1	2	2	0	0	7	5	10	29	15	18	23	18	35	17	14	20	28
LOC100642191:009	6	3	6	6	12	4	5	5	8	0	1	9	24	43	54	50	56	80	65	68	66	41	47	66
LOC100642191:010	6	0	8	2	0	3	4	2	4	0	1	2	15	12	8	46	21	28	35	26	23	22	21	30
LOC100642191:011	6	2	4	6	10	3	6	1	4	1	1	8	35	45	64	66	50	67	29	52	43	35	55	57
LOC100642191:012	9	4	6	8	15	7	3	6	11	8	2	9	54	63	103	69	49	81	68	75	81	55	95	111
LOC100642191:013	3	2	3	1	16	1	2	5	4	1	2	8	34	22	50	48	49	53	30	43	50	19	54	60
LOC100642191:014	11	6	5	2	3	0	3	1	5	2	5	4	33	38	103	73	65	70	46	59	55	48	75	74
LOC100642191:015	10	7	6	5	2	4	9	2	7	2	4	9	22	34	88	55	49	65	47	49	54	56	71	64
LOC100642191:016	5	3	9	2	7	7	9	7	7	3	8	11	42	58	100	63	50	72	47	57	63	47	63	46
LOC100642191:017	6	1	4	1	0	2	8	3	2	1	6	6	39	28	68	51	34	54	43	30	44	29	42	38
LOC100642191:018	12	2	7	11	16	9	6	5	6	5	10	20	65	78	128	84	93	103	51	77	73	59	99	83
LOC100642191:019	13	8	11	6	16	10	14	13	21	1	16	29	73	69	113	75	102	95	79	83	84	85	93	90
LOC100642191:020	13	11	10	11	15	3	4	5	9	7	18	19	41	45	77	67	56	80	40	51	64	48	72	50
LOC100642191:021	8	10	24	18	11	10	8	3	15	8	12	31	28	39	83	72	66	56	48	55	51	40	52	59
LOC100642191:022	17	3	20	21	4	4	12	1	19	7	13	13	30	37	33	39	43	50	30	46	29	36	34	61
LOC100642191:023	19	6	9	4	9	6	9	2	11	6	6	11	16	27	50	29	9	46	25	27	28	25	27	28
LOC100642191:024	161	69	138	117	137	80	108	94	147	94	108	252	198	213	409	225	232	311	225	258	233	173	330	249
LOC100642191:025	278	173	116	62	95	180	98	186	260	196	120	53	116	185	58	174	105	131	170	219	96	125	94	209
LOC100642192:001	23	11	32	34	24	21	31	16	37	22	13	77	55	55	166	77	78	87	39	51	81	53	71	70
LOC100642192:002	46	27	44	50	57	37	44	29	40	15	26	91	98	80	252	102	108	119	73	87	95	71	129	96
LOC100642192:003	44	17	17	25	35	21	20	18	22	18	20	31	58	57	100	87	92	114	58	81	68	59	110	71
LOC100642192:004	75	23	49	69	65	29	74	45	49	30	45	125	143	162	355	238	265	234	136	158	190	124	206	193
LOC100642192:005	68	31	76	57	108	38	38	28	50	27	50	108	123	151	316	159	213	187	101	140	169	140	164	130
LOC100642192:006	95	44	80	75	95	42	75	60	80	56	58	108	165	184	254	246	295	313	169	251	229	223	230	296
LOC100642192:007	42	8	39	39	49	26	27	29	34	17	21	61	77	77	99	107	157	163	66	92	125	94	111	120
LOC100642192:008	225	102	133	85	98	86	71	105	165	156	119	92	151	212	35	192	231	181	144	191	107	207	133	198
LOC100642193:001	8	3	1	5	8	7	6	2	2	2	6	16	4	0	20	0	5	1	4	0	1	2	4	3
LOC100642193:002	1	0	3	1	4	0	0	1	1	0	1	4	0	0	0	0	2	2	1	0	1	0	1	3
LOC100642193:003	1	1	1	1	3	0	3	0	2	0	0	4	0	4	8	0	1	0	2	0	0	0	2	5
LOC100642193:004	2	1	1	0	2	0	3	3	3	1	0	1	0	4	3	0	0	2	0	5	1	1	3	11
LOC100642193:005	1	0	4	4	0	2	5	1	0	1	2	2	3	1	4	1	3	0	2	5	1	0	1	12
LOC100642193:006	2	0	3	0	0	0	1	1	0	0	1	2	0	0	0	1	0	0	0	0	3	1	0	1
LOC100642193:007	5	1	2	5	5	4	1	3	3	5	1	13	1	0	0	0	3	0	1	2	0	2	0	1
LOC100642194:001	11	2	8	7	11	14	13	7	15	5	12	20	20	25	103	48	49	73	40	36	59	49	57	45
LOC100642195:001	46	18	32	29	42	28	30	26	40	25	28	60	86	87	111	121	146	156	106	78	111	94	103	98
LOC100642195:002	34	17	27	28	38	23	31	23	38	9	22	49	62	73	116	119	107	144	81	66	92	70	120	76
LOC100642195:003	20	20	13	22	15	18	13	21	37	12	19	29	44	75	58	77	68	95	60	48	51	36	67	59
LOC100642195:004	38	12	34	31	20	25	33	35	44	9	31	58	77	101	161	115	134	110	73	97	106	91	104	105
LOC100642195:005	26	11	26	47	21	17	24	22	33	20	25	70	74	96	163	110	130	115	82	82	101	77	141	89
LOC100642195:006	22	3	16	17	22	10	15	20	15	11	17	37	45	49	92	85	85	95	54	54	56	41	84	66
LOC100642195:007	0	0	1	0	0	0	0	0	1	4	1	1	0	2	5	5	2	4	3	1	1	3	5	2
LOC100642195:008	7	2	13	6	7	5	6	9	11	8	6	11	29	19	50	40	54	53	30	41	34	20	50	42
LOC100642195:009	4	2	9	8	7	2	4	3	14	5	6	19	20	24	71	34	43	41	21	28	37	31	47	50
LOC100642195:010	9	8	21	13	16	8	12	16	25	7	10	41	30	47	123	56	67	88	38	53	68	47	64	63
LOC100642195:011	0	0	0	0	0	0	0	0	1	0	0	0	0	0	1	0	1	0	0	1	0	0	0	0
LOC100642195:012	0	0	0	0	0	0	1	0	0	1	0	0	1	0	1	3	3	2	2	1	2	0	1	1
LOC100642195:013	1	3	0	1	2	0	1	2	0	1	1	0	3	7	1	1	1	10	2	2	2	3	2	4
LOC100642195:014	2	1	1	0	4	3	0	0	5	1	0	5	4	10	4	3	7	10	5	4	10	7	5	6
LOC100642195:015	1	1	1	3	5	2	4	5	7	3	4	10	10	4	18	16	9	26	4	8	9	8	5	9
LOC100642196:001	43	22	19	46	58	30	53	38	65	21	51	39	22	14	48	33	37	70	48	44	53	55	67	45
LOC100642196:002	0	0	0	2	2	1	1	2	2	0	1	3	0	0	2	6	5	2	0	3	0	7	5	2
LOC100642196:003	119	55	45	67	99	75	102	76	87	41	104	79	47	50	128	98	85	143	72	126	129	109	123	80
LOC100642196:004	36	17	8	26	29	23	32	27	21	13	25	30	12	15	31	35	43	57	28	31	45	42	38	35
LOC100642196:005	65	17	28	40	59	31	52	36	46	22	70	49	34	32	62	61	72	89	44	56	91	43	65	45
LOC100642196:006	5	0	1	2	3	5	3	0	1	1	2	0	7	0	6	1	6	5	1	3	4	0	0	3
LOC100642196:007	151	52	52	116	153	74	141	83	143	53	154	193	71	91	252	123	132	177	103	171	206	96	146	124
LOC100642196:008	3366	1524	1924	3264	4175	2331	3983	2304	2933	1602	3499	4956	1669	1782	5540	2926	3204	4093	2248	2869	4112	2208	3754	3131
LOC100642196:009	68	36	47	84	88	53	106	47	69	50	100	74	29	31	60	54	60	91	73	71	83	41	62	67
LOC100642196:010	37	17	28	35	37	40	42	53	48	27	43	36	18	10	28	40	25	35	22	23	50	15	19	23
LOC100642196:011	289	169	233	329	369	257	390	244	300	160	366	398	166	154	426	280	298	325	203	255	344	203	295	295
LOC100642196:012	58	27	50	75	93	49	63	52	38	29	82	82	30	19	115	60	53	80	41	52	67	42	54	57
LOC100642196:013	379	172	288	416	470	246	439	249	241	200	468	410	186	164	406	293	329	414	219	285	487	227	376	353
LOC100642197:001	8	3	9	15	8	7	7	8	22	8	18	10	11	5	1	14	10	13	15	16	9	5	5	15
LOC100642197:002	153	80	178	181	176	142	201	144	171	124	189	188	168	154	207	232	193	219	181	245	203	174	249	172
LOC100642197:003	143	63	91	122	124	111	157	107	143	98	141	93	118	115	109	134	132	132	160	142	139	128	182	115
LOC100642197:004	146	70	103	118	145	113	139	119	149	123	156	81	114	110	70	168	156	167	145	143	145	136	211	164
LOC100642197:005	91	44	66	84	77	72	86	71	69	55	70	85	37	38	71	130	60	97	55	88	39	62	79	71
LOC100642197:006	77	40	77	83	71	56	82	73	69	54	81	96	47	62	133	86	72	89	47	58	53	44	75	69
LOC100642198:001	0	0	2	1	2	0	9	2	1	0	1	0	2	5	5	9	9	7	8	6	2	3	8	5
LOC100642198:002	13	9	12	4	13	9	17	14	11	1	2	13	30	22	50	55	74	49	54	41	55	31	76	43
LOC100642198:003	3	5	7	2	2	3	13	3	12	1	6	8	17	11	29	38	47	30	36	21	22	13	31	32
LOC100642198:004	0	2	3	2	2	2	11	7	8	0	8	3	15	18	26	17	31	17	20	25	31	14	32	29
LOC100642198:005	0	0	1	1	0	1	1	0	5	0	1	1	0	6	3	2	6	1	2	9	1	6	5	4
LOC100642198:006	3	6	11	3	2	6	10	8	9	2	5	5	13	23	48	29	34	27	23	34	23	24	35	39
LOC100642198:007	7	1	4	6	2	2	6	3	4	5	6	3	16	16	28	29	24	24	35	40	20	15	24	19
LOC100642198:008	0	0	0	1	4	0	0	0	0	0	0	0	0	1	2	1	1	3	0	2	1	1	1	4
LOC100642198:009	12	0	7	6	10	0	3	2	5	0	2	6	13	15	33	29	30	34	17	27	17	10	22	29
LOC100642198:010	1	0	1	4	4	0	2	1	2	0	0	1	6	5	4	12	8	9	4	8	8	4	8	12
LOC100642198:011	0	0	0	0	0	0	0	0	0	0	0	0	0	0	0	0	0	0	0	0	0	0	0	0
LOC100642198:012	11	6	10	3	0	1	0	7	6	1	4	4	6	3	18	5	3	3	3	2	2	1	2	1
LOC100642198:013	1	0	1	0	0	0	1	2	3	0	0	0	1	1	1	0	2	4	4	3	0	0	0	3
LOC100642198:014	12	9	4	4	0	3	1	0	2	0	2	2	1	3	4	1	2	4	5	4	1	5	5	3
LOC100642198:015	4	3	0	0	0	0	0	2	0	0	0	0	2	0	0	0	1	1	4	0	1	3	2	1
LOC100642198:016	4	2	0	0	2	0	0	0	4	0	1	0	4	3	2	1	0	2	1	7	0	3	0	0
LOC100642198:017	17	7	6	3	4	5	2	6	3	1	5	12	9	7	9	12	5	8	13	4	4	4	11	6
LOC100642198:018	10	3	0	2	0	1	2	1	1	0	0	6	5	1	4	2	2	6	3	2	1	1	2	1
LOC100642198:019	0	0	0	0	0	0	0	0	0	0	0	0	0	0	0	0	0	0	0	0	0	0	0	0
LOC100642198:020	2	0	1	5	5	0	7	3	2	2	0	1	6	7	5	16	8	18	7	15	15	6	17	17
LOC100642198:021	0	0	0	0	0	0	0	0	0	0	0	0	0	1	0	1	1	1	0	2	0	0	1	2
LOC100642199:001	4	1	3	10	2	4	5	4	7	3	4	13	8	9	17	17	17	28	7	10	13	8	11	18
LOC100642199:002	43	32	25	30	26	18	26	28	30	14	50	53	27	45	53	55	60	89	53	64	48	41	72	59
LOC100642199:003	41	15	18	15	18	7	24	31	27	10	28	40	27	24	63	41	39	58	34	38	39	46	44	46
LOC100642199:004	42	17	16	33	21	3	31	20	29	8	18	33	28	19	30	35	33	68	29	40	20	41	55	36
LOC100642199:005	23	9	7	10	7	7	10	12	12	1	9	14	11	12	35	18	16	36	24	21	7	22	28	36
LOC100642199:006	37	19	22	25	27	12	25	19	33	10	29	40	30	35	74	42	37	43	41	52	18	28	38	49
LOC100642199:007	14	8	5	7	7	3	11	6	12	5	13	17	12	9	22	13	12	24	17	21	15	10	20	10
LOC100642199:008	18	10	10	5	5	7	12	13	14	12	12	10	11	10	12	21	9	24	13	17	18	11	19	19
LOC100642199:009	197	81	87	79	111	76	103	101	126	87	142	131	90	90	145	127	137	129	120	156	102	112	145	130
LOC100642200:001	255	67	173	213	206	174	245	188	233	166	261	231	106	106	154	144	172	178	185	229	157	134	248	135
LOC100642200:002	516	162	337	341	386	376	472	453	477	333	529	373	217	217	240	263	347	390	350	362	304	284	421	314
LOC100642200:003	378	121	215	307	307	262	301	289	330	285	395	288	154	144	279	201	257	259	236	282	221	218	326	247
LOC100642200:004	421	171	329	332	341	310	336	312	431	293	375	412	180	173	251	228	272	259	200	296	258	243	348	262
LOC100642200:005	451	157	326	294	331	326	366	354	462	338	500	363	221	213	241	227	265	294	245	330	253	222	395	252
LOC100642200:006	406	108	312	296	261	242	287	284	316	231	384	309	124	136	268	217	220	241	207	253	199	186	336	224
LOC100642200:007	319	86	253	265	221	194	235	210	262	209	332	244	112	106	197	184	179	190	194	191	176	146	254	218
LOC100642200:008	236	71	142	236	213	148	218	150	249	168	253	270	109	114	172	139	144	152	134	161	144	110	224	148
LOC100642200:009	317	109	209	318	294	229	267	185	278	261	328	277	131	151	174	214	216	202	199	223	177	132	258	203
LOC100642200:010	466	157	324	371	373	316	382	307	357	328	471	300	168	145	208	254	227	245	237	269	227	200	327	285
LOC100642200:011	228	63	200	205	178	157	206	186	186	172	266	205	93	84	150	160	138	123	128	155	107	98	171	166
LOC100642200:012	781	297	543	619	607	577	638	609	638	756	962	427	311	359	271	419	427	404	520	497	358	322	571	578
LOC100642201+LOC100642445:001	17	4	16	15	15	9	11	19	23	12	23	13	15	20	0	33	21	16	19	22	13	17	16	23
LOC100642201+LOC100642445:002	20	10	23	20	20	17	18	23	40	21	41	16	21	33	0	32	27	26	30	24	20	26	17	27
LOC100642201+LOC100642445:003	26	19	27	37	29	21	37	29	47	37	51	9	22	47	3	36	39	48	51	41	37	27	21	35
LOC100642201+LOC100642445:004	86	36	80	118	139	87	95	56	117	122	121	88	118	120	60	124	125	122	157	141	118	86	137	124
LOC100642201+LOC100642445:005	91	29	119	113	144	86	104	82	94	120	135	109	130	115	46	139	126	122	129	131	122	103	165	139
LOC100642201+LOC100642445:006	38	8	36	23	48	36	64	41	31	49	62	20	36	45	2	65	47	59	66	59	52	39	55	58
LOC100642201+LOC100642445:007	48	18	61	73	95	38	71	37	41	64	47	50	36	56	21	73	62	51	67	63	53	54	70	59
LOC100642201+LOC100642445:008	276	117	272	293	331	207	277	246	278	329	287	234	241	274	186	315	315	277	318	315	218	233	268	287
LOC100642201+LOC100642445:009	154	49	206	190	240	132	148	148	197	177	187	160	142	116	159	183	208	146	157	195	127	122	201	97
LOC100642201+LOC100642445:010	159	57	148	141	201	130	175	132	175	191	210	96	144	143	114	143	160	123	138	164	120	135	168	119
LOC100642202:001	0	0	0	0	0	0	0	0	0	0	0	0	0	0	0	0	0	0	0	0	0	0	0	0
LOC100642202:002	0	0	0	0	0	0	0	0	0	0	0	0	0	0	0	0	0	0	0	0	0	0	0	0
LOC100642202:003	0	0	0	0	0	0	0	0	0	0	0	0	0	0	0	0	0	0	0	0	0	0	0	0
LOC100642202:004	0	0	0	0	0	0	0	0	0	0	0	0	0	0	0	0	0	0	0	0	0	0	0	0
LOC100642202:005	0	0	1	0	0	0	0	0	0	0	0	0	0	0	0	0	0	0	0	0	0	0	0	0
LOC100642202:006	0	0	0	0	0	0	0	0	0	0	0	0	0	0	0	0	0	0	0	0	0	0	0	0
LOC100642203:001	91	30	51	98	102	55	78	41	81	62	117	99	46	41	93	78	66	72	40	69	69	78	67	68
LOC100642203:002	5	0	2	8	3	4	0	6	0	6	3	3	3	3	5	2	4	5	0	3	4	2	1	6
LOC100642204:001	0	0	0	0	0	0	0	0	0	0	0	0	0	0	0	0	0	0	0	0	0	0	0	0
LOC100642204:002	0	1	0	3	2	0	2	1	0	0	1	0	0	3	0	0	1	0	0	7	0	0	1	4
LOC100642204:003	3	0	1	1	2	4	0	4	5	1	3	1	1	5	0	1	0	0	3	9	0	0	0	3
LOC100642204:004	1	0	0	0	0	0	0	0	0	0	0	0	0	0	0	0	0	0	0	0	0	0	0	1
LOC100642204:005	0	0	0	0	0	0	0	0	0	0	0	0	0	0	0	0	0	0	0	0	0	0	0	0
LOC100642204:006	308	140	268	252	251	256	278	260	301	233	303	163	225	259	185	267	238	264	298	334	207	219	317	239
LOC100642205:001	144	57	56	85	74	71	76	64	65	61	87	115	36	22	99	70	69	91	58	72	82	59	56	115
LOC100642205:002	1	0	1	0	4	1	0	0	0	1	0	4	4	3	16	2	6	3	3	5	6	3	1	6
LOC100642205:003	0	1	0	0	0	0	0	0	0	0	0	0	0	0	1	1	2	2	0	1	0	0	0	1
LOC100642206:001	330	138	341	304	296	335	281	335	412	397	325	163	403	443	30	397	380	408	420	467	264	372	394	331
LOC100642206:002	171	87	183	203	178	196	188	173	243	247	211	106	220	243	14	211	219	245	282	259	188	218	251	208
LOC100642206:003	174	102	170	123	136	208	163	233	221	257	173	49	215	296	2	205	192	210	317	310	142	217	215	219
LOC100642206:004	215	103	246	339	275	261	243	264	287	363	322	145	273	375	13	345	291	357	391	350	242	253	347	323
LOC100642206:005	266	103	295	352	314	298	360	324	304	399	391	109	266	407	43	299	279	392	435	291	308	287	448	260
LOC100642207:001	681	308	513	538	541	425	524	396	603	516	459	498	410	453	537	513	435	498	525	539	378	443	615	405
LOC100642207:002	146	87	96	90	121	93	93	93	139	113	99	80	84	86	10	95	93	97	117	104	85	98	120	83
LOC100642208:001	0	0	0	0	0	0	0	0	1	0	0	0	0	0	0	0	0	0	0	0	0	0	0	0
LOC100642208:002	0	0	5	0	0	0	0	0	1	1	0	0	4	0	0	0	0	0	0	0	0	1	0	0
LOC100642208:003	0	1	1	0	0	3	1	0	1	0	0	0	0	0	0	0	0	0	0	1	0	1	0	2
LOC100642208:004	0	2	0	0	0	0	0	0	0	0	0	0	0	0	1	0	0	0	0	0	0	0	0	0
LOC100642208:005	0	0	0	0	2	0	0	0	1	0	0	0	0	0	0	0	0	0	0	0	0	1	0	1
LOC100642208:006	0	0	0	0	0	0	0	0	0	0	0	0	0	0	0	0	0	0	0	0	0	0	0	0
LOC100642208:007	0	0	0	0	0	0	0	0	0	0	0	0	0	0	0	0	0	0	0	0	0	0	0	0
LOC100642209:001	29	16	28	41	24	27	19	24	27	23	21	23	10	46	20	31	16	23	38	84	10	18	17	29
LOC100642209:002	11	8	9	22	13	13	16	12	15	8	15	4	15	19	3	16	12	11	5	23	9	4	8	7
LOC100642209:003	14	6	5	15	7	9	3	15	19	12	14	5	14	5	9	15	10	14	12	37	11	4	5	11
LOC100642209:004	34	10	10	12	21	19	24	9	21	18	21	15	18	33	13	26	19	18	14	44	6	16	17	20
LOC100642209:005	24	9	13	24	17	23	10	25	21	30	14	23	19	21	13	36	15	19	19	44	17	10	9	23
LOC100642209:006	24	12	18	23	19	21	20	29	31	18	4	23	19	42	8	38	16	18	17	69	21	13	15	23
LOC100642209:007	20	3	19	18	11	9	15	23	23	16	5	13	15	32	22	28	18	16	8	41	13	1	8	16
LOC100642209:008	2	0	0	1	1	0	2	2	3	1	0	0	0	4	0	4	2	4	0	1	2	2	2	2
LOC100642211:001	414	195	239	205	203	227	225	211	245	269	240	328	141	243	317	292	289	328	257	347	262	215	290	318
LOC100642211:002	47	23	45	28	40	16	33	24	34	26	32	86	26	44	115	48	72	80	53	56	59	46	64	58
LOC100642211:003	4	8	9	14	5	7	6	6	5	4	7	21	8	9	17	22	12	16	3	9	18	9	25	9
LOC100642211:004	124	43	85	75	63	37	87	33	79	32	56	148	102	107	216	147	190	197	115	140	175	127	210	163
LOC100642211:005	21	11	8	10	4	2	10	5	12	4	7	28	10	13	49	28	21	20	14	25	39	29	15	23
LOC100642211:006	19	9	10	12	7	6	10	12	23	8	7	50	18	35	79	29	44	52	33	37	37	42	33	44
LOC100642211:007	13	2	3	6	12	4	9	4	10	0	4	15	14	12	43	25	25	33	33	22	25	15	25	25
LOC100642211:008	10	4	2	2	8	1	2	3	3	0	3	9	9	17	27	17	16	18	22	15	19	17	14	15
LOC100642211:009	19	11	14	11	13	8	12	2	27	7	5	33	26	23	57	37	35	64	45	56	51	25	51	28
LOC100642211:010	6	5	9	5	12	2	6	3	7	3	1	13	14	15	12	24	15	28	23	12	22	20	36	32
LOC100642211:011	7	6	7	3	4	2	3	3	1	5	3	7	9	5	7	11	14	27	8	19	6	16	18	24
LOC100642211:012	8	2	10	4	3	4	7	7	1	1	2	8	5	5	13	19	16	17	8	15	19	17	18	13
LOC100642211:013	17	13	14	19	8	3	20	10	3	5	5	27	23	34	46	39	32	46	31	51	50	22	49	29
LOC100642211:014	45	25	41	18	23	12	18	7	29	5	11	50	51	52	115	36	66	107	59	61	74	77	83	80
LOC100642211:015	7	1	1	2	5	1	1	4	1	0	2	0	1	4	7	3	8	6	5	6	8	3	5	5
LOC100642211:016	0	1	1	1	0	0	0	0	1	0	1	3	0	1	4	3	0	0	2	9	2	0	1	1
LOC100642211:017	8	9	6	1	3	0	6	1	4	6	3	7	10	4	16	9	13	17	12	20	28	22	13	16
LOC100642211:018	0	0	1	0	1	0	0	0	2	1	1	1	1	0	0	2	0	1	1	5	1	1	5	0
LOC100642212:001	33	14	16	16	22	16	22	15	24	2	18	35	49	48	121	95	98	144	59	80	110	71	99	105
LOC100642212:002	18	11	18	6	13	2	17	0	17	2	7	25	23	28	69	43	52	69	31	48	56	50	64	49
LOC100642212:003	7	9	5	4	10	0	10	2	4	2	6	17	24	15	29	20	32	38	15	27	31	23	18	33
LOC100642212:004	3	3	0	2	1	0	2	1	0	0	0	4	4	1	17	9	12	6	4	13	4	3	4	6
LOC100642212:005	5	0	1	3	1	2	2	0	5	0	0	4	4	3	8	8	12	12	9	10	7	6	8	13
LOC100642212:006	0	0	0	0	0	0	2	0	0	0	0	0	1	0	0	0	0	0	0	0	4	1	1	2
LOC100642212:007	6	3	2	3	4	3	3	2	6	1	0	12	7	6	15	20	12	30	8	18	23	18	15	17
LOC100642212:008	8	1	1	4	6	2	0	2	3	0	4	11	4	7	11	13	13	21	2	6	25	7	13	16
LOC100642212:009	7	4	10	11	4	3	2	13	2	0	7	9	7	7	34	9	18	31	5	18	30	8	20	9
LOC100642212:010	1	3	3	2	1	2	0	13	8	0	7	3	9	7	12	9	24	28	11	5	25	12	9	20
LOC100642212:011	0	0	0	0	0	0	0	0	0	0	0	0	0	0	0	0	0	0	0	0	0	0	0	0
LOC100642212:012	5	0	0	0	0	0	0	0	0	0	0	1	1	0	0	1	0	3	0	1	0	0	0	0
LOC100642212:013	0	0	0	0	0	0	0	0	0	0	0	0	0	0	0	0	0	0	0	1	0	0	0	0
LOC100642212:014	0	0	0	0	0	0	0	0	0	0	0	0	0	0	0	0	0	0	0	0	0	0	0	0
LOC100642212:015	0	0	1	0	0	0	1	0	0	0	0	0	1	3	0	2	1	7	1	1	3	2	0	1
LOC100642212:016	5	0	4	1	3	2	4	1	3	0	8	5	4	5	21	0	8	13	5	7	10	4	9	6
LOC100642212:017	0	1	2	0	3	1	1	0	2	0	2	1	3	1	14	0	2	0	1	1	5	3	3	0
LOC100642212:018	0	2	1	0	3	0	0	0	0	0	0	1	3	1	7	0	2	0	2	1	4	2	3	0
LOC100642213:001	46	10	39	45	46	31	48	38	44	25	44	68	54	65	73	101	98	114	71	75	81	65	88	82
LOC100642213:002	12	9	26	29	32	8	23	20	19	11	27	51	32	42	58	58	65	43	37	43	48	46	42	66
LOC100642213:003	38	16	25	33	38	17	33	21	28	16	32	56	45	74	113	108	132	116	83	87	124	83	94	117
LOC100642213:004	26	11	17	13	15	4	19	7	25	10	9	24	32	64	44	61	77	97	51	60	76	58	71	80
LOC100642213:005	15	7	21	7	17	8	8	10	23	7	8	25	44	54	45	87	104	101	64	76	95	57	73	81
LOC100642213:006	9	2	6	3	6	4	4	1	16	2	5	5	25	31	14	40	50	32	47	36	43	27	26	39
LOC100642213:007	10	5	19	16	17	9	5	6	11	10	2	10	35	39	42	70	81	78	53	55	43	50	60	57
LOC100642213:008	9	8	10	20	9	7	10	9	22	6	9	16	28	28	53	67	97	94	79	59	58	68	70	70
LOC100642213:009	3	7	7	4	4	1	5	1	8	1	5	0	23	20	9	35	37	43	30	29	30	34	33	41
LOC100642213:010	35	8	37	17	19	12	22	13	18	3	6	31	77	70	79	101	102	130	77	89	76	72	70	94
LOC100642213:011	107	49	84	40	58	42	55	62	57	38	49	55	56	37	57	55	31	48	50	57	34	31	71	32
LOC100642213:012	79	48	73	36	51	53	51	40	62	36	55	86	87	74	135	109	90	130	77	105	85	87	130	76
LOC100642214:001	0	0	0	0	0	1	0	1	1	0	0	0	0	0	1	0	0	1	0	3	0	1	2	2
LOC100642214:002	27	7	14	8	11	12	12	21	11	14	21	19	29	34	19	38	43	36	19	29	36	35	39	26
LOC100642214:003	17	3	9	5	8	8	4	3	10	11	16	7	2	8	12	6	2	13	10	8	8	14	5	13
LOC100642214:004	14	4	14	7	13	21	8	17	20	11	9	28	11	7	10	7	5	11	10	26	10	13	8	9
LOC100642216:001	0	0	0	0	0	0	0	0	0	0	0	0	0	0	0	0	0	0	0	0	0	0	0	0
LOC100642216:002	0	0	0	0	0	0	0	0	0	0	0	0	0	0	0	0	0	0	0	0	0	0	0	0
LOC100642216:003	0	0	0	1	0	0	0	0	0	0	0	0	0	0	0	0	0	0	0	0	0	0	0	0
LOC100642216:004	0	0	0	1	0	0	0	0	0	0	0	0	0	0	0	0	0	0	0	0	0	0	0	0
LOC100642216:005	0	0	0	0	0	0	0	0	0	0	0	0	0	0	0	0	0	0	0	0	0	0	0	0
LOC100642216:006	0	0	0	0	0	0	0	0	0	0	0	0	0	0	0	0	0	0	0	0	0	0	0	0
LOC100642216:007	0	0	0	0	0	0	0	0	0	0	0	0	0	0	0	1	0	0	0	0	0	0	0	0
LOC100642216:008	0	0	0	0	0	0	0	0	0	0	0	0	0	0	0	0	0	0	0	0	0	0	0	0
LOC100642216:009	0	0	0	0	0	0	0	0	0	0	0	0	0	0	0	0	0	0	0	0	0	0	0	0
LOC100642216:010	1	0	0	0	0	0	0	0	0	0	0	0	0	1	0	0	0	0	0	0	0	0	0	0
LOC100642216:011	1	0	0	0	0	0	0	0	0	0	0	0	0	1	0	0	0	0	0	0	0	0	0	0
LOC100642216:012	0	0	0	0	0	0	0	0	0	0	0	0	0	1	0	0	0	0	0	0	0	1	0	0
LOC100642216:013	0	0	0	0	0	0	0	0	0	0	0	2	0	0	0	0	0	0	0	0	0	0	0	0
LOC100642216:014	0	0	0	0	0	0	1	0	0	0	0	2	0	0	0	0	0	0	0	0	0	0	0	0
LOC100642216:015	0	0	0	0	0	0	0	0	0	0	0	0	0	0	0	0	0	0	0	0	0	0	0	0
LOC100642216:016	0	0	0	0	0	0	0	0	0	0	0	0	0	0	0	0	0	0	0	0	0	0	0	0
LOC100642216:017	0	0	0	0	0	0	0	0	0	0	0	1	0	0	0	0	0	0	0	0	0	0	0	1
LOC100642216:018	0	0	2	0	0	0	0	0	0	0	0	1	0	0	0	0	0	0	0	0	0	0	0	0
LOC100642216:019	0	0	0	0	0	0	0	0	0	0	0	0	0	0	0	0	0	0	0	0	0	0	0	0
LOC100642216:020	0	0	0	0	0	0	0	0	0	0	0	0	0	0	0	0	0	0	0	0	0	0	0	0
LOC100642216:021	0	0	0	0	0	0	0	0	0	0	0	0	0	0	0	0	0	2	0	0	0	0	0	0
LOC100642216:022	0	0	0	0	0	0	0	0	0	0	0	0	0	0	0	0	0	2	0	0	0	0	0	0
LOC100642216:023	0	0	0	0	0	3	0	2	0	0	0	0	0	0	0	0	0	1	0	0	0	0	0	0
LOC100642216:024	0	0	0	1	0	0	3	2	0	0	0	0	1	1	0	0	0	0	0	0	0	0	0	0
LOC100642216:025	0	0	0	0	0	0	0	0	0	0	0	0	0	0	0	0	0	1	0	0	0	0	0	1
LOC100642216:026	0	0	0	0	0	0	0	0	0	0	0	0	0	0	0	0	0	0	0	0	0	0	1	0
LOC100642216:027	0	0	0	0	0	0	0	0	0	0	0	1	0	1	0	0	0	0	0	0	1	0	0	0
LOC100642216:028	0	1	0	0	0	0	0	0	0	0	0	0	0	0	0	0	0	0	0	0	0	0	0	0
LOC100642216:029	1	0	0	0	0	0	0	0	0	1	0	0	0	0	0	0	0	0	0	0	0	0	0	0
LOC100642216:030	0	0	0	1	0	0	0	0	0	0	0	0	0	0	0	0	0	0	1	0	0	0	0	0
LOC100642216:031	0	0	0	0	0	0	1	0	0	0	0	0	0	0	0	0	0	1	0	0	0	0	2	0
LOC100642216:032	0	0	0	0	0	0	0	1	1	0	1	0	0	0	0	0	0	3	0	0	4	2	0	0
LOC100642216:033	1	0	0	2	0	0	0	0	0	0	1	0	0	0	0	0	0	1	0	1	2	1	1	0
LOC100642216:034	2	7	3	3	4	1	0	0	4	1	5	6	1	9	7	5	4	6	4	12	4	2	6	2
LOC100642216:035	1	6	6	4	4	1	1	1	1	0	5	1	1	2	4	1	0	15	1	2	1	3	7	4
LOC100642216:036	8	17	1	4	3	5	1	3	7	1	3	5	1	5	7	3	0	8	3	8	1	3	5	3
LOC100642216:037	4	6	0	3	5	6	0	2	2	3	2	6	0	12	1	5	1	9	2	10	3	5	6	4
LOC100642216:038	7	10	0	9	3	3	7	6	4	2	6	3	0	3	2	3	4	9	6	4	2	3	2	6
LOC100642216:039	6	3	1	10	3	2	2	4	3	3	0	4	0	1	2	11	3	3	5	4	0	4	6	8
LOC100642216:040	1	5	1	2	7	1	4	6	4	0	0	3	2	1	3	11	3	2	3	6	0	2	8	3
LOC100642216:041	1	0	1	2	5	1	2	4	1	0	4	2	0	3	2	1	3	6	0	3	3	4	8	4
LOC100642216:042	9	10	10	3	12	4	2	7	7	1	5	3	10	8	3	6	5	7	5	6	3	4	5	4
LOC100642216:043	12	12	3	6	9	5	1	2	0	2	2	11	2	2	1	3	4	8	4	8	0	1	8	1
LOC100642216:044	10	16	2	8	10	3	4	3	1	1	6	9	3	6	1	2	4	10	11	13	0	3	19	2
LOC100642216:045	15	9	0	6	17	7	2	9	4	10	6	8	1	3	14	10	7	10	7	10	2	6	12	2
LOC100642216:046	17	5	4	7	6	5	0	9	1	1	7	5	0	4	3	6	3	9	3	6	4	8	5	5
LOC100642216:047	20	12	4	10	14	6	7	15	11	3	11	3	4	3	2	10	9	14	8	11	7	6	8	7
LOC100642216:048	7	16	3	10	10	7	2	3	9	7	3	2	4	3	0	7	2	5	6	5	4	5	11	2
LOC100642216:049	4	5	2	8	7	3	3	2	2	3	4	5	0	2	2	2	4	1	4	5	1	2	4	4
LOC100642216:050	30	32	13	28	22	6	13	14	11	22	34	12	5	19	12	24	18	17	20	22	12	6	18	16
LOC100642216:051	21	20	10	15	30	3	14	7	16	8	17	15	0	4	3	13	3	18	11	11	1	11	10	9
LOC100642216:052	6	12	3	10	14	4	12	3	8	6	11	8	2	2	10	8	7	5	9	5	1	2	11	2
LOC100642216:053	16	16	2	15	15	8	3	8	7	7	8	10	5	4	8	4	3	8	9	7	5	2	8	5
LOC100642216:054	13	10	3	13	18	8	2	8	3	11	11	6	4	6	2	4	4	2	5	5	7	3	7	5
LOC100642216:055	25	27	1	23	37	11	8	11	2	23	16	18	9	9	8	5	5	12	8	5	6	4	14	6
LOC100642216:056	11	7	1	5	1	0	0	5	8	5	5	2	6	4	2	2	3	4	2	6	3	1	7	3
LOC100642216:057	34	22	6	29	24	16	7	13	15	11	14	20	10	5	9	4	4	8	17	8	15	4	24	7
LOC100642216:058	35	15	9	17	27	22	5	15	12	19	22	8	12	11	8	8	11	13	24	5	11	10	13	7
LOC100642216:059	30	12	2	8	17	12	1	8	9	20	19	1	6	5	8	10	10	6	14	6	4	6	14	4
LOC100642216:060	25	15	5	12	17	10	7	9	8	36	20	8	5	18	1	8	10	12	7	5	11	6	17	6
LOC100642217:001	59	20	64	37	49	46	64	52	68	55	61	36	57	48	81	46	62	66	56	59	52	65	88	54
LOC100642217:002	52	12	58	36	59	49	67	47	64	48	59	33	54	64	67	55	56	75	64	62	55	91	92	61
LOC100642217:003	49	38	27	34	50	60	36	23	68	30	41	24	40	52	59	45	62	60	44	54	49	64	50	59
LOC100642217:004	43	25	43	30	43	39	37	29	56	26	35	50	32	58	63	38	66	69	49	88	61	33	68	61
LOC100642217:005	25	16	14	6	18	20	31	18	20	7	24	22	26	41	45	23	34	39	33	29	27	20	35	35
LOC100642217:006	23	6	25	16	17	11	21	16	24	13	24	18	38	31	29	29	28	36	27	32	17	34	23	41
LOC100642217:007	33	17	38	34	29	47	35	31	44	29	56	22	57	58	14	64	62	50	60	57	54	38	70	61
LOC100642217:008	58	29	40	53	49	48	61	53	69	49	50	36	73	144	52	89	93	94	93	151	80	80	88	100
LOC100642218:001	0	0	0	0	0	17	0	6	3	0	0	0	0	0	0	0	0	0	0	28	0	0	0	2
LOC100642218:002	337	192	346	267	280	387	244	315	427	372	331	179	361	477	87	363	417	348	512	411	251	307	408	385
LOC100642218:003	130	69	162	160	152	149	149	110	170	181	159	107	160	199	104	220	190	193	216	223	155	143	247	207
LOC100642218:004	255	119	308	457	385	230	274	198	312	261	297	371	311	444	570	513	471	438	454	385	422	314	565	434
LOC100642218:005	159	88	188	275	237	146	208	128	221	148	187	179	254	294	268	328	380	340	325	297	318	210	392	342
LOC100642218:006	77	46	72	77	109	39	71	57	96	64	45	81	111	140	108	118	137	156	133	142	137	108	174	153
LOC100642218:007	168	87	183	237	242	152	218	145	220	137	197	220	298	353	184	298	337	391	355	261	301	236	384	283
LOC100642218:008	92	59	143	164	123	87	138	103	154	99	115	130	206	220	129	190	234	252	244	164	208	166	243	233
LOC100642218:009	140	78	155	207	230	119	180	151	203	115	165	115	231	307	156	314	340	371	329	311	322	222	353	290
LOC100642218:010	78	48	87	97	93	84	76	86	117	70	112	97	128	184	25	163	183	169	147	140	173	126	193	196
LOC100642218:011	74	56	53	51	45	55	55	83	97	83	71	42	113	107	22	111	143	151	122	102	123	91	179	137
LOC100642218:012	68	51	60	70	79	83	64	47	96	72	60	77	95	113	55	135	132	121	116	104	73	81	88	140
LOC100642218:013	1	0	0	2	0	0	1	0	3	0	1	1	1	0	1	2	3	0	0	0	1	1	0	0
LOC100642219:001	0	0	0	0	0	0	0	0	0	0	0	0	0	0	0	0	0	0	0	0	0	0	0	0
LOC100642219:002	74	25	16	21	37	14	25	39	32	11	22	30	13	10	24	19	21	14	14	23	25	21	29	16
LOC100642219:003	0	0	0	0	0	0	0	0	1	0	0	0	0	0	0	0	0	0	0	0	0	0	0	0
LOC100642219:004	54	22	14	17	16	18	12	14	14	13	18	20	10	10	10	21	10	15	10	25	16	19	30	6
LOC100642219:005	5	3	2	2	1	6	3	1	1	0	3	2	3	2	0	4	2	2	2	6	2	2	2	1
LOC100642219:006	132	37	35	46	33	48	24	27	40	38	49	48	36	19	29	36	22	30	23	54	37	40	54	18
LOC100642219:007	70	18	23	12	24	23	13	18	22	22	24	13	19	10	12	18	12	25	22	25	15	15	21	13
LOC100642219:008	88	18	23	30	20	21	15	25	24	25	28	14	20	5	19	13	13	18	24	26	24	20	29	5
LOC100642219:009	29	16	22	20	13	20	18	17	31	15	23	11	16	18	23	12	10	15	9	25	17	20	28	19
LOC100642219:010	32	15	18	13	8	13	8	9	15	4	14	10	5	16	11	5	5	11	10	17	12	7	10	8
LOC100642219:011	36	14	12	13	10	10	15	12	9	5	27	19	6	12	19	7	9	12	5	23	17	12	15	8
LOC100642219:012	202	38	58	53	69	44	41	47	64	43	64	62	40	39	58	39	39	52	25	61	73	57	73	35
LOC100642219:013	347	100	122	114	89	84	60	112	129	94	148	113	98	80	66	63	56	98	39	105	109	101	104	65
LOC100642219:014	296	76	85	126	111	91	78	92	114	91	154	94	83	79	48	53	55	95	48	131	98	74	96	54
LOC100642220:001	532	306	617	540	536	499	470	430	538	508	548	469	434	601	747	525	450	560	555	540	431	416	712	471
LOC100642220:002	294	145	315	263	212	271	238	241	304	286	239	310	278	295	557	312	241	287	302	375	189	233	312	247
LOC100642220:003	55	18	11	7	8	45	33	50	41	88	44	5	47	64	0	45	34	42	44	47	20	39	12	43
LOC100642221:001	93	49	22	15	18	65	38	60	77	126	42	30	41	56	0	41	23	37	71	58	15	40	11	49
LOC100642221:002	427	243	296	268	285	238	215	307	375	376	328	216	188	242	86	241	162	232	231	241	167	197	210	177
LOC100642221:003	255	135	195	183	220	176	136	156	225	240	192	137	147	122	68	122	100	153	156	158	119	152	114	125
LOC100642221:004	393	226	262	220	292	319	194	317	403	485	246	216	246	265	125	197	131	217	215	282	148	230	197	197
LOC100642223:001	355	216	571	586	513	484	518	547	542	404	436	367	512	634	657	571	469	592	567	481	476	502	696	367
LOC100642223:002	587	333	789	837	770	578	813	692	717	760	670	490	708	976	640	801	682	895	884	752	733	645	1003	671
LOC100642223:003	556	239	714	973	673	520	619	597	616	544	611	700	756	995	1095	917	813	887	795	809	729	587	1021	627
LOC100642223:004	237	132	248	434	288	222	301	302	336	248	274	247	340	385	225	472	331	447	315	368	342	289	419	256
LOC100642223:005	74	26	43	20	36	58	59	76	73	77	51	16	76	103	0	71	55	103	90	85	48	78	70	75
LOC100642224:001	9	1	11	9	8	9	9	5	2	4	5	7	9	7	1	9	11	5	6	8	6	7	8	5
LOC100642224:002	22	10	24	34	17	23	22	22	25	31	21	20	19	13	16	35	26	28	17	23	16	35	23	30
LOC100642224:003	52	28	47	40	51	44	44	67	61	67	50	63	53	41	20	68	40	64	61	56	46	57	63	97
LOC100642224:004	443	182	392	491	482	378	478	439	482	429	432	729	412	465	842	529	427	512	512	479	438	374	610	454
LOC100642224:005	722	268	614	657	730	537	731	596	670	609	592	782	672	692	908	716	636	661	800	736	599	538	850	604
LOC100642224:006	459	227	367	416	476	419	477	444	514	493	452	274	348	385	287	412	356	420	478	421	346	378	568	422
LOC100642224:007	655	304	579	578	634	511	627	585	574	675	617	418	474	582	502	530	496	574	689	555	470	483	745	454
LOC100642225:001	58	23	54	30	38	53	45	35	57	62	49	9	33	35	5	55	50	42	51	50	31	16	43	55
LOC100642225:002	47	15	41	39	28	31	32	35	42	38	30	15	25	24	2	29	34	42	50	47	23	36	28	48
LOC100642225:003	42	17	25	25	25	35	28	59	45	34	44	24	27	19	1	37	28	55	47	40	31	35	31	37
LOC100642225:004	59	11	44	45	56	55	27	49	61	58	73	36	33	44	6	59	43	47	58	64	42	42	46	52
LOC100642225:005	14	1	5	2	16	6	4	5	11	9	7	1	9	14	0	8	6	7	14	11	2	9	6	12
LOC100642225:006	22	4	5	1	15	9	6	9	12	13	9	1	11	26	0	10	7	9	17	23	2	12	1	14
LOC100642225:007	82	23	52	40	44	60	62	69	92	62	81	22	64	105	0	80	65	66	105	105	43	74	76	81
LOC100642226:001	63	28	35	31	40	20	39	34	44	33	62	37	61	47	13	86	36	77	57	131	59	51	58	40
LOC100642226:002	87	35	61	70	77	58	61	70	74	66	92	72	103	78	66	137	75	120	79	261	83	79	96	73
LOC100642226:003	25	26	16	23	16	18	23	10	25	24	19	14	11	25	17	22	21	17	18	78	23	29	13	17
LOC100642226:004	49	39	44	47	47	44	48	46	43	34	53	44	63	59	50	77	33	88	41	152	47	56	78	53
LOC100642226:005	52	32	27	19	35	39	28	40	39	46	64	19	50	56	1	59	46	85	48	132	45	51	55	53
LOC100642226:006	233	108	165	191	198	137	142	124	198	187	209	235	274	247	243	312	281	340	225	714	246	273	324	208
LOC100642226:007	62	21	53	55	64	36	42	40	62	46	55	76	107	112	79	136	92	112	81	253	85	78	94	71
LOC100642226:008	91	30	68	75	75	44	73	67	109	89	79	75	143	174	92	202	122	161	107	321	114	116	129	97
LOC100642226:009	71	33	67	58	63	36	83	47	86	75	87	47	136	139	43	176	100	143	108	240	101	90	117	90
LOC100642226:010	74	25	49	43	54	45	51	43	48	53	59	34	125	106	21	125	95	120	89	220	92	97	63	90
LOC100642226:011	110	72	72	95	106	59	84	66	79	75	84	96	163	148	82	237	134	196	140	352	155	147	177	126
LOC100642226:012	60	40	29	47	55	20	59	52	76	58	50	53	79	75	36	138	83	128	80	194	92	94	115	88
LOC100642226:013	150	48	90	109	104	71	82	81	115	79	93	126	177	140	140	275	172	170	148	414	139	152	181	136
LOC100642226:014	6	3	6	5	5	5	5	3	5	3	2	9	8	8	6	7	6	6	1	33	0	4	10	5
LOC100642226:015	1	0	1	2	1	3	2	0	1	0	0	1	2	0	2	4	1	6	2	3	2	3	4	1
LOC100642226:016	27	6	12	18	16	14	16	10	21	13	7	28	24	15	23	49	26	45	23	36	30	26	29	27
LOC100642226:017	2	1	3	8	3	8	3	1	8	11	2	5	6	3	2	7	7	12	6	5	8	9	4	2
LOC100642226:018	6	1	6	12	12	12	6	0	12	10	8	12	6	6	3	12	8	19	14	11	15	15	9	4
LOC100642226:019	0	0	0	0	1	0	0	0	0	0	0	0	0	0	0	0	0	0	0	0	1	1	0	0
LOC100642226:020	0	0	0	0	0	0	0	0	0	0	0	0	0	0	0	0	0	0	0	0	0	0	0	0
LOC100642226:021	1	0	0	0	0	0	1	1	2	0	0	0	5	0	0	0	0	0	0	1	0	0	0	1
LOC100642226:022	0	0	0	0	0	0	0	0	2	1	0	0	2	0	0	0	0	0	2	0	0	0	1	0
LOC100642226:023	0	0	0	0	0	0	0	0	0	0	0	0	0	0	0	0	0	0	0	0	0	0	0	0
LOC100642227:001	1	3	0	0	0	0	0	1	2	0	2	1	1	0	0	3	3	4	1	4	1	1	5	1
LOC100642227:002	5	1	3	0	2	2	0	3	7	4	0	9	0	7	3	1	4	14	5	6	1	5	5	3
LOC100642227:003	8	1	0	1	7	2	3	5	6	9	5	6	4	10	11	7	7	16	9	9	1	10	12	12
LOC100642227:004	6	0	2	1	3	7	1	5	4	5	3	6	2	10	9	5	5	5	5	7	4	8	1	6
LOC100642227:005	4	1	4	1	2	3	1	2	3	8	3	6	4	6	5	4	4	7	5	3	6	4	3	1
LOC100642227:006	17	12	15	7	25	13	14	17	22	17	14	16	24	15	27	21	30	37	18	31	24	27	41	24
LOC100642227:007	7	6	15	10	8	10	3	14	15	10	16	13	8	10	13	16	6	19	8	15	12	12	12	11
LOC100642227:008	22	17	26	19	13	21	14	22	27	16	17	24	22	34	39	25	15	40	25	45	32	30	57	36
LOC100642227:009	23	17	31	21	20	17	24	30	34	30	19	16	19	32	26	15	17	25	25	46	29	37	49	27
LOC100642228:001	0	1	0	0	5	1	3	0	3	0	2	3	2	0	10	3	3	6	0	7	3	5	2	5
LOC100642228:002	13	3	2	3	1	2	2	1	1	2	5	2	0	0	0	0	0	1	3	2	2	1	0	2
LOC100642228:003	1	2	3	7	2	0	1	2	4	2	2	6	6	5	13	9	7	20	4	27	24	16	16	12
LOC100642228:004	0	0	0	0	0	0	0	2	0	0	0	0	0	1	2	0	0	2	0	1	2	1	4	0
LOC100642228:005	1	0	2	1	3	0	1	7	3	0	4	2	4	8	2	4	3	11	3	15	6	8	8	5
LOC100642228:006	3	0	0	0	0	0	1	0	2	1	0	0	2	2	0	0	0	1	1	0	1	3	0	0
LOC100642228:007	1	0	0	0	1	0	0	0	0	2	0	1	6	2	2	0	5	14	2	11	4	6	5	5
LOC100642228:008	0	1	0	2	4	1	0	0	5	1	1	2	3	7	12	3	9	8	2	11	5	3	5	7
LOC100642228:009	7	2	0	3	5	2	1	0	3	4	2	13	4	5	6	5	12	7	3	10	9	4	11	8
LOC100642228:010	1	0	1	1	0	0	2	0	1	3	3	3	3	0	0	4	3	6	3	6	4	3	8	10
LOC100642228:011	2	0	0	2	2	1	6	1	1	0	2	4	3	2	7	7	9	11	4	7	2	9	7	11
LOC100642228:012	11	0	1	9	5	4	3	6	4	3	4	4	11	13	38	28	21	14	19	16	14	15	24	21
LOC100642228:013	1	0	2	1	3	8	1	0	3	1	7	1	1	2	3	6	8	5	8	6	5	2	5	11
LOC100642228:014	2	1	1	1	1	7	3	3	2	1	6	0	4	2	0	6	10	5	5	4	3	2	4	4
LOC100642228:015	5	0	4	0	1	2	3	1	0	1	2	0	8	1	4	8	7	7	5	6	5	4	3	7
LOC100642228:016	2	4	7	3	2	2	4	3	4	0	1	2	3	4	12	3	5	8	13	6	10	10	11	18
LOC100642228:017	1	3	2	3	1	1	1	1	7	0	6	5	2	3	4	6	7	7	6	5	13	3	12	10
LOC100642228:018	4	0	0	1	0	0	0	1	0	0	3	1	1	0	0	3	1	9	0	1	5	0	2	5
LOC100642228:019	107	21	50	48	41	75	49	47	80	67	74	32	83	88	41	91	55	71	75	131	55	86	72	91
LOC100642229:001	0	0	0	0	0	0	0	0	0	0	0	0	0	0	0	0	0	0	0	0	0	0	0	0
LOC100642229:002	0	0	0	1	0	0	1	0	2	1	0	2	0	0	1	1	2	2	1	2	1	3	1	1
LOC100642229:003	0	0	0	0	1	1	0	0	0	1	0	1	5	1	1	14	4	2	4	0	7	2	5	2
LOC100642229:004	4	0	1	0	1	0	0	1	0	0	3	2	10	5	4	18	10	13	8	3	12	1	9	9
LOC100642229:005	0	0	0	0	0	0	0	0	0	0	0	0	0	0	0	0	0	0	0	0	1	1	5	0
LOC100642229:006	4	1	0	0	0	0	0	0	0	1	3	2	9	1	4	9	12	10	7	4	7	3	16	7
LOC100642229:007	4	1	0	0	0	1	0	5	1	0	3	0	7	5	0	8	12	8	5	4	6	7	9	9
LOC100642229:008	1	1	1	0	1	0	4	2	1	0	4	1	3	8	1	6	8	16	10	3	12	5	6	7
LOC100642229:009	3	0	0	0	1	0	1	2	0	1	2	1	0	2	2	6	3	2	3	1	6	0	3	3
LOC100642229:010	11	3	1	4	3	2	2	1	5	3	4	5	4	17	40	30	16	20	7	17	11	6	24	12
LOC100642229:011	1	0	0	1	1	1	0	0	1	0	0	2	0	0	2	3	1	1	0	3	4	0	3	3
LOC100642229:012	4	9	2	2	5	5	2	2	3	2	5	5	9	11	17	38	23	41	15	26	11	10	33	32
LOC100642229:013	7	3	5	8	3	3	4	4	7	1	0	7	5	13	13	26	19	54	6	24	22	18	28	24
LOC100642229:014	2	0	1	1	0	0	0	1	3	0	0	4	0	1	2	2	3	13	0	3	5	4	3	2
LOC100642229:015	8	1	6	4	1	3	1	0	5	1	4	3	5	7	24	13	12	25	7	16	11	6	26	15
LOC100642229:016	8	8	10	7	3	3	5	0	11	2	7	5	9	13	48	26	23	34	10	19	17	14	29	19
LOC100642229:017	2	10	5	2	3	3	7	3	5	1	1	4	8	14	36	15	12	26	10	13	15	8	23	11
LOC100642229:018	328	154	190	145	170	176	195	221	236	222	217	151	245	222	170	305	319	382	290	364	215	257	311	394
LOC100642230:001	93	41	96	78	100	87	88	111	78	143	115	101	71	129	67	95	90	124	100	124	63	60	120	75
LOC100642230:002	200	94	183	159	242	186	167	186	193	233	236	125	157	194	176	205	125	161	224	218	143	157	193	156
LOC100642230:003	175	83	184	120	202	226	193	182	224	235	222	94	175	242	83	222	166	215	213	247	150	189	189	156
LOC100642230:004	58	40	40	16	34	104	61	74	91	108	77	8	57	107	0	82	44	70	57	86	23	114	23	78
LOC100642230:005	108	45	82	31	53	148	73	122	154	196	114	17	89	157	2	105	74	92	110	137	37	138	52	135
LOC100642230:006	15	4	5	3	6	21	12	23	32	34	30	8	13	17	0	18	9	17	16	23	5	7	2	31
LOC100642232:001	0	0	0	0	0	0	0	0	0	0	0	0	0	0	0	0	0	0	0	0	0	0	0	0
LOC100642232:002	0	0	0	0	0	0	0	0	0	0	0	0	0	0	0	0	0	0	0	0	0	0	0	0
LOC100642232:003	0	0	0	0	0	0	0	0	0	0	0	0	0	0	0	0	0	0	0	0	0	0	0	0
LOC100642232:004	0	0	0	0	0	0	0	0	0	0	0	0	0	0	0	0	0	0	0	0	0	0	0	0
LOC100642232:005	0	0	0	0	0	0	0	0	0	0	0	0	0	0	0	0	0	0	0	0	0	0	0	0
LOC100642232:006	0	0	0	0	0	0	0	0	0	0	0	0	0	0	0	0	0	0	0	0	0	0	0	0
LOC100642232:007	0	0	0	0	0	0	0	0	0	0	0	0	0	0	0	0	0	0	0	0	0	0	0	0
LOC100642233:001	1	0	0	0	2	1	0	4	5	3	1	1	0	4	1	1	7	1	2	5	4	2	0	2
LOC100642233:002	10	0	0	2	7	2	1	3	3	6	0	0	2	2	2	3	2	2	6	0	4	1	7	1
LOC100642233:003	7	2	2	8	10	6	6	7	9	7	2	6	10	4	11	8	24	18	6	21	17	8	2	11
LOC100642234:001	209	75	204	221	212	161	222	247	242	206	236	212	137	157	283	190	241	245	239	231	204	161	300	223
LOC100642234:002	67	34	72	70	59	50	78	76	71	72	76	35	46	40	42	70	66	136	67	79	67	58	91	69
LOC100642234:003	92	42	136	147	168	87	129	87	134	88	125	195	69	84	247	134	138	188	131	136	123	88	165	126
LOC100642234:004	99	36	103	112	134	80	115	98	103	96	90	118	90	118	108	133	110	156	155	131	123	104	135	143
LOC100642234:005	44	19	41	64	56	45	64	47	84	38	38	69	51	35	94	93	88	91	55	86	66	65	85	77
LOC100642235:001	298	174	308	308	327	150	245	229	243	128	316	433	219	253	366	421	289	363	272	405	291	275	494	325
LOC100642235:002	170	95	169	130	134	73	74	145	138	63	133	108	93	88	123	168	144	169	140	192	147	127	167	141
LOC100642235:003	1097	649	821	762	726	503	616	709	724	560	1004	780	483	522	598	781	706	770	625	822	572	579	836	670
LOC100642236:001	86	40	36	38	48	30	29	40	44	44	72	40	5	10	10	19	17	25	12	23	18	5	19	11
LOC100642236:002	38	16	10	13	24	16	15	24	19	11	20	10	3	3	9	3	4	6	4	6	7	3	6	2
LOC100642236:003	31	16	8	31	18	17	8	20	18	15	23	21	12	3	6	2	4	8	9	5	10	3	10	3
LOC100642236:004	9	12	8	5	6	5	4	20	4	2	8	9	3	0	1	2	5	4	3	6	3	3	3	2
LOC100642236:005	9	4	7	4	3	1	2	6	3	5	7	1	0	2	0	1	2	2	2	4	3	6	5	2
LOC100642236:006	20	7	13	8	8	5	7	11	14	9	7	19	4	7	4	4	4	3	3	5	1	5	12	3
LOC100642236:007	10	3	3	4	7	5	0	4	12	8	1	10	4	4	5	1	0	2	1	1	2	5	2	1
LOC100642236:008	0	0	0	0	0	0	0	0	0	0	0	0	0	0	0	0	0	0	0	0	0	0	0	0
LOC100642236:009	38	5	12	11	32	12	16	16	12	17	16	13	6	4	7	4	9	8	11	4	11	9	10	10
LOC100642237:001	1	0	0	0	0	0	0	0	0	0	0	0	0	0	0	0	0	0	0	0	0	0	0	0
LOC100642237:002	1	0	0	0	0	0	0	0	0	0	0	0	0	0	0	0	0	0	0	0	0	0	0	2
LOC100642238:001	7	4	2	1	1	2	1	0	0	1	1	3	4	2	2	3	2	4	0	2	1	0	8	3
LOC100642238:002	0	2	2	1	0	2	0	0	0	1	0	1	2	0	1	0	1	2	1	1	1	1	1	0
LOC100642238:003	1	0	0	0	0	0	2	0	1	0	0	0	1	0	0	0	1	1	1	0	3	1	0	1
LOC100642238:004	0	0	0	0	0	0	0	0	0	0	0	0	0	0	0	1	0	0	0	0	0	0	0	0
LOC100642239:001	3	4	2	2	3	4	4	4	6	4	9	3	7	16	21	15	28	32	19	26	17	12	17	21
LOC100642239:002	0	0	0	0	0	0	0	0	2	0	1	2	0	1	1	2	5	8	10	3	11	5	4	3
LOC100642239:003	0	1	0	0	2	1	0	1	1	0	0	1	0	1	2	3	1	1	8	1	0	1	2	0
LOC100642239:004	4	0	0	1	0	1	0	2	0	0	3	1	4	3	6	4	12	7	6	6	10	4	6	1
LOC100642239:005	1	1	0	0	0	1	1	0	2	1	1	0	0	0	2	4	2	3	2	1	2	3	3	9
LOC100642239:006	1	1	1	0	0	0	0	4	1	0	1	0	0	2	1	2	2	3	5	0	3	3	3	5
LOC100642239:007	2	3	0	0	1	0	1	0	2	0	0	0	0	0	1	1	4	0	2	5	3	0	2	0
LOC100642239:008	2	1	1	0	1	0	3	0	2	0	1	0	0	0	0	3	1	0	2	2	0	1	2	1
LOC100642239:009	0	0	0	1	0	0	1	0	0	0	2	2	0	4	8	2	3	4	2	2	0	2	4	2
LOC100642239:010	3	1	6	5	1	8	5	0	3	0	4	7	5	9	25	6	6	7	10	11	8	10	8	7
LOC100642239:011	0	0	0	0	0	0	0	0	0	0	0	0	0	0	0	0	0	0	0	0	0	0	0	0
LOC100642239:012	0	0	0	0	0	0	0	0	1	0	0	0	0	0	1	0	0	0	4	1	0	0	0	0
LOC100642239:013	3	0	0	0	3	0	0	0	0	4	0	2	1	1	3	3	3	3	4	4	4	6	2	4
LOC100642239:014	0	0	0	0	1	0	0	0	0	1	0	0	0	0	2	0	0	0	0	0	0	0	0	0
LOC100642239:015	0	0	0	0	3	2	1	0	0	2	0	1	0	0	1	2	1	1	0	0	4	2	3	2
LOC100642240:001	0	0	0	0	0	0	0	0	1	1	0	1	0	0	2	1	0	0	0	0	0	0	1	1
LOC100642240:002	0	0	0	0	0	0	0	0	2	1	0	1	0	0	3	1	0	0	0	2	0	0	1	1
LOC100642240:003	0	0	0	0	0	0	0	0	2	1	0	1	0	0	3	1	0	0	0	2	0	0	1	1
LOC100642240:004	326	158	350	401	432	268	460	288	376	221	326	528	456	448	1089	600	609	758	551	595	604	528	827	572
LOC100642240:005	67	33	41	46	46	39	60	48	76	36	31	25	37	43	57	71	81	125	70	81	96	102	128	63
LOC100642240:006	130	73	89	130	117	90	112	116	167	91	116	150	117	151	248	182	173	282	199	202	225	155	272	168
LOC100642240:007	59	47	57	57	57	54	55	50	38	41	69	75	55	82	53	99	111	118	98	138	99	80	108	93
LOC100642240:008	74	34	65	61	88	69	72	76	63	54	73	85	79	86	153	111	101	111	117	146	88	80	119	95
LOC100642240:009	7	3	8	12	14	9	13	4	22	5	12	5	14	9	9	29	12	20	14	15	19	10	25	19
LOC100642240:010	2	0	1	0	3	2	3	2	6	0	2	2	2	0	0	2	1	6	2	4	6	1	2	5
LOC100642240:011	33	10	30	29	38	29	29	35	38	27	39	52	26	22	61	51	29	41	36	43	27	19	41	44
LOC100642240:012	115	47	101	104	127	104	115	83	102	89	117	114	113	114	147	196	170	186	170	201	149	107	208	137
LOC100642240:013	79	48	111	93	123	72	118	70	87	75	121	137	93	146	199	193	156	221	158	165	161	113	212	134
LOC100642240:014	118	67	116	101	135	90	113	101	129	82	96	111	89	119	206	159	116	192	180	168	187	130	228	145
LOC100642240:015	37	15	42	14	45	15	26	36	42	16	26	44	19	35	55	44	26	52	35	47	63	27	79	44
LOC100642240:016	96	57	103	84	121	67	98	118	126	59	95	149	81	112	322	139	105	164	151	126	116	97	194	126
LOC100642240:017	158	110	179	201	242	132	191	164	204	135	173	231	165	203	390	255	243	350	277	268	245	201	309	227
LOC100642240:018	219	156	218	278	282	160	289	185	280	176	268	254	260	343	480	437	421	433	417	447	416	275	434	396
LOC100642241:001	0	0	0	0	0	0	0	0	0	0	0	0	0	0	0	0	0	0	0	0	0	0	0	0
LOC100642241:002	200	105	177	178	218	77	153	110	210	34	133	295	250	268	793	449	696	659	360	512	635	475	529	535
LOC100642241:003	13	11	13	12	15	10	7	5	12	2	9	28	9	9	53	29	17	30	11	21	26	13	22	27
LOC100642241:004	16	14	15	17	21	10	13	3	13	3	10	29	11	17	64	47	41	48	24	34	37	21	36	34
LOC100642241:005	26	13	16	16	23	10	14	9	23	9	22	22	23	21	25	57	66	78	46	48	57	37	43	51
LOC100642241:006	345	166	320	308	255	215	306	219	383	150	382	328	292	357	533	529	572	642	422	566	619	345	455	659
LOC100642242:001	1	0	1	0	2	2	0	0	0	2	0	1	0	0	0	1	0	2	1	2	0	0	0	2
LOC100642242:002	0	1	0	0	0	0	0	0	0	0	0	0	0	0	0	0	0	0	0	0	0	0	0	0
LOC100642242:003	0	0	0	0	0	0	0	0	0	0	0	0	0	0	0	0	0	0	0	0	0	0	0	0
LOC100642242:004	0	0	0	0	0	0	0	0	0	0	0	0	0	0	0	0	0	0	0	0	0	0	0	0
LOC100642242:005	0	0	0	0	0	0	0	0	0	0	0	0	1	0	0	1	0	0	0	0	0	0	0	0
LOC100642242:006	0	0	0	0	0	0	0	0	0	0	0	0	0	0	0	1	0	0	0	0	0	0	0	0
LOC100642242:007	0	0	0	0	0	0	0	0	0	0	0	0	0	0	0	0	0	0	0	0	0	0	0	0
LOC100642242:008	0	0	0	0	0	0	0	0	0	0	0	0	0	0	0	0	0	0	0	1	0	0	0	0
LOC100642242:009	0	0	0	0	0	0	0	0	0	0	0	0	0	0	0	0	0	0	0	0	0	0	0	0
LOC100642242:010	0	0	0	0	0	0	0	0	0	0	0	0	0	0	0	0	0	0	0	0	0	0	0	0
LOC100642242:011	0	0	0	0	0	0	0	0	0	0	0	0	0	0	0	0	0	0	0	0	0	0	0	0
LOC100642243:001	146	72	114	138	165	95	139	126	120	149	120	84	80	120	113	112	127	120	129	113	102	76	112	95
LOC100642243:002	101	47	81	164	150	63	110	98	78	120	95	139	58	85	143	126	131	108	100	71	100	59	125	106
LOC100642243:003	129	53	123	132	141	85	125	106	96	136	102	146	89	101	148	174	173	174	127	163	131	68	165	134
LOC100642243:004	114	26	115	86	103	53	88	72	103	63	87	117	92	96	115	132	144	156	86	110	122	86	120	118
LOC100642243:005	58	23	61	60	78	44	48	33	63	41	62	81	61	83	75	100	103	122	85	83	66	52	88	82
LOC100642243:006	41	19	51	62	67	15	36	36	61	28	63	76	71	73	72	106	124	104	79	89	119	66	101	88
LOC100642243:007	34	16	39	59	47	22	52	21	34	24	43	72	51	40	95	87	102	87	68	75	94	59	79	81
LOC100642243:008	39	13	31	56	44	23	49	15	45	24	39	67	60	81	63	115	103	100	96	93	84	59	67	88
LOC100642243:009	30	12	21	48	33	20	36	16	30	36	39	61	46	65	98	98	88	105	95	73	99	65	76	68
LOC100642243:010	51	27	57	61	73	24	73	37	69	44	54	83	102	121	127	171	160	172	128	123	94	122	152	117
LOC100642243:011	9	3	16	18	15	10	19	15	15	17	22	26	37	34	2	55	76	47	42	44	35	45	48	48
LOC100642243:012	11	3	9	6	4	11	9	3	8	11	15	17	14	16	0	27	34	27	19	24	15	34	18	28
LOC100642244:001	5	1	2	4	9	6	0	4	2	0	3	7	1	3	11	4	5	9	3	5	7	3	5	5
LOC100642244:002	2	0	0	1	0	0	3	0	0	0	1	1	1	0	1	3	7	3	1	10	0	0	0	3
LOC100642244:003	2	0	0	2	4	0	2	0	0	0	4	8	3	1	3	7	4	1	0	4	4	3	6	5
LOC100642244:004	1	3	3	2	2	0	3	2	5	0	4	3	3	2	6	3	9	16	8	4	8	4	7	12
LOC100642244:005	2	5	0	0	0	1	1	4	8	1	4	0	1	6	5	6	5	15	3	9	3	3	2	8
LOC100642244:006	6	0	2	4	2	1	2	3	2	1	1	3	2	10	8	10	6	3	3	5	9	1	3	8
LOC100642244:007	3	3	5	5	3	4	3	4	5	3	2	1	2	2	6	5	5	18	4	5	13	6	11	7
LOC100642244:008	304	174	235	255	306	200	205	197	262	192	319	249	96	108	225	176	169	232	142	200	193	105	166	189
LOC100642245:001	145	75	114	108	114	85	110	65	109	99	121	170	65	81	115	91	70	134	97	115	112	81	127	81
LOC100642245:002	26	6	13	7	15	9	18	9	19	6	19	25	9	9	22	11	9	20	12	11	10	4	11	14
LOC100642245:003	5	1	0	1	4	1	1	3	5	0	7	1	4	0	0	5	5	1	2	2	2	0	0	1
LOC100642245:004	17	14	12	7	12	7	9	6	23	7	14	14	10	13	8	11	19	7	5	22	20	12	9	19
LOC100642245:005	4	2	1	1	2	1	0	0	2	0	2	2	0	0	0	2	0	0	0	1	2	2	8	3
LOC100642245:006	8	6	2	3	13	10	8	8	9	1	7	17	16	25	17	14	15	22	4	20	15	16	30	17
LOC100642245:007	3	7	4	1	1	4	0	2	3	0	1	3	13	13	20	13	19	19	10	11	35	11	21	6
LOC100642245:008	2	0	5	3	6	1	6	3	5	0	5	6	3	1	6	3	3	9	7	3	5	2	2	10
LOC100642245:009	0	0	2	2	1	1	5	0	0	1	1	2	2	2	0	3	2	3	5	0	1	0	0	3
LOC100642245:010	5	0	2	3	4	2	9	2	4	1	3	5	5	11	1	7	13	4	5	1	4	2	2	7
LOC100642245:011	19	2	2	4	6	3	5	3	9	4	9	5	9	14	2	17	27	16	5	11	10	12	11	11
LOC100642245:012	7	1	12	9	12	13	19	7	5	10	10	15	9	13	3	28	20	16	14	15	37	15	15	23
LOC100642245:013	2	1	0	0	1	1	1	5	2	2	0	1	2	1	0	7	3	1	1	2	0	3	2	0
LOC100642245:014	151	103	97	52	70	105	73	119	121	148	114	65	69	91	21	74	72	76	88	104	64	68	51	97
LOC100642247:001	132	64	117	103	102	85	120	108	129	128	108	91	112	85	91	99	100	99	120	123	105	86	154	104
LOC100642247:002	21	6	14	17	17	12	20	14	9	22	9	10	14	11	7	19	16	20	12	26	15	14	19	22
LOC100642247:003	42	20	39	35	34	33	28	39	36	37	37	9	35	16	13	31	38	48	58	36	38	25	40	38
LOC100642247:004	46	31	55	35	29	34	55	56	63	41	56	51	48	47	45	51	51	70	59	55	47	32	81	54
LOC100642247:005	90	56	61	81	71	45	91	65	79	85	74	40	80	89	37	113	83	105	76	95	82	103	143	91
LOC100642247:006	100	40	95	70	87	67	88	74	75	79	89	83	111	124	93	128	120	129	127	100	113	119	179	112
LOC100642247:007	29	14	11	19	11	17	14	10	17	18	17	23	13	22	20	39	14	37	24	23	13	16	27	24
LOC100642247:008	74	35	61	90	71	53	83	72	63	66	55	87	63	87	149	103	119	96	97	121	87	86	117	78
LOC100642247:009	45	18	38	42	27	22	31	30	27	21	34	33	49	35	20	51	57	52	55	66	67	45	71	47
LOC100642247:010	1	1	1	2	0	0	1	2	0	0	3	0	3	5	0	2	0	2	2	0	0	5	3	1
LOC100642247:011	6	3	8	14	3	7	8	14	7	6	13	16	6	5	0	24	10	11	13	17	4	17	14	17
LOC100642248:001	1	0	0	0	0	0	0	0	0	0	0	0	0	0	0	0	0	0	1	0	3	0	1	0
LOC100642248:002	0	0	0	1	1	1	0	0	2	0	1	0	0	0	0	1	1	0	2	0	0	0	0	0
LOC100642248:003	0	0	0	0	1	0	0	0	0	0	0	0	0	0	0	0	0	0	0	0	0	1	0	0
LOC100642249:001	68	19	55	43	50	68	78	67	90	48	51	35	62	61	2	67	64	70	64	60	42	72	65	69
LOC100642249:002	70	18	67	45	63	58	83	69	63	62	51	27	55	40	0	57	79	67	80	67	45	46	68	74
LOC100642249:003	71	34	59	76	68	85	82	66	72	88	88	45	90	60	11	80	86	91	72	84	57	39	96	88
LOC100642249:004	153	84	103	72	71	155	99	147	135	144	112	26	139	130	16	101	84	123	164	141	61	110	80	128
LOC100642250:001	2029	1099	1180	1701	1394	1052	1296	1066	1496	836	1648	1577	1257	1264	1719	1452	1578	1743	1137	1337	1874	1458	1351	1616
LOC100642251:001	16	8	24	10	13	17	16	12	16	15	19	14	13	24	3	26	18	17	26	21	5	10	23	20
LOC100642251:002	16	6	18	15	21	16	17	10	17	10	11	16	25	12	0	24	16	25	20	20	15	10	11	17
LOC100642251:003	52	21	32	38	46	36	42	39	41	28	37	47	50	41	5	68	50	63	63	62	47	34	53	50
LOC100642251:004	27	12	10	24	43	17	21	20	23	17	23	19	23	18	12	34	27	30	37	25	23	21	33	24
LOC100642251:005	34	18	12	28	39	21	41	16	19	26	31	16	17	11	14	37	27	24	48	24	27	31	19	36
LOC100642251:006	46	12	35	37	37	28	41	24	27	21	29	19	18	13	29	25	31	28	32	38	32	27	20	38
LOC100642251:007	40	15	32	38	28	25	51	29	26	37	34	19	39	32	25	21	34	18	37	46	17	36	33	29
LOC100642251:008	77	36	61	57	59	47	54	39	66	70	79	57	42	59	43	61	66	66	64	78	67	51	87	48
LOC100642251:009	47	32	53	45	36	40	41	30	45	51	58	59	38	37	67	30	43	60	36	71	35	29	55	48
LOC100642251:010	82	34	67	79	79	61	79	52	63	57	100	113	51	49	77	56	70	67	40	93	51	48	77	66
LOC100642251:011	107	53	68	82	80	99	82	87	97	95	115	46	42	57	64	70	74	79	73	117	46	56	90	79
LOC100642252:001	0	0	0	0	0	0	0	0	0	0	0	0	0	0	0	0	0	0	0	0	0	0	0	1
LOC100642252:002	77	46	89	127	122	85	110	90	124	63	127	102	80	86	182	119	159	174	77	138	179	111	152	120
LOC100642252:003	31	11	28	28	28	16	28	28	19	10	40	25	19	26	10	29	42	57	28	39	33	31	36	31
LOC100642252:004	21	10	15	24	25	16	33	17	18	17	17	34	15	10	8	25	35	39	12	27	40	12	17	22
LOC100642252:005	19	8	15	33	37	21	32	23	20	14	30	51	13	17	26	33	47	29	26	32	50	20	25	31
LOC100642252:006	0	2	2	8	13	2	7	4	5	1	13	5	2	0	12	7	14	5	5	5	8	6	4	4
LOC100642252:007	18	10	16	30	47	24	21	18	30	13	31	23	25	18	37	27	41	37	8	26	31	21	27	22
LOC100642252:008	19	9	11	15	34	17	18	13	14	12	8	22	17	14	18	22	31	28	14	12	15	7	23	21
LOC100642252:009	2	5	0	1	1	0	2	2	0	2	1	2	1	2	2	4	4	0	3	0	1	0	3	4
LOC100642252:010	289	124	206	280	405	208	247	216	296	207	302	329	174	166	322	245	297	315	206	297	327	247	348	292
LOC100642253:001	28	12	37	28	52	25	40	38	43	44	48	9	23	34	16	31	47	34	53	37	31	32	65	33
LOC100642253:002	107	39	130	119	138	122	151	93	136	85	118	124	108	101	141	154	135	142	148	165	97	142	233	126
LOC100642253:003	16	5	6	11	5	18	9	16	20	15	16	6	17	14	2	33	24	17	19	26	2	21	17	22
LOC100642253:004	67	20	26	27	44	48	40	32	54	37	73	39	31	28	3	45	45	58	46	37	51	35	43	42
LOC100642253:005	22	12	13	9	26	25	23	9	21	13	34	14	11	12	0	24	20	37	15	24	32	12	15	20
LOC100642254:001	1	0	0	0	0	0	0	0	0	0	0	0	3	1	0	0	0	0	1	0	0	0	1	0
LOC100642254:002	7	1	4	6	3	7	6	7	3	4	6	5	11	2	0	12	6	12	7	13	5	13	4	6
LOC100642254:003	25	6	10	23	25	17	16	11	21	21	14	27	16	23	4	34	14	22	28	29	15	25	26	21
LOC100642254:004	14	6	10	7	14	20	20	9	12	15	10	8	8	20	5	9	4	21	13	15	7	14	17	18
LOC100642254:005	30	16	22	33	44	22	35	21	12	15	25	39	23	53	46	31	22	39	37	28	27	22	32	34
LOC100642254:006	39	18	30	47	26	41	36	41	37	45	57	39	24	30	75	36	47	38	33	45	36	41	43	29
LOC100642254:007	63	23	34	57	44	52	54	48	69	55	67	42	32	57	59	54	72	40	58	55	47	45	61	29
LOC100642254:008	40	23	40	36	32	27	31	40	35	29	42	21	27	34	32	23	47	33	49	34	29	18	58	23
LOC100642255:001	71	21	65	94	82	59	82	52	80	64	71	95	62	87	114	122	91	94	74	100	94	65	79	84
LOC100642255:002	145	64	137	134	128	106	157	121	124	143	127	121	106	141	123	164	166	148	150	195	155	129	178	114
LOC100642255:003	80	57	88	70	76	105	85	88	108	100	86	90	71	97	97	60	89	87	105	113	86	69	121	101
LOC100642255:004	159	102	161	149	195	129	171	165	169	227	218	143	160	217	83	204	202	199	236	229	167	181	204	229
LOC100642255:005	138	66	100	90	118	97	119	135	152	150	150	77	124	132	54	130	155	147	185	146	115	137	138	141
LOC100642255:006	180	83	167	204	177	149	170	153	157	211	178	180	148	190	171	163	142	171	168	165	159	148	172	161
LOC100642255:007	152	73	148	169	147	132	113	117	129	187	146	200	118	179	191	132	112	143	137	166	122	120	148	98
LOC100642256:001	641	347	469	385	410	547	413	651	682	802	385	332	848	1026	327	698	579	663	809	954	447	729	549	685
LOC100642256:002	767	389	790	860	792	472	601	774	745	820	601	630	903	1124	871	1013	949	1109	973	1004	934	939	1023	896
LOC100642256:003	207	129	200	125	187	115	152	204	224	202	178	85	294	365	50	294	257	348	309	318	251	265	247	314
LOC100642256:004	103	67	91	52	84	61	87	68	113	106	71	44	136	113	38	139	105	171	134	129	113	114	108	145
LOC100642256:005	219	81	218	258	223	177	155	176	229	181	161	300	285	324	451	327	301	317	233	277	278	246	342	189
LOC100642256:006	246	92	188	324	298	213	184	186	280	193	197	392	320	334	590	466	360	381	239	314	360	298	352	252
LOC100642257:001	0	0	0	0	0	0	0	0	0	0	0	0	0	0	0	0	0	0	0	0	0	0	0	0
LOC100642257:002	0	0	0	0	0	0	0	0	0	0	0	0	0	0	0	0	0	0	0	0	0	0	0	0
LOC100642257:003	0	0	0	0	0	0	0	0	0	0	0	0	0	0	0	0	0	0	0	0	0	0	0	0
LOC100642257:004	0	0	0	0	0	0	0	0	0	0	0	0	0	0	0	0	0	0	0	0	0	0	0	0
LOC100642257:005	0	0	0	0	0	0	0	0	0	0	0	0	0	0	0	0	0	0	0	0	0	0	0	0
LOC100642258:001	54	37	42	41	29	77	38	50	54	41	60	24	32	48	30	60	70	42	27	66	20	28	44	41
LOC100642258:002	45	35	41	50	41	48	49	34	38	31	62	26	24	36	31	47	41	32	36	55	28	30	45	34
LOC100642258:003	86	38	79	70	78	77	97	74	106	77	102	55	46	69	31	60	41	75	89	99	80	56	82	51
LOC100642258:004	43	30	43	57	49	46	57	58	41	30	79	58	32	40	53	44	45	52	53	66	52	36	87	58
LOC100642258:005	13	11	27	17	14	18	26	14	19	16	15	6	15	29	5	27	30	33	19	24	20	12	19	20
LOC100642258:006	39	18	20	25	38	32	56	36	43	44	53	16	31	55	32	46	38	48	36	62	34	38	39	43
LOC100642258:007	65	37	70	94	102	70	120	74	112	84	139	81	72	125	45	112	153	116	131	121	119	78	119	115
LOC100642258:008	16	4	13	29	15	15	29	27	24	17	36	13	17	25	1	40	36	24	30	29	40	18	34	29
LOC100642258:009	2	0	0	0	0	0	0	0	1	2	1	0	0	0	0	0	2	0	0	1	0	0	0	0
LOC100642258:010	2	5	0	0	0	0	0	0	1	0	0	0	0	2	0	0	3	0	2	1	0	1	0	1
LOC100642258:011	1	3	3	0	1	2	1	1	3	0	0	2	4	2	0	2	4	1	2	2	0	0	1	0
LOC100642258:012	1	0	1	1	0	0	0	1	1	0	0	0	0	2	0	1	2	1	0	1	0	1	0	0
LOC100642259:001	48	16	26	5	14	56	41	57	62	54	26	2	39	69	1	57	28	37	67	50	18	32	11	41
LOC100642259:002	45	20	21	7	14	59	30	69	47	40	34	10	41	41	7	41	13	24	52	40	17	19	10	28
LOC100642260:001	12	0	7	13	9	5	13	7	15	6	10	21	7	6	29	20	11	10	9	18	15	13	10	8
LOC100642260:002	51	10	18	34	25	22	35	40	26	10	32	39	22	22	85	23	49	38	50	56	53	36	41	27
LOC100642260:003	113	41	68	64	74	38	63	84	87	57	77	91	53	45	112	55	76	104	89	56	95	63	93	83
LOC100642260:004	9	6	7	9	9	7	4	21	16	9	17	16	16	7	1	2	10	21	16	9	10	15	23	13
LOC100642260:005	59	15	40	50	41	32	36	19	40	15	38	38	28	45	59	45	26	50	50	71	33	47	57	41
LOC100642260:006	72	70	99	67	53	59	68	59	69	59	76	90	46	61	147	55	57	78	86	89	75	82	117	69
LOC100642260:007	64	23	65	46	55	35	60	45	55	31	76	60	45	32	57	53	48	67	79	53	67	35	75	44
LOC100642260:008	200	104	113	110	128	115	98	97	195	136	177	120	106	134	122	112	125	141	133	148	138	110	152	125
LOC100642261:001	625	248	499	351	424	342	316	398	593	660	426	288	343	350	402	282	315	396	413	461	310	352	617	356
LOC100642261:002	743	276	571	453	513	390	400	455	631	770	462	411	448	426	550	388	416	472	463	611	454	492	719	450
LOC100642261:003	815	286	664	451	581	452	469	499	706	830	541	469	486	397	447	477	468	526	463	805	576	556	766	483
LOC100642261:004	912	308	681	524	570	467	479	531	714	795	562	548	525	371	638	458	431	598	507	777	483	564	899	545
LOC100642261:005	227	58	199	173	176	99	107	108	179	253	147	242	140	111	245	154	149	138	125	172	123	147	237	156
LOC100642261:006	593	145	477	442	488	296	315	299	527	598	337	717	334	328	545	436	415	328	307	600	370	389	613	333
LOC100642261:007	116	35	73	101	112	61	72	61	141	126	97	163	90	77	159	110	88	99	59	130	87	109	95	101
LOC100642261:008	22	3	13	16	19	22	25	12	41	36	32	31	22	11	21	24	19	41	16	20	33	31	20	48
LOC100642261:009	1	0	2	0	1	5	2	2	1	1	0	3	1	0	3	1	1	4	0	3	6	2	5	1
LOC100642262:001	10	6	12	3	2	3	10	3	13	4	5	2	19	21	4	26	17	36	30	32	10	22	8	31
LOC100642262:002	28	11	31	24	24	8	29	12	24	11	13	46	58	58	76	109	107	94	54	62	65	51	80	85
LOC100642262:003	3	1	0	2	7	4	7	2	8	0	0	10	11	10	1	17	15	14	13	16	12	11	6	20
LOC100642262:004	10	1	5	9	12	9	20	3	19	3	5	16	13	37	13	35	32	40	47	47	26	25	31	45
LOC100642262:005	22	3	13	26	32	16	27	15	26	10	33	17	32	55	35	54	84	67	50	58	39	36	60	59
LOC100642262:006	77	34	61	87	78	60	97	68	91	54	95	71	107	120	61	134	153	161	123	119	115	110	125	135
LOC100642262:007	81	31	50	89	78	57	106	60	94	83	89	50	56	101	15	110	94	97	106	115	71	67	87	76
LOC100642263:001	289	179	277	308	310	269	310	268	325	410	317	219	184	258	177	280	229	312	311	270	219	231	340	238
LOC100642263:002	273	150	220	343	279	238	296	227	323	303	245	303	210	221	352	222	269	302	325	267	277	222	377	203
LOC100642263:003	161	80	126	139	157	119	192	122	156	150	158	108	112	147	142	162	136	183	191	139	162	100	170	139
LOC100642263:004	300	143	303	304	306	270	362	265	372	343	324	285	193	316	292	286	304	360	252	328	298	251	385	265
LOC100642263:005	156	67	210	167	188	142	175	162	215	144	170	223	101	143	235	132	153	195	161	241	146	125	255	139
LOC100642263:006	211	80	213	243	191	143	199	151	223	170	159	285	142	207	231	153	179	207	222	187	178	126	277	157
LOC100642263:007	205	68	137	199	211	103	175	141	208	165	192	230	143	174	156	198	186	225	178	149	189	134	215	156
LOC100642263:008	82	19	49	89	112	57	72	34	92	81	103	94	62	70	60	108	93	91	69	75	92	64	81	71
LOC100642264:001	17	11	13	14	12	10	13	8	27	5	12	29	14	13	20	30	19	31	11	24	19	34	21	24
LOC100642264:002	75	48	66	41	45	50	43	52	85	39	58	99	81	55	96	110	86	123	76	87	77	110	90	85
LOC100642264:003	90	65	94	86	79	66	58	50	62	74	60	112	97	72	99	144	148	146	115	99	138	124	97	86
LOC100642264:004	142	62	106	93	91	62	73	49	100	65	77	127	113	87	133	161	161	184	107	136	112	98	116	112
LOC100642264:005	238	147	207	166	150	101	137	83	221	118	136	270	176	195	285	264	263	296	188	201	244	255	243	233
LOC100642264:006	105	67	86	67	82	60	62	51	86	61	59	106	92	88	102	134	122	137	105	114	116	110	105	99
LOC100642264:007	97	65	59	66	69	73	60	58	126	64	85	125	95	102	108	142	121	195	76	134	103	157	110	141
LOC100642264:008	88	52	86	66	83	39	55	50	103	67	77	99	88	133	124	139	112	122	86	92	103	138	80	105
LOC100642264:009	202	96	163	115	118	104	102	100	239	142	151	143	206	135	162	217	184	250	188	213	210	201	194	184
LOC100642264:010	164	97	144	116	98	80	89	97	196	158	123	164	139	103	176	182	187	203	153	153	152	187	174	142
LOC100642264:011	129	77	87	100	86	52	60	45	102	63	81	183	84	88	192	149	158	137	113	147	92	112	110	114
LOC100642264:012	646	299	510	465	521	516	465	498	777	674	552	645	346	374	302	601	610	646	573	610	401	476	491	551
LOC100642264:013	284	166	295	312	309	223	217	200	307	288	259	436	127	122	284	257	190	239	184	167	179	148	175	192
LOC100642265:001	40	20	59	59	41	20	36	38	43	45	41	18	9	19	21	23	20	40	43	29	27	33	39	33
LOC100642265:002	16	4	26	37	15	16	11	16	20	30	23	17	15	16	9	17	9	21	15	13	17	15	21	24
LOC100642265:003	14	9	16	19	13	9	14	7	20	24	12	10	5	8	2	19	14	14	21	17	8	10	17	18
LOC100642265:004	11	8	18	15	9	9	19	10	20	18	15	7	3	6	6	17	14	20	14	26	8	12	21	15
LOC100642265:005	15	5	14	2	5	8	11	6	9	9	10	0	6	5	4	6	6	8	9	16	1	8	9	11
LOC100642265:006	25	9	6	1	0	12	16	15	28	14	11	0	15	12	0	13	8	9	17	26	1	19	9	13
LOC100642267:001	11	8	0	0	1	9	1	0	4	7	2	0	6	0	0	2	0	3	6	4	3	2	1	9
LOC100642267:002	126	65	115	106	97	122	69	82	121	121	91	98	121	128	108	117	84	91	97	121	136	61	125	83
LOC100642267:003	109	52	100	113	128	92	97	78	115	126	94	97	136	93	131	149	95	134	115	131	115	91	121	106
LOC100642267:004	135	77	115	89	131	104	71	84	143	148	133	91	136	140	66	118	112	132	160	162	146	120	136	128
LOC100642267:005	146	66	140	94	118	84	84	80	135	123	113	102	136	157	35	118	148	147	148	136	160	122	165	135
LOC100642267:006	69	28	61	28	55	39	33	50	70	46	52	30	73	79	3	46	68	71	55	65	48	77	58	63
LOC100642267:007	87	39	88	66	106	69	44	55	103	76	71	101	85	145	104	89	109	94	124	102	100	61	98	105
LOC100642267:008	54	17	35	26	29	38	26	39	64	37	25	44	48	65	17	46	28	47	55	45	45	52	36	55
LOC100642267:009	2	2	4	0	1	9	2	9	6	4	0	0	5	18	0	7	1	0	7	6	0	11	0	1
LOC100642267:010	2	2	4	0	1	9	0	9	6	4	0	0	4	17	0	7	1	0	7	6	0	10	0	1
LOC100642267:011	34	17	10	1	8	16	7	32	46	28	12	7	31	59	0	32	15	19	50	65	7	47	1	26
LOC100642267:012	16	4	13	15	16	10	17	18	24	8	10	10	16	16	7	20	10	20	22	14	14	16	7	6
LOC100642267:013	7	0	3	11	6	3	4	3	10	4	0	7	4	2	5	5	2	5	11	5	4	5	1	3
LOC100642267:014	3	1	3	3	2	3	4	3	3	1	2	1	3	7	0	2	3	6	3	3	5	4	0	5
LOC100642268:001	0	0	0	0	0	0	0	0	0	0	0	0	0	0	0	0	0	0	0	0	0	0	0	0
LOC100642268:002	0	0	0	0	0	0	0	0	0	0	0	0	0	0	0	0	0	0	0	0	0	0	0	0
LOC100642268:003	1	0	0	2	0	3	1	0	2	0	0	2	1	0	1	2	0	4	0	2	1	2	0	1
LOC100642268:004	0	0	0	0	0	0	0	0	0	0	0	0	1	0	0	2	0	0	0	3	0	0	0	0
LOC100642268:005	8	5	0	2	5	6	2	5	7	4	2	6	8	8	3	10	6	6	5	19	11	9	12	9
LOC100642268:006	7	11	6	10	11	24	4	9	15	8	13	12	14	27	14	14	10	15	32	33	10	26	43	9
LOC100642268:007	1	0	1	0	0	2	1	2	5	0	1	3	5	3	2	0	2	2	4	9	0	7	0	4
LOC100642268:008	3	1	5	3	1	6	8	7	14	4	6	1	10	16	4	12	2	6	18	19	1	9	14	11
LOC100642269:001	5	0	0	0	2	5	2	2	2	1	1	0	12	0	0	2	0	1	1	3	0	1	0	3
LOC100642269:002	7	1	1	3	2	7	3	2	6	1	4	1	1	0	0	6	6	2	1	5	4	0	1	5
LOC100642269:003	6	0	1	2	3	2	1	2	2	2	2	1	1	0	0	7	5	3	2	4	8	1	3	7
LOC100642269:004	13	2	3	3	3	3	4	2	6	4	5	2	1	1	0	3	6	4	6	0	1	1	4	2
LOC100642269:005	13	1	2	4	2	6	4	3	8	1	10	5	11	6	0	6	10	6	3	4	2	1	0	0
LOC100642269:006	2	2	0	0	0	1	7	0	2	0	0	0	2	0	0	0	0	1	2	0	0	0	0	0
LOC100642269:007	0	0	0	0	0	1	0	0	0	0	0	0	0	0	0	0	0	0	0	0	0	0	0	0
LOC100642269:008	0	0	0	0	0	0	1	0	5	0	0	0	1	0	0	0	1	0	0	0	0	0	0	0
LOC100642269:009	1	0	1	0	0	1	2	4	4	0	0	0	3	0	0	6	2	1	1	1	3	2	2	1
LOC100642269:010	2	1	1	1	0	1	2	3	5	0	0	0	1	1	0	0	1	1	0	4	1	0	0	4
LOC100642269:011	10	2	2	1	3	4	2	1	3	1	1	0	4	1	4	5	9	5	1	2	6	0	4	2
LOC100642269:012	1	1	0	0	2	3	1	4	1	0	1	0	1	0	0	0	2	1	3	2	1	0	0	1
LOC100642269:013	0	0	0	0	0	0	1	4	0	0	3	0	2	0	0	3	2	5	3	0	0	0	1	0
LOC100642270:001	3753	1535	2622	2711	3169	1971	2598	2077	2812	2920	3217	3110	1135	1145	1682	1770	1604	1680	1493	1986	1628	1320	2072	1764
LOC100642270:002	338	191	249	226	242	235	250	232	295	272	305	229	119	100	127	180	167	178	164	253	190	186	206	200
LOC100642270:003	30	13	11	19	24	37	25	35	20	33	36	30	15	7	3	15	16	19	12	15	7	19	14	16
LOC100642270:004	378	171	316	255	325	222	272	229	281	232	294	353	120	115	196	214	198	227	175	198	217	135	237	180
LOC100642270:005	356	153	301	358	316	193	228	201	301	236	297	625	116	139	433	187	190	229	186	217	190	128	214	181
LOC100642270:006	279	129	233	219	193	138	185	193	236	200	276	288	113	100	186	151	170	152	124	172	150	116	187	147
LOC100642270:007	351	154	201	196	196	209	233	205	296	230	317	314	136	124	138	186	156	209	151	236	205	133	219	197
LOC100642270:008	262	122	135	189	245	134	182	170	259	190	217	274	108	105	120	164	136	167	125	186	169	141	214	175
LOC100642270:009	344	159	252	229	293	185	219	226	319	222	266	344	126	129	219	208	154	225	146	236	180	149	229	219
LOC100642270:010	203	115	141	149	141	99	122	126	162	152	198	179	67	85	115	122	88	123	79	149	110	81	125	118
LOC100642270:011	272	107	184	206	208	168	210	191	251	178	265	256	112	125	134	205	181	188	157	210	186	134	213	199
LOC100642270:012	71	19	38	41	37	36	50	36	53	45	60	30	19	19	21	32	37	36	33	31	41	20	34	26
LOC100642270:013	321	205	252	223	304	192	264	240	310	245	279	377	118	146	223	215	231	205	185	246	205	168	236	213
LOC100642270:014	362	163	300	312	402	200	288	233	333	272	333	557	185	213	288	276	270	255	229	287	240	186	339	288
LOC100642270:015	2145	967	1489	1781	2074	1116	1777	1381	1991	1402	1708	3146	1038	945	2008	1439	1412	1532	1252	1770	1448	1170	1739	1561
LOC100642270:016	0	0	2	0	2	0	0	0	5	0	1	0	0	0	0	1	0	0	0	0	0	0	2	0
LOC100642271:001	3	0	0	0	1	4	1	1	2	0	2	0	1	1	5	1	1	1	6	2	0	0	2	0
LOC100642271:002	1	0	0	0	0	0	0	0	0	0	0	0	0	0	0	0	0	0	0	1	0	0	0	0
LOC100642271:003	4	0	1	0	1	2	3	8	3	1	0	0	6	3	0	3	1	5	4	8	2	6	1	2
LOC100642271:004	3	0	0	0	0	1	0	1	2	0	0	0	1	3	0	1	0	1	1	0	1	4	0	3
LOC100642271:005	3	0	0	0	0	0	0	1	2	0	1	0	1	1	0	1	1	1	3	0	0	4	0	4
LOC100642271:006	24	10	13	26	16	14	33	15	38	20	22	33	37	37	16	41	23	34	29	30	26	34	26	43
LOC100642271:007	2	1	5	5	2	2	3	5	2	3	0	5	2	3	5	6	3	6	3	3	2	5	2	7
LOC100642271:008	90	34	85	77	86	54	60	60	83	64	55	96	77	71	129	93	77	118	107	104	72	88	85	102
LOC100642271:009	111	72	120	127	141	101	127	98	134	88	102	120	115	115	167	154	155	166	134	137	113	141	161	127
LOC100642271:010	206	118	195	146	141	154	187	132	190	158	182	112	147	171	108	181	175	213	202	242	140	173	229	198
LOC100642271:011	147	74	145	154	146	129	156	137	129	133	156	125	93	111	127	124	99	143	149	158	110	129	133	131
LOC100642272:001	835	338	810	571	671	452	486	525	757	486	762	611	695	635	1362	733	489	659	717	767	649	908	897	445
LOC100642272:002	1282	490	1133	814	1033	663	814	626	1000	752	1126	1121	1230	1032	1805	1266	769	1100	1158	1205	1074	1325	1308	847
LOC100642272:003	1645	609	1339	960	1248	781	886	704	1289	870	1321	1386	1465	1177	1891	1512	966	1273	1271	1395	1331	1482	1568	827
LOC100642272:004	1998	620	1687	1503	1705	1065	1206	943	1454	955	1485	2359	1810	1488	3259	2204	1314	1541	1546	1927	1935	1765	2001	1017
LOC100642273:001	120	57	109	111	127	139	110	116	138	164	113	83	89	104	64	125	93	97	146	123	96	91	120	105
LOC100642273:002	44	21	34	54	53	39	30	40	54	58	40	48	35	41	26	57	50	43	58	63	50	35	55	39
LOC100642273:003	154	71	152	159	173	112	140	152	157	125	139	152	113	138	151	169	126	160	175	173	148	135	197	126
LOC100642273:004	46	17	65	67	38	33	59	53	49	48	35	52	35	59	78	50	43	64	63	46	44	44	79	45
LOC100642273:005	73	35	72	87	84	55	81	57	81	67	79	74	79	81	83	93	80	85	102	69	86	64	141	69
LOC100642273:006	11	8	7	12	8	4	21	7	4	8	10	13	10	10	7	19	9	9	6	3	10	3	11	6
LOC100642273:007	73	51	61	106	95	56	80	79	73	83	47	129	92	103	172	89	76	95	90	60	88	56	132	55
LOC100642273:008	64	22	41	63	80	42	66	63	44	45	48	75	55	68	86	83	61	57	74	77	59	54	111	60
LOC100642273:009	27	12	17	40	35	29	27	34	17	28	27	64	26	23	80	52	30	21	41	32	34	19	38	31
LOC100642273:010	0	0	0	0	0	0	0	0	0	0	0	0	0	0	0	0	0	0	1	0	0	0	0	0
LOC100642274:001	203	139	145	97	100	134	65	128	149	206	136	71	139	160	28	120	106	123	132	183	109	101	173	134
LOC100642274:002	14	6	0	0	0	12	2	5	22	15	3	0	5	17	0	6	0	10	5	24	0	11	0	16
LOC100642275:001	10	21	13	16	8	5	5	10	9	3	14	11	9	7	28	21	2	25	19	22	11	14	14	15
LOC100642275:002	15	15	12	20	13	9	17	15	9	5	10	16	16	12	25	16	9	35	20	20	9	13	14	14
LOC100642275:003	12	7	10	8	15	6	3	7	4	5	7	14	8	11	21	15	3	16	14	26	4	9	15	10
LOC100642275:004	27	19	23	15	17	11	13	16	15	18	27	34	20	17	33	31	29	46	26	47	14	29	22	24
LOC100642275:005	9	4	6	7	8	3	2	4	4	5	7	4	19	14	15	14	19	14	12	22	11	11	13	21
LOC100642275:006	9	4	3	3	7	4	3	4	6	4	8	4	12	2	11	23	7	7	9	15	16	6	13	7
LOC100642275:007	4	1	0	3	5	0	5	7	6	1	8	5	2	4	11	11	11	12	3	4	5	9	5	13
LOC100642277:001	107	72	79	139	106	99	118	90	131	75	149	87	96	144	144	102	121	127	106	82	153	140	178	147
LOC100642277:002	1	0	1	0	1	2	2	7	7	5	1	0	1	8	13	3	1	2	2	2	1	1	3	5
LOC100642277:003	0	0	0	0	0	0	0	0	0	0	0	0	0	0	0	0	1	1	0	0	0	0	0	1
LOC100642277:004	3	3	1	9	10	8	5	12	8	7	4	2	4	13	21	6	9	16	6	9	11	7	9	13
LOC100642277:005	2	0	2	7	2	1	5	3	4	2	2	1	8	4	2	3	4	7	3	4	8	3	10	3
LOC100642277:006	12	10	16	19	22	9	17	12	26	9	11	16	23	26	19	18	38	30	19	18	31	22	29	24
LOC100642277:007	13	11	9	14	9	10	8	8	9	13	9	12	8	16	29	13	20	28	9	9	20	12	22	20
LOC100642277:008	1	0	0	0	0	0	0	0	0	0	0	0	0	0	0	0	0	0	0	0	0	0	0	0
LOC100642277:009	15	3	3	5	9	10	4	6	8	4	13	9	9	10	23	14	18	21	9	6	20	13	12	15
LOC100642278:001	26	17	25	18	18	12	32	12	8	13	11	31	28	47	84	64	74	70	51	60	52	64	64	72
LOC100642278:002	7	8	6	2	2	5	3	5	7	4	2	9	14	21	4	27	26	26	14	14	16	17	16	16
LOC100642278:003	7	2	4	8	10	7	4	2	1	3	9	11	38	74	37	56	91	92	31	61	48	63	69	68
LOC100642278:004	4	2	2	3	7	2	1	1	3	0	4	5	12	22	32	19	41	32	13	36	26	32	20	24
LOC100642278:005	5	3	4	5	6	2	5	3	3	1	3	8	22	21	90	39	51	79	34	32	45	48	51	40
LOC100642278:006	5	1	9	1	6	4	3	2	6	0	4	12	26	23	92	43	56	69	19	28	27	36	56	54
LOC100642278:007	5	3	9	8	3	4	6	5	6	0	6	11	16	32	45	55	74	59	30	34	37	51	59	57
LOC100642278:008	12	1	12	9	10	3	13	6	9	1	11	24	28	16	61	52	50	35	24	48	44	36	42	42
LOC100642278:009	17	4	9	17	14	7	13	4	13	4	13	37	32	37	84	56	52	73	22	46	36	37	60	68
LOC100642278:010	6	4	5	9	6	7	5	9	11	5	6	19	29	17	20	27	36	45	27	24	29	30	24	38
LOC100642278:011	24	18	11	25	18	18	14	13	28	13	21	35	36	33	74	63	72	59	53	58	67	59	55	47
LOC100642278:012	18	13	15	24	25	16	18	8	18	9	15	35	22	25	60	47	44	36	32	37	51	22	39	29
LOC100642278:013	31	22	18	33	16	12	20	12	26	8	25	27	25	19	38	39	48	47	31	28	35	29	44	31
LOC100642278:014	9	6	11	6	4	6	4	3	8	2	15	10	13	3	16	17	8	14	16	10	13	12	18	17
LOC100642278:015	28	20	21	13	13	11	21	7	29	20	30	28	28	16	35	38	34	33	39	40	38	23	35	38
LOC100642278:016	210	125	83	35	49	123	61	126	167	168	88	36	119	148	27	125	111	110	146	191	57	100	51	192
LOC100642279:001	1	2	0	5	0	4	0	0	0	1	1	2	0	2	3	9	0	0	2	2	2	2	3	3
LOC100642279:002	0	0	0	1	1	0	2	0	1	1	0	0	0	4	0	0	2	2	3	2	2	1	0	0
LOC100642279:003	9	5	7	7	3	8	8	3	6	8	12	7	4	8	2	4	3	2	3	4	7	11	10	6
LOC100642279:004	8	12	6	9	6	5	1	12	5	5	3	8	5	5	3	3	4	1	4	2	12	3	2	2
LOC100642279:005	13	7	6	18	14	8	10	8	15	7	11	13	5	11	9	5	2	5	0	6	10	5	3	9
LOC100642280:001	149	64	87	97	99	119	89	136	176	125	125	79	120	153	48	183	156	162	181	180	83	137	141	205
LOC100642280:002	106	40	88	88	112	51	72	75	106	63	79	90	70	67	122	103	96	137	109	142	83	72	149	106
LOC100642280:003	106	36	109	103	131	62	81	71	104	90	97	104	62	92	138	113	126	120	137	136	88	68	166	108
LOC100642280:004	83	26	72	55	52	39	51	48	81	42	68	53	53	51	14	71	76	66	59	80	51	54	74	63
LOC100642280:005	105	48	121	97	100	77	103	105	120	94	116	73	118	106	50	97	90	90	82	114	77	99	123	111
LOC100642280:006	192	105	244	222	266	177	200	161	223	185	237	144	168	214	106	218	185	219	192	243	176	185	272	200
LOC100642280:007	98	41	101	84	110	85	85	77	105	101	101	68	53	95	35	98	80	70	92	99	86	72	117	60
LOC100642280:008	337	175	269	192	282	300	280	328	339	378	343	154	220	284	115	252	256	265	284	353	152	214	289	228
LOC100642281:001	81	68	67	93	61	66	54	50	67	54	95	65	37	44	51	73	87	37	100	42	45	49	79	78
LOC100642281:002	57	38	29	54	55	44	61	32	32	50	89	50	59	55	23	73	43	36	79	29	19	27	62	75
LOC100642281:003	271	120	169	292	252	142	225	115	120	202	275	342	258	259	427	389	347	292	433	168	181	226	419	380
LOC100642281:004	12	2	8	17	4	3	7	1	3	6	14	15	16	23	24	33	20	20	29	5	17	14	7	20
LOC100642281:005	35	11	28	27	18	6	20	10	22	18	44	32	46	55	74	88	89	81	83	35	42	50	69	88
LOC100642281:006	12	8	10	8	8	1	6	2	4	8	8	17	13	11	7	37	33	26	17	12	13	26	26	39
LOC100642281:007	11	7	5	10	4	2	6	2	4	7	6	11	20	14	4	44	43	34	26	14	10	20	26	42
LOC100642281:008	11	2	2	3	5	6	2	1	3	3	4	13	19	25	31	30	39	30	28	17	9	17	29	37
LOC100642281:009	29	17	18	20	28	9	29	6	18	7	20	25	145	150	266	269	318	239	239	86	96	180	275	267
LOC100642281:010	6	5	8	6	2	0	9	0	5	4	2	1	22	12	20	28	33	41	28	8	15	23	31	44
LOC100642281:011	0	0	0	0	0	0	0	0	0	0	0	0	1	0	0	0	0	0	0	0	0	0	0	0
LOC100642281:012	0	0	0	0	0	0	0	0	0	0	0	0	0	0	0	0	0	0	0	0	0	0	0	0
LOC100642281:013	0	0	0	0	0	0	0	0	0	0	0	0	0	0	0	0	0	0	0	0	0	0	0	0
LOC100642281:014	3	2	2	0	1	3	3	0	2	3	1	3	6	10	4	22	21	20	17	6	11	9	27	35
LOC100642281:015	0	0	0	0	0	0	0	0	0	0	0	0	0	0	1	2	0	0	0	0	0	0	0	0
LOC100642281:016	43	14	8	23	6	11	20	6	15	8	7	19	26	2	13	46	2	7	3	8	6	26	10	20
LOC100642281:017	1	1	1	0	0	0	1	0	0	0	0	3	0	0	0	0	1	0	0	0	0	0	1	0
LOC100642281:018	3	9	5	3	12	5	0	3	3	1	0	20	3	0	4	3	5	5	0	1	4	2	3	5
LOC100642281:019	2	0	0	0	0	2	0	0	0	0	0	2	1	0	0	0	1	0	0	0	0	0	0	0
LOC100642281:020	2	12	3	5	0	3	7	0	3	3	3	4	12	13	11	28	23	27	11	5	14	16	30	29
LOC100642281:021	2	0	3	4	0	2	2	1	7	3	4	0	14	12	4	23	26	19	10	2	10	15	17	13
LOC100642281:022	0	0	3	1	0	2	0	1	5	1	2	0	6	8	1	7	13	10	4	2	2	3	1	7
LOC100642281:023	5	1	0	2	6	3	0	0	2	1	5	1	9	3	18	18	13	20	16	3	5	7	19	6
LOC100642281:024	1	0	0	0	1	0	0	0	0	1	1	1	1	0	1	1	0	2	3	1	0	0	3	0
LOC100642281:025	1	0	0	0	1	0	0	0	0	1	1	0	1	0	2	3	1	2	3	1	0	0	3	1
LOC100642281:026	0	0	0	0	0	0	0	0	0	0	0	0	0	0	0	0	0	0	0	0	0	0	0	0
LOC100642281:027	0	0	0	0	0	0	0	0	0	0	0	0	0	0	0	0	0	0	0	0	0	0	0	0
LOC100642282:001	111	40	68	72	65	122	104	119	107	147	123	71	83	103	24	122	121	111	97	117	85	113	58	98
LOC100642282:002	228	126	189	193	218	195	220	214	231	197	228	157	159	171	138	216	174	211	195	226	158	178	248	175
LOC100642282:003	140	57	82	106	105	103	108	122	122	129	131	44	103	113	66	111	89	123	115	119	100	117	107	76
LOC100642282:004	233	101	171	175	220	176	198	201	225	257	170	108	172	210	109	182	162	244	279	217	173	169	216	190
LOC100642283:001	302	164	317	274	329	323	278	341	372	290	252	287	256	292	386	309	267	280	303	371	289	264	316	252
LOC100642283:002	71	33	69	43	61	46	72	65	64	67	54	25	52	53	31	56	47	72	66	65	53	46	91	41
LOC100642283:003	0	0	0	0	0	0	0	0	0	0	0	0	0	0	0	0	0	0	0	0	0	0	0	0
LOC100642283:004	1	0	0	1	0	0	3	0	0	0	0	0	0	0	0	0	0	0	0	0	0	1	0	0
LOC100642283:005	70	33	65	52	65	59	63	71	81	62	63	59	48	58	27	67	48	77	57	85	61	78	86	64
LOC100642284:001	41	8	25	31	29	11	35	23	37	22	33	30	32	48	80	67	65	67	66	67	42	59	67	85
LOC100642284:002	27	15	15	23	24	8	19	18	19	11	14	25	28	25	46	49	51	45	43	47	38	37	63	55
LOC100642284:003	45	25	32	41	43	19	28	26	38	18	20	59	44	61	92	96	78	97	77	62	55	66	77	53
LOC100642284:004	45	22	35	33	35	19	35	18	36	26	37	53	69	68	88	76	76	83	57	49	62	63	87	57
LOC100642284:005	26	18	29	29	16	19	37	15	24	14	29	42	79	61	45	77	68	96	73	68	96	46	84	75
LOC100642284:006	35	24	49	51	43	35	39	29	44	24	35	53	66	69	93	71	90	105	92	82	111	75	106	68
LOC100642284:007	26	11	17	27	29	23	25	12	23	11	18	27	35	44	54	53	69	76	51	57	57	44	68	53
LOC100642284:008	38	19	27	38	25	18	27	21	37	26	24	34	74	63	74	91	72	84	89	67	64	69	71	60
LOC100642284:009	33	12	31	35	31	12	21	21	29	21	32	29	50	45	41	50	57	61	50	46	56	57	60	40
LOC100642284:010	8	11	9	7	7	14	10	4	12	13	7	15	23	21	10	23	15	13	19	25	8	22	6	26
LOC100642284:011	19	6	7	6	7	11	13	8	14	9	8	14	24	33	5	34	24	17	21	42	12	21	13	31
LOC100642284:012	39	16	31	17	10	23	30	27	35	20	19	11	47	50	8	47	42	45	43	64	32	30	37	58
LOC100642284:013	37	19	32	38	38	33	28	17	35	25	32	42	46	49	68	49	65	54	51	56	59	35	61	60
LOC100642284:014	52	12	37	49	63	42	34	38	54	39	45	53	48	55	86	65	78	66	47	43	74	56	73	75
LOC100642284:015	33	15	20	31	44	42	29	37	34	27	42	31	34	37	43	52	47	83	49	37	63	40	42	55
LOC100642284:016	96	79	121	131	135	86	113	82	115	99	101	185	104	106	309	145	157	159	143	150	147	122	195	140
LOC100642284:017	212	105	164	199	220	160	191	162	186	178	202	231	142	170	274	214	192	252	176	208	182	170	232	178
LOC100642284:018	95	47	99	76	103	58	50	67	89	76	100	85	71	60	79	86	80	80	61	76	100	79	109	94
LOC100642284:019	17	12	25	15	13	13	10	16	11	12	25	2	8	8	2	15	10	15	13	8	10	15	16	17
LOC100642284:020	21	13	26	14	15	14	13	18	11	13	30	4	10	8	2	19	11	17	15	9	13	15	17	14
LOC100642284:021	58	24	43	23	39	27	25	43	26	42	57	25	32	30	12	35	29	28	32	28	30	22	30	33
LOC100642284:022	92	39	83	82	84	69	66	68	80	75	101	63	52	42	45	71	76	70	73	72	81	53	61	71
LOC100642285:001	118	66	113	86	145	127	106	117	153	194	95	115	159	226	142	169	161	134	154	174	122	127	207	109
LOC100642285:002	124	60	130	94	134	107	107	81	130	147	97	120	152	200	173	144	132	126	116	184	125	134	188	125
LOC100642285:003	117	48	121	92	162	99	96	100	134	147	113	147	133	182	129	105	142	148	157	209	162	144	202	127
LOC100642285:004	55	12	81	49	66	51	43	28	59	88	60	134	95	105	32	76	63	87	121	96	52	58	92	68
LOC100642285:005	45	11	62	42	45	37	27	17	54	89	49	58	82	57	11	79	44	70	78	62	50	52	48	57
LOC100642285:006	136	52	107	85	136	95	72	92	133	209	115	99	197	182	44	163	150	184	189	196	107	200	181	179
LOC100642285:007	71	33	64	86	119	54	56	54	79	85	82	104	110	138	76	131	106	115	121	112	98	93	104	74
LOC100642285:008	89	38	81	91	112	55	63	54	118	118	86	219	134	150	151	142	117	138	119	153	114	115	146	121
LOC100642285:009	56	12	34	34	38	28	32	36	44	61	55	98	52	88	89	72	56	86	55	60	48	62	55	65
LOC100642287:001	862	385	711	593	649	529	510	557	686	710	634	519	566	801	313	672	564	480	772	626	498	469	733	542
LOC100642287:002	386	200	311	287	336	227	252	212	342	395	342	260	286	331	113	256	240	249	323	252	232	216	270	256
LOC100642287:003	1038	465	842	831	928	616	773	643	750	848	837	908	707	715	698	845	710	756	727	810	713	608	902	651
LOC100642287:004	584	241	371	405	462	363	466	328	570	383	452	450	329	459	296	597	454	458	332	525	384	348	447	366
LOC100642288:001	20	3	15	10	10	10	5	6	7	12	4	11	5	8	2	3	5	2	4	1	3	1	5	3
LOC100642288:002	4	0	0	0	3	0	0	1	1	0	0	0	0	0	1	2	1	0	0	2	1	1	0	3
LOC100642288:003	11	3	2	1	5	3	2	1	3	1	0	7	2	0	2	2	1	0	2	2	7	2	1	2
LOC100642288:004	0	0	1	0	0	0	0	3	2	0	3	0	0	0	0	0	1	0	1	4	0	0	1	0
LOC100642288:005	0	1	1	0	1	0	1	0	1	1	1	1	0	0	0	0	1	0	1	1	0	1	0	1
LOC100642288:006	0	1	0	0	1	0	1	0	1	1	0	2	0	0	2	0	0	0	4	1	0	1	0	1
LOC100642288:007	1	0	1	4	2	0	1	0	2	1	0	0	1	0	3	0	1	2	4	3	0	0	0	3
LOC100642289:001	42	22	31	14	26	6	7	15	22	16	21	70	46	52	153	47	80	69	70	95	77	61	98	75
LOC100642289:002	41	35	33	16	30	14	20	14	29	13	15	53	44	31	114	56	77	73	59	74	70	81	74	97
LOC100642289:003	37	23	25	19	35	11	27	19	26	8	29	52	49	59	52	81	89	96	58	73	77	67	71	79
LOC100642289:004	28	13	14	18	28	11	25	10	13	6	16	43	54	47	37	71	71	94	60	92	85	43	75	69
LOC100642289:005	40	19	34	30	30	10	19	7	20	7	27	39	62	50	50	72	95	107	84	97	90	65	105	97
LOC100642289:006	31	9	29	16	26	13	16	15	25	8	25	42	39	46	108	57	81	79	59	72	72	60	108	67
LOC100642289:007	29	16	34	21	39	15	18	21	23	23	23	42	65	59	164	59	103	91	63	85	94	72	107	84
LOC100642289:008	69	32	37	50	50	16	23	9	42	30	43	54	77	63	73	81	113	107	96	101	123	85	105	105
LOC100642289:009	50	30	45	38	22	17	15	19	49	12	52	45	78	114	127	86	128	114	109	84	94	99	116	116
LOC100642289:010	1777	704	865	979	1014	749	709	752	1114	831	1350	1067	675	786	770	849	998	952	970	942	932	741	947	1057
LOC100642290:001	0	0	0	0	0	0	0	0	0	0	1	2	1	0	2	3	2	2	0	1	0	0	0	1
LOC100642290:002	2	0	0	0	1	0	1	0	5	1	1	3	5	1	10	11	11	7	5	5	4	6	5	4
LOC100642290:003	5	1	3	4	5	1	2	0	7	1	5	5	8	11	6	18	21	20	13	9	3	8	7	6
LOC100642290:004	3	0	8	2	3	2	4	0	3	1	2	3	2	7	3	12	11	16	25	8	6	10	7	8
LOC100642290:005	2	1	2	2	4	4	5	0	4	1	0	5	6	11	9	7	15	16	22	17	8	8	9	8
LOC100642290:006	1	0	3	5	13	5	10	1	8	2	2	11	7	12	19	31	24	38	20	11	15	14	20	12
LOC100642290:007	0	2	1	5	5	0	6	0	5	1	4	8	6	13	19	18	28	26	16	15	7	16	7	12
LOC100642290:008	2	0	1	3	0	1	3	1	6	2	5	4	9	7	10	23	22	13	6	9	9	11	19	13
LOC100642290:009	2	0	2	0	1	5	1	0	6	1	4	2	7	7	0	10	7	8	2	1	3	5	4	8
LOC100642290:010	7	0	3	3	5	7	3	0	7	2	2	5	2	10	14	8	16	14	10	7	3	10	4	6
LOC100642290:011	1	2	0	0	1	1	3	0	0	0	1	2	1	0	3	3	1	0	1	1	1	2	0	0
LOC100642290:012	4	5	1	1	0	1	6	1	3	0	4	5	3	1	1	4	3	6	8	2	6	6	5	3
LOC100642290:013	10	1	4	7	9	3	4	2	4	2	6	6	7	7	2	17	7	22	12	10	13	10	7	12
LOC100642290:014	13	9	9	5	6	11	10	12	19	4	17	16	8	9	10	17	10	15	18	20	16	22	24	13
LOC100642290:015	30	13	23	10	30	37	24	17	46	22	31	12	17	34	42	44	53	63	51	45	27	35	42	42
LOC100642291:001	145	34	235	142	177	167	196	147	163	145	190	110	190	226	194	283	266	313	302	276	259	196	307	239
LOC100642291:002	66	35	78	56	71	73	84	80	91	57	88	57	96	92	81	106	90	190	107	134	90	103	156	111
LOC100642291:003	119	37	111	95	111	114	153	129	125	129	130	76	107	140	123	202	158	218	162	200	152	158	251	170
LOC100642291:004	270	133	331	365	379	317	475	337	371	313	335	257	384	516	363	631	584	689	611	687	530	445	724	589
LOC100642291:005	147	60	191	198	214	156	199	150	203	154	195	230	255	224	446	375	352	358	290	337	290	251	389	291
LOC100642292:001	5	2	5	9	4	3	3	7	9	2	3	4	7	0	3	1	0	9	0	6	4	3	0	4
LOC100642292:002	27	14	18	24	28	16	12	22	28	14	25	25	9	8	30	13	12	12	14	22	13	13	23	15
LOC100642292:003	95	32	59	58	73	42	39	42	50	55	95	88	25	21	50	43	43	40	45	37	28	28	41	46
LOC100642292:004	97	28	62	50	52	29	59	39	60	38	57	72	38	23	57	34	38	53	27	45	36	14	48	43
LOC100642292:005	164	65	85	75	90	66	77	113	110	68	153	81	44	43	26	55	46	58	82	72	55	38	70	74
LOC100642293:001	0	0	0	0	0	0	0	0	0	0	0	0	0	0	0	0	0	0	0	0	0	0	0	0
LOC100642293:002	0	0	0	0	0	0	0	0	0	0	0	1	0	0	1	0	0	0	0	0	0	0	0	0
LOC100642293:003	1	1	0	0	0	1	0	1	1	0	0	2	0	0	10	5	3	0	1	1	0	0	1	4
LOC100642293:004	1	0	0	0	2	3	2	0	0	1	0	0	0	0	11	3	1	3	0	0	0	2	1	0
LOC100642293:005	0	1	0	1	0	0	1	0	0	1	1	1	0	2	0	3	1	0	0	0	0	2	0	1
LOC100642293:006	8	8	4	21	34	15	88	13	20	13	25	68	17	10	69	31	19	72	11	18	33	22	32	36
LOC100642293:007	0	0	0	0	1	1	1	1	1	0	0	0	0	1	2	1	0	2	0	0	2	1	0	2
LOC100642293:008	1	0	0	1	3	3	2	3	6	0	0	4	0	10	6	4	4	6	2	2	10	4	3	9
LOC100642293:009	3	1	0	3	8	5	4	2	6	1	4	6	1	6	17	14	6	18	5	9	20	4	10	6
LOC100642293:010	5	2	1	3	3	6	10	8	4	0	5	8	5	7	8	10	4	12	1	7	11	5	7	8
LOC100642293:011	4	1	4	2	8	8	7	0	6	0	7	7	9	8	13	7	4	30	9	16	12	5	9	7
LOC100642293:012	59	27	39	50	120	59	74	61	91	36	72	109	60	67	293	111	158	192	82	113	124	88	161	117
LOC100642293:013	12	2	4	2	15	14	6	10	2	2	10	14	3	11	18	8	7	33	11	15	15	8	12	8
LOC100642293:014	10	8	9	11	18	17	15	16	16	3	6	14	10	15	8	25	14	44	13	14	12	3	22	20
LOC100642293:015	7	11	7	2	7	6	10	5	15	9	6	9	6	8	15	14	12	31	13	12	17	2	15	7
LOC100642293:016	3	7	3	0	4	4	7	0	8	6	5	1	3	2	6	10	9	27	5	11	7	5	17	3
LOC100642293:017	153	105	151	137	219	132	149	98	190	82	196	212	97	171	487	210	258	337	154	219	251	166	211	243
LOC100642294:001	836	484	714	566	754	656	647	726	841	832	717	602	653	758	555	741	752	689	825	1044	573	667	887	773
LOC100642294:002	421	201	381	368	420	332	365	304	399	292	329	391	349	306	506	421	436	392	373	557	372	417	551	357
LOC100642294:003	246	138	264	297	328	245	260	180	283	205	234	421	239	248	736	268	310	245	281	348	243	236	396	248
LOC100642294:004	517	269	474	458	602	377	468	427	562	489	482	636	499	481	786	541	596	528	529	591	504	480	718	457
LOC100642294:005	564	198	598	576	580	370	454	440	594	391	450	791	495	488	852	613	600	514	535	682	485	469	758	480
LOC100642294:006	147	52	99	136	93	118	153	116	142	108	129	129	113	91	132	172	137	162	114	168	135	118	146	148
LOC100642294:007	31	10	30	37	18	47	45	41	58	44	32	35	28	33	21	49	46	43	61	62	35	41	39	52
LOC100642294:008	6	3	6	3	5	17	11	9	19	9	5	5	10	10	0	23	18	9	24	26	3	20	13	17
LOC100642294:009	11	5	4	8	0	6	6	1	11	5	6	13	9	3	10	12	11	4	7	10	10	10	13	8
LOC100642294:010	52	23	25	28	22	26	32	14	51	41	29	55	36	38	35	55	37	29	39	41	43	28	42	38
LOC100642294:011	29	8	28	51	36	53	42	21	44	26	53	43	26	26	34	46	42	45	34	48	45	41	50	35
LOC100642294:012	0	1	0	0	1	1	0	0	1	0	1	2	1	0	0	0	1	0	0	0	0	0	0	2
LOC100642294:013	1	0	0	3	4	6	2	0	2	2	4	1	0	0	0	0	0	1	4	0	0	1	0	2
LOC100642294:014	0	0	0	1	1	1	2	4	0	2	3	0	0	0	0	0	0	1	0	0	0	0	0	0
LOC100642295:001	20	1	1	15	10	7	10	5	17	3	18	10	10	5	6	13	10	16	8	11	8	6	8	7
LOC100642295:002	2	1	6	3	4	2	5	1	2	3	1	7	2	6	6	5	11	4	3	7	8	4	4	9
LOC100642295:003	0	0	0	0	0	0	0	0	0	0	0	0	0	0	0	1	0	0	0	0	0	0	0	0
LOC100642295:004	20	9	10	22	29	11	16	4	11	11	22	23	16	8	47	27	25	22	4	18	18	22	27	20
LOC100642295:005	9	8	5	4	16	10	9	4	8	3	13	11	9	5	4	12	7	18	8	9	15	10	12	9
LOC100642295:006	335	173	183	345	363	190	312	174	274	168	355	526	146	226	388	340	326	396	251	360	342	267	391	302
LOC100642295:007	0	0	0	0	0	0	0	0	0	0	0	0	0	0	0	0	0	0	0	0	0	0	0	0
LOC100642295:008	836	292	442	577	696	395	674	410	566	352	746	1025	363	359	970	603	602	638	501	733	603	418	740	619
LOC100642295:009	305	145	155	255	271	123	252	172	228	140	289	424	145	122	386	216	229	295	161	295	237	215	330	214
LOC100642295:010	209	98	127	176	203	104	177	116	161	103	252	260	99	114	207	175	191	237	148	199	186	121	226	170
LOC100642295:011	169	80	99	99	140	86	159	101	139	92	180	228	90	93	127	139	153	169	90	164	144	87	157	146
LOC100642295:012	226	76	180	171	174	113	174	135	204	127	209	284	104	99	334	137	190	198	162	239	189	125	215	191
LOC100642295:013	192	87	98	199	195	94	187	100	173	100	202	321	104	105	193	149	174	176	109	193	170	142	179	190
LOC100642295:014	4529	2212	2548	3367	3901	2455	3444	2493	3285	2584	4940	3789	1712	1787	2745	2849	2872	3024	2432	3262	2756	2156	3202	3257
LOC100642296:001	220	71	213	173	267	200	114	118	307	323	196	272	92	86	135	53	96	65	75	88	88	178	157	42
LOC100642296:002	101	33	106	69	112	122	61	76	162	147	83	121	45	45	40	13	46	34	37	61	42	76	60	33
LOC100642296:003	0	0	0	0	1	1	3	0	0	0	1	0	0	0	0	0	0	0	0	1	0	0	0	0
LOC100642296:004	54	14	66	48	64	78	35	40	72	72	54	62	26	16	22	16	17	23	31	35	38	39	41	21
LOC100642296:005	4	0	0	3	1	9	4	3	5	11	9	4	6	2	2	3	3	4	7	4	3	3	3	4
LOC100642297:001	871	289	1096	889	1104	754	1226	895	970	2159	805	1074	1384	1014	1006	1739	1305	1385	1654	2323	974	1262	2282	1423
LOC100642298:001	6	0	3	3	8	1	14	3	4	7	2	2	3	5	5	2	2	1	4	0	3	2	3	3
LOC100642298:002	1	0	2	2	2	0	1	0	1	0	1	0	0	0	1	1	0	0	1	2	1	0	1	0
LOC100642298:003	10	0	4	3	2	1	1	6	8	4	2	2	1	0	1	1	7	1	1	14	4	0	0	8
LOC100642298:004	3	0	0	0	1	2	0	5	3	2	1	0	1	0	2	0	0	1	0	1	1	0	2	1
LOC100642298:005	13	8	4	5	14	13	2	8	3	4	4	6	5	4	4	3	5	4	4	0	4	1	3	3
LOC100642299:001	92	51	68	92	125	73	121	60	129	51	112	119	103	120	171	171	184	182	126	133	178	145	202	105
LOC100642299:002	90	58	58	67	105	44	78	55	100	38	110	137	88	92	204	128	128	161	110	136	160	81	111	131
LOC100642299:003	70	26	50	38	65	42	57	45	67	23	51	74	52	53	107	64	75	116	54	80	68	62	101	68
LOC100642299:004	19	4	18	14	23	16	12	13	24	4	10	11	12	12	7	11	21	17	12	18	26	17	23	30
LOC100642299:005	112	78	73	107	123	62	76	77	114	89	96	105	116	114	137	156	136	227	92	106	224	104	183	112
LOC100642299:006	0	1	0	1	3	1	0	2	2	0	1	1	2	3	0	0	0	3	0	0	0	2	3	0
LOC100642299:007	26	20	22	28	37	29	38	34	47	8	19	32	31	35	37	25	52	53	39	33	54	33	55	42
LOC100642299:008	54	35	26	42	54	38	68	41	59	13	39	97	57	49	73	58	53	83	46	55	80	67	73	61
LOC100642299:009	55	28	20	51	63	26	63	40	67	17	34	69	41	48	69	83	68	113	55	76	79	86	95	68
LOC100642299:010	36	26	20	33	53	15	32	28	51	17	34	81	33	48	122	46	55	64	28	52	59	53	61	50
LOC100642299:011	92	51	75	104	156	65	98	74	135	54	92	152	108	133	221	148	160	185	113	136	203	111	159	125
LOC100642299:012	41	16	35	31	60	20	30	22	47	25	40	28	26	41	32	56	38	82	41	48	64	43	46	33
LOC100642299:013	56	22	62	55	67	44	48	33	52	34	50	71	46	64	107	94	80	100	78	76	134	69	73	58
LOC100642299:014	47	21	40	58	60	28	54	30	35	19	44	76	38	47	127	70	64	114	48	51	76	51	70	71
LOC100642299:015	56	38	29	52	67	38	47	21	56	29	58	52	40	26	35	85	57	94	40	39	78	56	76	67
LOC100642299:016	59	27	38	54	72	28	43	32	46	24	47	67	51	60	41	75	84	82	46	51	80	38	71	81
LOC100642299:017	52	39	35	63	86	36	48	46	68	33	56	74	43	58	57	71	86	76	63	66	90	60	59	49
LOC100642299:018	4	1	9	4	16	11	8	4	7	3	3	22	8	9	9	12	10	9	9	9	6	4	16	18
LOC100642299:019	0	0	0	1	0	0	1	0	0	1	0	1	0	0	0	0	1	2	0	0	0	1	0	0
LOC100642299:020	98	39	115	109	105	51	93	74	91	40	69	280	133	55	205	120	93	143	70	161	148	71	148	148
LOC100642299:021	58	30	38	76	77	30	55	48	81	45	86	91	41	37	100	69	80	93	55	67	81	49	69	51
LOC100642299:022	53	30	58	87	84	50	61	52	70	36	67	118	57	65	143	105	77	122	58	81	109	49	108	63
LOC100642299:023	63	37	37	76	79	55	58	28	64	34	48	98	43	76	88	84	79	72	35	75	89	51	91	61
LOC100642299:024	527	360	410	347	920	438	507	358	632	568	364	1246	294	207	648	516	470	578	117	663	672	449	441	340
LOC100642299:025	377	192	296	318	460	312	340	214	413	311	277	541	220	176	297	366	295	451	154	388	432	286	311	273
LOC100642299:026	245	120	180	198	268	178	222	126	199	186	134	425	130	103	203	226	173	247	101	273	275	160	186	146
LOC100642299:027	211	84	109	133	188	91	150	83	141	152	115	218	91	75	122	132	127	152	59	146	166	119	127	103
LOC100642299:028	677	350	621	571	901	478	641	400	658	517	519	1475	393	377	960	621	567	653	288	669	791	517	625	418
LOC100642299:029	451	201	359	380	538	405	412	292	458	356	342	627	241	232	315	401	361	470	191	472	464	293	352	252
LOC100642299:030	296	146	203	213	298	226	252	245	303	249	227	239	134	128	143	222	191	298	106	281	297	194	226	145
LOC100642299:031	356	197	264	263	420	306	342	235	408	363	326	462	217	176	271	342	272	365	139	334	413	262	303	248
LOC100642299:032	1003	512	839	932	1258	844	933	602	953	1004	826	1384	434	426	926	777	754	829	389	930	899	623	838	608
LOC100642300:001	285	151	171	270	297	230	282	226	260	135	230	393	197	259	405	382	335	412	263	415	396	248	383	309
LOC100642300:002	4	1	7	1	2	1	1	3	2	0	1	1	0	2	1	0	1	1	0	3	5	0	1	0
LOC100642300:003	274	157	228	218	301	183	258	230	309	165	229	304	202	211	418	303	306	382	270	354	325	290	436	322
LOC100642300:004	147	78	105	132	133	99	132	89	141	74	139	192	115	84	154	153	141	173	131	171	149	100	182	162
LOC100642300:005	209	120	162	181	199	147	185	167	233	135	233	254	175	164	213	289	225	288	178	251	226	175	238	220
LOC100642300:006	208	96	172	189	167	154	199	146	210	106	227	286	154	133	302	217	255	251	195	237	271	207	267	240
LOC100642300:007	235	111	190	215	204	153	205	200	256	131	239	252	166	152	251	251	261	291	196	249	299	218	277	265
LOC100642300:008	1750	928	1509	1553	1631	1264	1705	1514	1698	1169	1789	1807	1066	1220	1987	1707	1666	2126	1557	1818	1743	1314	2042	1933
LOC100642301:001	79	30	53	44	86	58	72	62	68	67	98	36	57	52	27	70	76	81	60	75	40	73	55	58
LOC100642301:002	103	37	81	60	71	76	118	86	102	86	113	77	63	63	85	105	95	104	146	85	83	116	138	85
LOC100642301:003	83	32	96	84	73	61	69	72	82	51	108	71	70	80	75	97	80	86	101	98	77	100	106	72
LOC100642301:004	58	30	66	56	69	45	51	50	55	54	90	34	67	78	15	60	49	72	72	68	70	69	87	61
LOC100642301:005	77	24	47	31	54	41	68	44	67	64	91	20	73	57	2	75	77	70	77	76	60	79	36	73
LOC100642301:006	33	4	18	11	17	23	31	15	34	29	22	7	37	37	1	38	34	29	30	38	7	33	19	32
LOC100642301:007	25	7	14	4	7	23	22	27	32	35	13	3	21	22	0	20	27	15	28	26	14	27	8	26
LOC100642301:008	3	2	4	1	4	4	6	2	9	4	3	2	5	3	0	5	6	5	4	4	6	8	2	7
LOC100642302:001	2	0	1	0	0	0	0	0	0	0	0	0	1	0	0	0	0	0	0	0	0	0	0	2
LOC100642302:002	1	0	1	0	0	0	0	0	0	0	0	0	2	0	0	0	0	0	0	0	1	0	0	1
LOC100642302:003	0	0	1	1	0	1	0	0	0	2	0	0	5	0	0	0	0	1	0	0	3	3	0	1
LOC100642302:004	1	0	1	1	0	0	0	0	0	3	0	0	0	1	0	0	0	1	0	0	0	1	0	1
LOC100642302:005	0	0	0	0	0	0	0	0	0	0	0	0	1	0	0	0	0	0	1	0	0	1	0	0
LOC100642303:001	3	0	2	4	2	1	1	1	4	2	2	2	3	3	6	3	3	4	0	6	1	3	5	2
LOC100642303:002	132	58	105	121	115	91	100	93	138	97	103	197	138	185	104	188	133	160	156	219	125	126	168	203
LOC100642303:003	11	14	9	6	3	11	5	10	14	7	11	3	28	18	0	21	13	28	19	31	14	21	10	22
LOC100642303:004	149	48	84	46	70	72	77	78	102	68	86	59	100	144	27	112	110	132	180	182	73	124	76	152
LOC100642303:005	30	12	19	17	13	16	13	13	15	14	11	21	17	21	13	31	24	35	40	43	23	26	26	27
LOC100642303:006	387	191	328	283	382	175	233	152	214	151	219	664	260	295	538	365	350	399	387	464	333	292	451	292
LOC100642303:007	293	153	197	116	257	107	150	118	156	149	167	324	218	241	170	268	216	272	253	368	223	188	297	212
LOC100642303:008	290	166	195	169	240	124	172	132	178	151	197	306	184	227	198	212	258	262	266	355	200	247	279	283
LOC100642303:009	180	109	129	100	132	101	119	100	124	107	150	139	139	177	88	173	139	211	174	250	107	172	154	216
LOC100642303:010	434	223	332	284	361	169	252	231	319	249	283	598	326	341	386	425	312	400	411	465	276	293	427	340
LOC100642303:011	313	173	247	157	219	157	152	201	240	161	206	240	219	187	191	251	220	251	224	258	191	171	307	187
LOC100642303:012	274	115	243	174	244	109	153	112	158	128	180	396	168	166	286	249	199	235	171	327	218	191	267	220
LOC100642303:013	388	200	238	216	344	157	222	175	238	220	249	498	228	255	388	315	268	264	276	430	292	247	339	274
LOC100642304:001	81	31	105	72	80	54	83	62	57	61	75	36	64	43	55	59	55	49	69	66	58	63	100	48
LOC100642304:002	61	21	66	52	59	52	67	45	39	59	56	36	37	31	24	49	56	37	45	49	30	43	72	44
LOC100642304:003	91	35	88	84	66	86	88	79	85	90	99	60	69	80	24	73	59	76	83	99	58	79	93	89
LOC100642304:004	63	24	46	41	52	58	71	34	46	51	77	50	42	54	33	57	40	58	47	67	40	43	66	79
LOC100642304:005	39	5	19	12	23	24	27	18	27	13	41	29	21	24	9	24	17	26	26	23	9	25	21	34
LOC100642305:001	851	280	483	720	663	529	683	531	650	599	995	810	106	122	296	230	196	171	135	169	187	120	178	223
LOC100642305:002	1166	614	817	832	851	689	1076	782	987	707	1122	804	385	484	728	870	1019	993	752	733	861	478	729	982
LOC100642305:003	4	1	1	2	2	1	1	1	3	3	1	4	1	2	1	0	2	0	0	1	7	3	0	3
LOC100642305:004	22	19	14	25	16	9	12	8	18	5	15	19	16	17	19	35	45	46	40	39	42	21	44	51
LOC100642305:005	0	0	0	0	1	0	0	3	1	2	0	7	1	4	2	0	0	0	1	2	0	2	0	1
LOC100642305:006	15	11	28	17	15	11	21	11	15	14	16	14	21	11	27	28	28	52	27	34	36	19	31	51
LOC100642305:007	23	18	26	10	16	16	27	10	23	14	16	30	20	19	53	48	45	52	48	35	53	23	49	54
LOC100642305:008	1	2	0	0	3	0	0	0	0	0	1	0	0	0	1	0	0	0	0	0	1	0	0	0
LOC100642305:009	0	1	1	0	0	0	2	0	0	1	0	3	0	0	0	2	1	0	1	0	0	1	0	1
LOC100642305:010	19	30	7	11	17	19	20	13	33	6	13	30	27	21	47	38	48	55	23	46	43	30	54	58
LOC100642305:011	18	6	13	18	16	15	16	17	20	3	13	47	20	19	88	48	38	64	32	49	45	16	49	52
LOC100642305:012	10	1	3	8	5	8	14	4	9	3	4	10	10	7	21	26	11	18	6	6	17	8	9	19
LOC100642305:013	25	7	19	17	13	19	20	9	27	8	12	26	16	30	35	40	39	38	30	26	51	25	29	27
LOC100642306:001	59	52	78	66	90	70	65	79	104	106	102	62	58	69	137	43	53	95	77	67	80	57	77	72
LOC100642306:002	68	70	60	76	112	74	81	62	79	87	116	75	62	67	92	60	47	82	58	47	74	50	96	59
LOC100642306:003	93	64	62	54	125	75	88	56	111	104	139	92	56	87	137	42	43	98	46	64	86	62	95	62
LOC100642306:004	49	23	34	26	36	27	33	38	51	39	55	46	34	21	33	19	20	50	33	21	32	23	30	26
LOC100642306:005	22	13	11	9	11	14	24	17	21	23	24	16	19	11	9	11	11	23	19	9	22	10	15	13
LOC100642306:006	26	20	11	13	20	18	20	15	22	23	50	21	23	15	34	20	21	23	10	23	21	15	20	18
LOC100642306:007	61	40	55	48	95	66	44	60	92	64	103	56	46	40	99	41	34	68	46	50	85	44	55	44
LOC100642306:008	60	30	41	43	80	37	32	48	37	34	57	50	23	20	71	39	43	47	33	22	55	31	56	33
LOC100642306:009	42	19	22	29	56	27	22	24	34	17	40	50	14	18	69	23	14	22	21	18	31	23	41	25
LOC100642306:010	2	3	4	0	1	0	0	0	1	0	1	1	0	2	4	0	1	0	1	0	2	3	0	0
LOC100642306:011	4	3	0	1	4	0	0	1	4	3	2	5	1	1	19	1	4	4	1	1	4	3	0	1
LOC100642306:012	11	3	5	0	6	4	4	1	11	2	12	2	0	8	27	5	5	1	1	0	7	4	2	5
LOC100642306:013	1	0	0	2	3	0	0	4	2	0	0	2	2	0	2	2	3	0	2	3	3	1	0	3
LOC100642307:001	36	10	40	35	24	37	40	29	28	26	42	33	16	41	58	35	54	50	52	77	43	29	55	48
LOC100642307:002	17	4	13	16	9	18	19	6	10	15	16	12	8	32	13	16	18	25	16	22	15	14	23	13
LOC100642307:003	0	0	0	0	0	0	0	0	1	0	0	0	0	0	0	1	1	0	0	0	0	0	0	0
LOC100642307:004	34	6	10	20	14	18	31	28	24	24	22	7	22	33	2	25	33	54	27	21	25	23	28	19
LOC100642307:005	25	3	29	42	55	23	29	21	27	29	27	41	41	39	110	51	81	82	45	45	45	42	77	55
LOC100642307:006	14	1	19	21	26	24	17	4	10	11	22	17	23	23	59	32	37	36	31	28	25	38	35	26
LOC100642307:007	16	1	19	20	14	26	24	16	25	9	35	31	45	36	55	58	55	75	49	63	36	54	58	55
LOC100642307:008	23	4	11	29	17	3	13	15	25	6	19	10	27	37	33	71	51	77	45	56	30	48	52	56
LOC100642307:009	9	1	13	14	13	6	11	4	8	8	12	2	16	16	17	37	38	60	31	20	20	36	25	43
LOC100642307:010	4	0	8	11	19	5	9	9	4	9	11	7	13	33	16	33	50	41	28	15	20	36	34	34
LOC100642307:011	10	1	10	2	4	4	11	7	5	5	3	3	7	13	1	24	28	39	18	19	17	13	26	13
LOC100642307:012	13	3	13	11	13	13	23	15	15	13	12	11	17	25	5	30	34	49	46	39	25	39	48	45
LOC100642307:013	24	7	27	45	10	22	21	25	24	11	21	30	39	40	83	73	72	77	49	77	44	41	84	43
LOC100642307:014	10	2	6	7	2	1	4	5	9	2	6	17	6	11	29	23	14	28	12	7	18	13	20	11
LOC100642308+LOC105666807:001	383	166	401	377	434	363	348	373	384	355	430	332	347	388	386	542	568	564	529	458	485	334	538	545
LOC100642308+LOC105666807:002	38	13	33	62	94	18	54	43	45	40	60	42	60	100	93	121	118	96	95	89	88	75	97	110
LOC100642308+LOC105666807:003	52	24	52	88	75	28	39	39	64	48	41	48	53	86	61	103	117	90	58	87	99	61	80	92
LOC100642308+LOC105666807:004	27	9	27	43	43	14	22	21	30	16	15	40	26	26	56	39	29	26	14	33	33	21	40	38
LOC100642308+LOC105666807:005	13	5	7	27	37	10	18	8	23	9	13	21	28	9	35	34	19	21	14	27	31	18	26	35
LOC100642309:001	893	408	720	742	707	604	592	636	695	828	779	398	662	1017	419	787	728	731	960	861	638	598	863	704
LOC100642309:002	615	246	513	690	677	403	449	407	487	493	542	649	433	703	1076	608	553	548	650	649	535	436	742	443
LOC100642309:003	1038	457	775	855	905	758	798	749	779	796	952	694	813	1034	884	1019	893	1133	1129	1112	998	924	1232	935
LOC100642309:004	184	64	105	152	115	159	121	134	180	142	182	81	143	132	61	176	142	232	184	131	156	173	180	165
LOC100642311:001	250	120	280	305	305	216	273	241	286	298	262	228	189	297	309	230	228	275	286	282	224	205	315	221
LOC100642311:002	208	109	184	225	231	192	198	174	219	245	233	229	159	217	204	215	181	207	241	232	155	192	220	209
LOC100642312:001	111	40	104	70	109	115	106	105	143	108	194	46	77	89	54	94	102	94	126	101	72	67	107	69
LOC100642312:002	80	19	67	58	58	90	109	51	76	54	111	22	45	55	53	59	58	94	81	80	60	44	61	58
LOC100642312:003	138	39	111	130	143	85	149	87	103	104	113	122	71	95	116	126	118	106	150	109	70	67	141	90
LOC100642312:004	212	60	184	238	231	193	260	210	263	167	282	236	164	183	252	223	244	226	246	284	187	176	263	199
LOC100642312:005	119	33	94	110	117	98	102	129	136	102	156	106	67	89	133	130	109	147	116	151	104	119	158	110
LOC100642312:006	107	22	59	77	63	67	58	76	73	73	98	49	54	52	16	71	90	82	92	91	65	62	72	70
LOC100642313:001	173	120	134	87	105	127	112	144	120	155	94	80	103	144	36	99	69	89	127	146	64	71	84	104
LOC100642313:002	197	75	156	172	162	141	150	163	155	174	133	118	96	132	73	176	120	158	172	142	142	120	166	123
LOC100642313:003	184	85	213	202	180	150	204	136	184	185	171	120	103	165	81	152	143	175	210	183	136	131	175	131
LOC100642313:004	364	180	288	270	315	212	296	249	312	278	249	209	212	231	166	256	244	272	269	269	201	217	258	219
LOC100642313:005	134	42	127	107	149	67	114	88	107	132	143	76	84	103	4	101	113	108	112	119	87	90	138	94
LOC100642313:006	227	107	229	179	209	130	185	152	158	177	185	158	146	173	20	174	178	164	205	230	152	144	165	165
LOC100642313:007	73	40	58	53	52	50	68	45	64	75	48	55	57	56	4	66	47	57	65	57	43	45	51	71
LOC100642313:008	118	53	98	94	78	92	110	69	113	114	103	90	114	102	0	110	93	77	78	96	76	67	91	102
LOC100642314:001	0	1	0	0	3	0	0	5	2	0	9	0	8	6	9	14	12	6	7	2	6	8	6	10
LOC100642314:002	3	3	3	2	5	0	1	6	5	0	9	4	10	11	21	19	29	20	23	12	12	23	20	17
LOC100642314:003	2	0	3	4	1	2	1	2	5	0	2	9	8	11	10	14	20	25	15	13	18	9	19	16
LOC100642314:004	7	2	4	1	1	6	0	2	1	1	0	3	7	7	19	23	15	23	7	16	8	18	8	19
LOC100642314:005	3	0	2	0	2	1	1	5	5	0	1	0	6	12	0	10	8	10	3	7	2	18	5	7
LOC100642314:006	2	1	5	1	7	4	1	5	2	0	3	1	11	10	0	13	11	17	4	10	11	12	11	2
LOC100642314:007	5	0	1	3	1	0	0	1	7	2	1	3	4	19	4	13	9	22	9	10	10	15	16	13
LOC100642314:008	39	17	31	25	36	15	25	23	45	16	20	44	61	65	78	99	110	140	71	91	93	89	107	100
LOC100642314:009	38	17	24	24	20	16	20	31	30	23	23	29	32	34	41	50	53	50	54	44	41	21	34	33
LOC100642314:010	36	11	27	29	25	25	24	21	30	29	19	26	23	15	17	26	25	51	23	24	21	17	18	23
LOC100642314:011	40	10	58	38	40	32	36	30	43	31	29	34	23	25	80	38	53	44	20	30	45	24	29	26
LOC100642315:001	265	143	267	314	269	209	318	213	225	224	288	187	290	359	258	406	418	422	423	359	416	273	506	310
LOC100642315:002	112	58	67	130	90	78	109	88	108	94	120	90	142	126	51	202	175	206	165	180	170	137	169	135
LOC100642315:003	6	3	0	4	4	4	5	1	6	5	4	3	7	1	0	13	4	11	0	6	5	3	0	5
LOC100642316:001	26	36	13	12	16	33	21	32	48	39	35	11	20	31	2	32	27	24	28	60	22	30	16	37
LOC100642316:002	188	120	229	207	259	200	239	212	247	199	178	266	172	191	336	230	239	273	229	310	204	191	336	228
LOC100642316:003	175	122	261	222	304	210	228	209	247	270	228	211	197	207	269	241	283	235	285	253	201	190	335	227
LOC100642316:004	160	102	287	207	267	198	253	193	265	233	218	216	179	157	310	211	168	250	240	250	205	178	304	180
LOC100642316:005	258	131	330	293	371	299	358	287	369	402	322	238	249	245	240	343	281	307	400	471	240	242	475	286
LOC100642318+LOC100648010:001	645	480	333	271	217	538	390	532	634	776	485	95	387	483	138	353	385	463	486	452	270	354	316	402
LOC100642318+LOC100648010:002	0	0	0	0	0	0	0	0	0	0	1	0	0	0	0	0	0	0	0	0	0	0	0	0
LOC100642318+LOC100648010:003	0	0	0	0	0	0	0	0	0	0	0	0	0	0	0	0	0	0	0	0	0	0	0	0
LOC100642318+LOC100648010:004	22	0	1	17	1	10	8	17	9	0	13	1	13	0	4	15	0	25	10	1	27	0	1	1
LOC100642318+LOC100648010:005	0	0	0	0	0	0	0	0	0	0	0	0	0	0	0	0	0	0	0	0	0	0	0	0
LOC100642318+LOC100648010:006	1	0	1	0	0	0	0	0	0	0	0	0	0	1	0	0	0	1	0	0	0	0	0	1
LOC100642318+LOC100648010:007	0	1	0	0	1	21	0	1	1	1	0	0	1	0	0	1	2	6	0	2	1	0	0	0
LOC100642318+LOC100648010:008	15	7	0	1	1	2	43	6	6	17	15	4	8	1	57	4	29	49	4	13	10	0	31	9
LOC100642318+LOC100648010:009	0	1	0	0	0	4	0	0	1	0	0	0	0	0	0	0	0	1	0	0	0	0	0	0
LOC100642318+LOC100648010:010	0	1	0	0	0	4	0	0	1	0	0	0	0	0	0	0	0	1	0	0	0	0	0	0
LOC100642318+LOC100648010:011	0	0	0	0	0	0	0	0	0	0	0	0	0	0	0	0	0	0	0	0	0	0	0	0
LOC100642318+LOC100648010:012	0	0	0	0	0	0	0	0	0	0	0	0	0	0	0	0	0	0	0	0	0	0	0	0
LOC100642318+LOC100648010:013	22	0	1	17	1	10	8	17	12	0	15	1	14	1	4	16	0	25	10	1	27	1	2	2
LOC100642318+LOC100648010:014	1	0	0	0	0	0	0	0	0	0	0	0	2	0	0	0	0	0	0	0	0	0	0	0
LOC100642318+LOC100648010:015	1	0	1	0	0	1	1	0	1	0	0	2	2	2	0	1	1	1	0	0	1	1	0	0
LOC100642318+LOC100648010:016	63	33	59	84	67	80	43	60	76	39	55	38	59	76	89	80	109	107	91	74	68	74	97	56
LOC100642318+LOC100648010:017	543	404	524	550	570	376	430	416	671	394	486	654	530	787	1081	694	806	930	722	764	917	596	822	558
LOC100642318+LOC100648010:018	358	231	306	353	311	188	240	241	348	228	283	557	357	439	849	472	450	600	407	446	545	317	517	330
LOC100642318+LOC100648010:019	215	104	143	210	188	158	176	138	281	137	180	243	212	240	211	374	363	435	294	337	428	243	332	183
LOC100642319:001	39	16	19	19	29	28	30	39	34	34	26	7	17	17	14	17	9	28	12	18	23	17	23	28
LOC100642319:002	105	36	65	74	91	76	81	65	71	70	69	60	39	46	63	39	59	48	45	63	56	44	70	52
LOC100642319:003	760	395	594	623	693	519	582	521	690	468	686	644	463	467	616	671	770	774	672	709	738	565	768	706
LOC100642319:004	10	5	8	9	16	1	10	9	13	5	10	20	22	21	30	29	32	47	21	44	29	26	31	34
LOC100642319:005	0	2	1	1	2	1	1	1	2	1	3	4	4	3	0	4	2	0	4	6	5	1	2	5
LOC100642320:001	0	0	0	0	0	0	0	1	0	0	0	0	0	0	0	0	0	0	0	0	0	0	0	1
LOC100642320:002	0	0	0	0	0	0	0	1	1	0	1	0	0	2	1	3	1	2	2	0	1	5	1	1
LOC100642320:003	0	0	0	1	0	1	1	0	1	1	0	0	4	9	7	16	8	9	4	11	5	5	6	10
LOC100642320:004	0	0	0	0	0	1	0	1	2	0	1	0	5	5	0	8	5	4	7	4	0	2	1	9
LOC100642320:005	1	2	2	0	0	0	1	1	1	0	4	2	9	12	2	14	19	15	8	11	6	7	6	14
LOC100642320:006	30	26	14	12	27	6	16	6	20	7	16	41	95	96	113	251	248	183	152	176	149	103	161	205
LOC100642320:007	7	3	3	9	3	6	6	2	10	5	8	12	23	27	3	68	50	64	30	49	50	35	35	65
LOC100642320:008	7	5	3	8	4	5	11	8	5	5	7	9	25	23	13	49	43	40	20	39	39	21	58	54
LOC100642320:009	8	8	17	17	7	4	16	17	12	2	10	11	41	60	27	89	67	66	49	57	51	43	54	70
LOC100642320:010	26	5	22	14	14	11	27	8	22	4	13	26	31	31	78	61	44	56	39	47	59	30	53	51
LOC100642320:011	9	11	17	16	16	7	13	10	17	4	9	15	23	35	30	46	52	53	41	30	33	16	30	53
LOC100642320:012	101	34	86	96	102	46	69	71	100	30	53	71	88	113	146	148	169	161	128	114	160	106	164	170
LOC100642320:013	800	318	740	804	782	593	725	665	732	622	735	821	492	503	1105	818	784	774	729	661	657	547	783	731
LOC100642321:001	188	144	888	1173	706	518	604	560	803	1002	443	514	585	509	835	425	322	444	341	472	282	518	875	506
LOC100642321:002	47	51	245	283	218	155	182	180	223	280	124	152	201	160	310	117	77	157	86	124	90	167	211	142
LOC100642321:003	46	59	203	341	202	153	217	171	259	305	119	146	171	182	188	132	90	169	107	173	99	145	202	146
LOC100642321:004	55	40	239	277	167	142	155	136	249	234	93	90	178	121	171	128	100	144	133	113	75	142	176	149
LOC100642321:005	59	52	255	312	204	140	182	142	235	213	97	188	128	114	247	151	93	130	101	121	77	153	221	137
LOC100642321:006	42	34	150	225	150	121	151	108	163	189	80	125	138	97	166	131	86	107	88	125	72	101	182	114
LOC100642321:007	55	43	173	233	149	134	147	121	177	216	96	90	145	88	115	112	63	108	95	119	56	123	195	102
LOC100642321:008	32	39	163	173	124	97	114	96	156	168	55	68	116	84	67	92	47	77	64	95	57	110	100	77
LOC100642321:009	38	27	94	156	103	75	89	86	141	133	72	77	79	62	97	85	57	83	66	77	71	92	117	90
LOC100642321:010	24	11	67	153	75	52	67	57	115	105	46	82	50	50	87	79	43	79	42	46	52	56	75	73
LOC100642322:001	3	2	1	1	0	1	0	2	0	1	0	0	1	0	2	1	2	0	1	1	1	0	0	1
LOC100642322:002	6	14	5	7	7	5	10	6	6	4	5	16	5	12	7	10	11	18	10	4	7	10	12	9
LOC100642322:003	0	0	0	0	1	1	2	2	4	1	4	1	0	5	2	1	0	2	0	4	0	1	2	1
LOC100642322:004	8	1	6	0	2	3	1	2	1	1	5	8	7	7	8	3	2	5	0	19	4	2	8	9
LOC100642322:005	39	22	14	16	6	4	10	4	3	5	7	12	9	16	23	8	3	14	10	32	13	10	30	15
LOC100642322:006	10	11	12	8	2	1	8	6	4	1	8	3	3	7	11	2	2	1	2	21	5	4	11	7
LOC100642322:007	45	24	13	5	2	3	5	5	9	3	6	17	7	9	23	9	5	19	12	37	11	9	18	8
LOC100642322:008	257	90	81	37	52	24	34	23	44	38	21	54	34	46	87	43	54	71	38	165	89	60	86	73
LOC100642323:001	447	194	359	341	316	278	267	302	335	283	319	293	221	271	275	344	360	340	361	368	328	289	400	328
LOC100642324:001	0	0	0	1	0	0	0	0	0	0	0	1	0	0	0	0	0	0	0	0	0	0	0	0
LOC100642324:002	3	0	0	1	1	0	0	0	0	0	1	1	0	0	0	0	0	0	1	0	0	0	0	0
LOC100642324:003	55	7	4	4	2	3	5	8	16	8	8	22	0	0	0	0	1	0	1	8	5	0	1	2
LOC100642325:001	10	6	5	2	8	3	6	6	3	7	7	1	2	2	1	3	2	13	4	4	8	1	6	4
LOC100642326:001	3	1	2	8	6	12	9	8	8	12	8	3	13	7	1	14	2	11	7	16	7	12	7	10
LOC100642326:002	115	35	69	239	196	204	162	94	245	231	226	125	79	115	44	173	91	186	70	130	150	157	71	144
LOC100642326:003	1069	628	772	857	1053	1118	781	847	1153	1456	1048	473	758	1009	131	806	654	813	828	761	638	785	712	663
LOC100642326:004	1248	702	941	487	778	1172	732	986	1114	1659	908	366	914	1198	76	780	658	680	998	987	364	757	840	858
LOC100642326:005	14	7	9	0	2	12	5	18	18	31	6	0	6	16	1	5	4	3	16	11	0	5	0	6
LOC100642327:001	186	79	74	74	56	173	90	134	157	192	121	53	109	140	73	123	119	129	214	185	55	140	78	180
LOC100642327:002	23	8	9	12	26	16	21	21	18	15	26	16	4	13	16	31	17	27	26	31	30	25	45	24
LOC100642327:003	12	10	12	3	12	9	13	16	12	11	11	9	9	14	4	26	17	42	30	13	19	25	19	22
LOC100642327:004	19	7	20	14	18	11	14	7	18	9	7	15	26	26	44	26	23	27	15	23	23	19	22	27
LOC100642327:005	16	10	17	10	2	8	3	6	10	12	6	4	10	12	4	16	22	20	23	12	12	14	36	32
LOC100642327:006	13	13	13	8	17	12	5	13	17	18	13	10	15	29	13	30	33	43	35	26	32	20	43	34
LOC100642327:007	3	4	6	3	6	5	6	7	9	9	15	11	10	10	3	11	13	13	14	18	10	11	21	21
LOC100642327:008	14	8	10	21	23	12	21	14	21	12	21	23	21	22	51	35	46	35	30	31	19	32	33	42
LOC100642328:001	0	1	1	0	0	0	0	0	0	1	1	0	9	8	7	7	13	11	4	6	12	11	7	14
LOC100642328:002	3	3	4	1	2	3	5	2	0	3	2	1	45	47	34	57	37	74	36	54	48	57	56	47
LOC100642328:003	0	2	2	0	2	1	0	0	0	1	0	3	24	20	46	23	27	26	11	22	18	24	42	27
LOC100642328:004	1	2	1	0	2	2	0	0	5	2	1	0	20	22	51	21	18	27	11	36	20	35	44	28
LOC100642328:005	4	2	3	2	2	0	0	0	0	1	2	1	19	14	59	22	19	23	10	32	19	31	35	18
LOC100642328:006	2	1	0	2	3	2	1	0	0	1	1	3	24	10	36	26	26	30	9	17	26	25	36	19
LOC100642328:007	1	0	3	1	0	5	0	1	0	2	0	1	17	9	18	14	14	20	13	11	12	38	31	12
LOC100642328:008	2	0	2	0	4	4	0	0	1	0	0	3	19	11	31	19	11	32	16	24	22	49	47	16
LOC100642328:009	3	0	2	1	0	2	0	3	2	1	0	1	32	12	58	30	27	32	21	27	35	35	57	32
LOC100642328:010	1	5	3	0	2	0	4	3	1	1	0	3	27	24	61	34	22	42	14	26	29	75	52	30
LOC100642328:011	2	3	4	1	2	5	3	2	2	0	0	2	24	11	47	22	32	42	17	33	19	45	52	37
LOC100642328:012	1	1	3	1	1	0	1	1	0	0	0	0	31	42	38	45	35	35	24	26	25	58	46	35
LOC100642328:013	1	0	0	4	1	0	0	0	0	0	0	3	19	17	16	24	21	18	5	17	9	30	33	19
LOC100642328:014	1	0	3	1	3	1	0	3	3	0	0	4	22	20	39	39	35	40	11	44	25	37	61	34
LOC100642328:015	3	0	1	2	0	0	1	0	3	0	0	1	26	22	31	35	22	24	12	20	22	23	27	20
LOC100642328:016	1	0	2	1	0	0	1	0	6	1	1	2	20	28	47	34	9	38	14	27	30	41	27	23
LOC100642328:017	3	5	6	6	8	1	2	2	4	2	2	12	36	20	59	52	45	74	40	49	48	79	60	41
LOC100642328:018	3	1	7	1	0	2	0	2	1	4	3	0	19	25	12	28	37	48	18	35	18	34	44	28
LOC100642328:019	3	0	3	0	0	2	3	0	2	4	3	1	14	23	13	20	29	28	18	16	25	32	34	26
LOC100642328:020	10	1	4	4	4	3	2	1	2	2	1	1	25	14	33	19	23	37	26	33	36	30	46	29
LOC100642328:021	2	0	6	1	3	5	2	2	4	3	1	0	35	7	38	23	23	36	19	19	32	27	31	17
LOC100642328:022	0	1	6	2	2	2	0	0	3	2	1	0	16	16	16	19	23	18	14	8	18	20	19	12
LOC100642328:023	2	1	9	5	8	5	1	1	4	10	1	11	14	23	27	25	20	44	15	23	28	32	38	21
LOC100642328:024	6	3	11	9	21	5	9	3	4	7	6	24	45	31	62	62	37	77	34	38	65	45	68	27
LOC100642328:025	7	4	13	15	12	2	8	2	5	10	7	11	30	16	47	37	38	48	37	28	32	37	47	34
LOC100642328:026	11	4	15	6	11	12	5	4	4	13	11	11	31	23	48	38	26	40	19	32	52	43	44	33
LOC100642328:027	10	0	8	3	9	11	8	7	6	5	9	5	27	20	27	28	11	37	27	20	22	35	42	23
LOC100642328:028	5	3	12	7	4	2	3	8	5	3	3	22	35	14	42	13	14	32	11	24	9	27	40	14
LOC100642328:029	8	2	14	12	21	10	13	7	6	5	7	35	37	33	84	34	16	42	23	36	42	47	47	22
LOC100642328:030	60	11	93	62	84	45	46	52	52	90	46	61	135	131	201	193	124	181	111	156	115	221	265	129
LOC100642328:031	23	4	18	11	10	16	6	6	9	21	14	6	26	35	5	40	23	37	35	38	24	41	45	41
LOC100642328:032	31	12	30	23	21	29	19	16	16	40	26	8	59	66	11	50	36	59	47	37	43	62	81	61
LOC100642328:033	18	14	22	19	30	29	18	16	19	46	22	9	39	39	48	66	30	50	30	47	31	71	85	40
LOC100642329:001	4	0	3	4	12	7	1	0	4	5	2	1	4	2	0	8	4	3	6	3	3	4	4	4
LOC100642329:002	24	5	13	14	17	17	14	9	23	18	20	16	14	24	3	18	17	27	15	21	12	11	13	11
LOC100642329:003	21	6	24	31	24	20	32	17	24	11	17	17	12	33	15	30	36	40	42	38	28	30	32	36
LOC100642329:004	32	5	19	32	41	13	31	16	18	15	45	19	21	26	31	41	48	45	68	37	32	26	44	27
LOC100642329:005	33	10	19	27	31	19	41	18	16	14	26	22	31	23	76	23	53	38	53	34	33	28	66	27
LOC100642329:006	21	2	13	21	12	17	13	7	22	12	18	28	20	12	10	41	28	27	25	27	20	8	34	23
LOC100642329:007	1	0	0	1	0	6	1	0	10	3	2	2	7	5	0	1	2	4	1	10	4	0	4	4
LOC100642330:001	0	0	0	0	0	0	0	0	0	0	0	0	0	0	0	0	0	0	0	0	0	0	0	0
LOC100642330:002	64	50	35	59	69	42	51	48	58	35	66	66	48	63	186	126	165	130	57	97	100	76	144	74
LOC100642330:003	12	12	10	11	6	13	15	9	14	1	12	11	10	18	20	12	19	29	11	19	17	11	22	18
LOC100642330:004	26	22	21	23	19	9	12	17	20	5	15	28	17	25	27	29	27	33	29	39	32	33	32	38
LOC100642330:005	55	28	31	26	19	16	27	10	21	11	25	42	30	23	88	38	39	54	23	38	33	46	61	29
LOC100642330:006	31	11	22	33	18	10	25	7	22	3	23	41	30	13	57	31	59	49	33	42	39	41	53	40
LOC100642330:007	6	5	9	6	2	3	5	2	4	2	2	14	13	5	18	14	30	21	20	23	21	19	19	18
LOC100642330:008	11	9	20	7	8	16	13	3	19	4	21	10	17	27	50	33	33	36	20	23	21	29	48	22
LOC100642330:009	10	5	17	8	9	10	6	3	13	6	7	15	12	30	28	32	25	26	10	22	23	35	29	20
LOC100642330:010	18	5	5	11	8	3	9	9	14	7	8	14	21	22	28	35	38	40	24	51	18	30	30	23
LOC100642330:011	19	7	8	6	7	5	10	7	13	5	10	14	11	14	29	14	15	22	13	9	13	24	16	9
LOC100642330:012	9	3	0	0	0	2	0	3	8	1	5	3	1	8	1	5	0	8	4	4	5	11	3	5
LOC100642330:013	19	4	9	7	4	7	7	17	10	3	10	7	10	11	4	14	9	25	8	13	10	23	14	21
LOC100642330:014	24	14	19	16	23	11	17	22	6	14	10	8	15	13	19	25	21	28	18	20	18	8	14	23
LOC100642330:015	0	0	0	0	0	0	0	0	0	0	0	0	0	0	0	0	0	0	0	0	0	0	0	0
LOC100642330:016	37	25	40	51	53	30	46	41	63	20	51	80	54	48	109	84	103	79	41	107	52	61	103	66
LOC100642332:001	1441	793	1019	998	1224	885	1127	948	1112	1064	1349	1168	455	554	975	785	762	837	656	703	774	472	839	751
LOC100642332:002	449	247	389	387	492	249	434	248	344	270	417	527	447	446	1110	867	760	966	544	664	832	505	873	781
LOC100642332:003	135	78	142	140	172	60	202	58	132	86	162	227	226	210	556	420	420	475	213	289	402	215	462	381
LOC100642332:004	3	0	6	1	4	4	8	1	6	0	4	0	2	6	8	7	7	9	8	4	9	4	20	7
LOC100642332:005	52	28	40	42	74	28	61	36	48	21	43	100	71	69	281	177	153	222	130	93	147	92	185	134
LOC100642332:006	0	0	0	0	0	0	0	0	0	0	0	0	3	0	0	0	0	0	0	3	0	0	1	0
LOC100642332:007	7	11	4	12	16	8	12	8	6	6	7	19	25	25	40	48	38	29	29	21	42	34	35	45
LOC100642332:008	0	0	1	3	4	0	0	1	0	1	2	1	2	1	1	3	3	0	1	2	4	2	1	2
LOC100642332:009	2	3	1	2	0	7	5	1	4	2	5	7	4	4	8	4	5	13	5	12	13	5	5	8
LOC100642332:010	55	30	46	64	51	33	34	40	67	36	35	61	45	48	67	94	54	81	49	53	82	61	71	69
LOC100642332:011	0	0	0	0	0	0	0	0	0	0	0	1	0	0	0	0	0	0	0	0	1	0	0	0
LOC100642332:012	32	17	16	10	22	21	7	7	36	23	18	3	14	16	17	6	5	12	16	12	18	9	17	13
LOC100642332:013	113	50	80	112	110	56	45	45	100	61	62	127	80	69	227	136	124	161	91	128	138	101	138	115
LOC100642332:014	124	82	93	148	139	70	94	65	118	66	117	206	130	119	319	211	195	223	155	188	190	126	191	204
LOC100642332:015	78	47	62	70	62	42	61	22	53	36	60	123	56	68	184	120	115	140	89	96	131	65	141	122
LOC100642332:016	87	65	88	108	90	43	45	37	73	46	62	142	78	101	201	116	124	152	108	124	134	79	153	117
LOC100642332:017	44	34	30	36	45	36	41	32	32	17	55	48	61	34	71	82	58	81	40	61	71	55	99	74
LOC100642332:018	45	23	15	34	28	28	21	21	39	24	40	34	38	28	43	73	45	76	33	52	56	23	48	58
LOC100642332:019	31	21	25	37	25	18	23	19	32	13	25	66	29	18	54	70	52	52	23	41	48	23	57	40
LOC100642332:020	152	96	118	107	160	86	99	95	124	76	141	193	124	112	213	248	198	231	112	191	196	154	247	192
LOC100642333:001	529	324	456	521	582	423	529	363	556	480	409	603	301	332	525	449	414	469	430	430	432	357	425	482
LOC100642333:002	4	1	2	2	12	0	4	5	13	3	5	11	6	3	9	16	11	12	8	17	9	9	6	8
LOC100642333:003	4	3	8	3	18	2	9	2	8	5	6	16	6	12	17	18	19	12	16	13	16	14	9	14
LOC100642333:004	12	2	9	3	13	8	6	5	17	8	7	21	13	19	22	20	14	21	9	19	23	13	35	16
LOC100642333:005	39	9	49	47	40	28	56	23	50	11	16	84	36	61	122	96	57	89	90	84	77	69	97	74
LOC100642333:006	0	0	1	0	0	0	0	0	2	0	1	0	0	0	2	0	0	0	0	1	1	0	0	0
LOC100642333:007	0	2	2	0	0	1	0	0	0	0	1	0	0	0	2	0	0	0	0	0	0	0	0	0
LOC100642333:008	0	0	0	0	0	0	0	0	0	0	0	0	0	0	0	0	0	0	0	0	0	0	0	0
LOC100642334:001	6	0	1	2	1	1	0	6	2	10	4	8	4	1	12	8	15	5	3	2	8	4	9	4
LOC100642334:002	7	0	2	1	4	2	0	4	3	7	3	1	5	6	12	7	8	2	8	2	7	3	7	2
LOC100642334:003	6	1	3	1	5	5	4	9	9	5	4	2	4	6	6	5	7	11	3	4	14	7	9	8
LOC100642334:004	4	1	1	1	0	1	2	1	0	3	1	0	2	1	5	6	1	2	2	1	3	0	1	0
LOC100642334:005	18	6	8	6	22	12	7	5	7	7	13	10	7	10	12	13	8	5	3	13	12	7	7	7
LOC100642334:006	3	2	3	0	2	1	2	4	0	0	1	1	0	3	1	3	0	0	0	5	6	0	2	2
LOC100642334:007	1	0	0	0	2	1	1	0	1	3	2	0	0	0	1	2	1	1	0	2	1	0	1	0
LOC100642334:008	2	0	0	0	0	0	0	3	0	0	2	0	1	1	0	3	0	0	0	0	0	0	1	0
LOC100642335:001	0	0	0	0	0	0	0	0	0	0	0	0	0	0	0	0	0	0	0	0	0	0	0	0
LOC100642335:002	0	0	0	0	0	0	0	0	0	1	2	2	0	0	0	1	0	1	0	0	1	0	0	1
LOC100642335:003	1	0	0	0	0	0	0	0	0	1	0	0	0	0	0	0	0	0	0	0	1	0	0	0
LOC100642335:004	17	5	7	7	6	17	14	14	32	22	16	3	21	25	0	31	15	28	21	33	4	12	4	36
LOC100642335:005	63	26	38	53	71	49	52	43	60	57	64	52	60	78	4	74	62	74	72	82	60	48	72	87
LOC100642335:006	31	11	24	24	31	20	33	24	22	31	55	35	35	36	12	36	26	61	32	40	29	30	37	33
LOC100642335:007	32	14	44	31	26	29	31	20	27	27	48	39	31	45	58	31	35	39	32	42	38	24	32	33
LOC100642335:008	62	30	61	71	54	41	38	27	40	49	60	53	63	79	61	53	57	55	63	73	46	41	53	56
LOC100642335:009	50	23	26	47	52	28	29	27	33	40	32	55	53	49	42	53	42	53	62	52	38	20	42	47
LOC100642335:010	101	31	79	88	64	76	68	50	92	65	80	63	74	94	57	70	79	102	115	88	77	54	93	83
LOC100642335:011	81	34	80	83	110	86	62	72	86	108	70	71	67	78	77	64	60	92	78	71	40	61	83	76
LOC100642335:012	86	57	86	72	99	118	76	77	91	155	104	60	49	110	46	77	58	69	94	100	55	64	95	95
LOC100642335:013	191	72	126	137	178	108	131	120	143	165	152	89	110	138	93	124	105	83	180	107	97	87	136	120
LOC100642336:001	128	70	79	84	111	68	55	52	103	117	80	51	162	172	76	93	99	96	58	116	122	119	84	57
LOC100642336:002	190	78	120	157	151	111	83	94	178	192	172	134	219	256	194	179	198	162	126	188	245	223	188	130
LOC100642336:003	198	90	129	165	114	107	87	102	157	194	189	135	231	275	127	181	184	216	115	220	267	265	185	149
LOC100642336:004	180	139	152	135	115	96	100	97	173	160	163	139	273	294	128	190	143	191	145	190	265	266	170	127
LOC100642336:005	153	48	81	110	120	58	55	84	101	92	77	108	160	226	120	169	140	135	101	156	164	146	115	94
LOC100642336:006	58	31	38	31	45	25	25	26	45	43	35	28	88	97	32	66	61	57	37	49	58	86	36	42
LOC100642336:007	9	4	0	1	7	4	4	7	10	12	7	1	21	25	0	16	9	14	6	14	10	25	3	16
LOC100642337:001	0	0	0	0	0	0	0	0	0	0	0	0	0	0	0	0	0	0	0	0	0	0	0	0
LOC100642337:002	50	20	37	63	57	26	47	41	69	38	86	47	32	38	9	42	66	59	39	66	56	39	62	44
LOC100642337:003	68	20	31	32	58	22	37	35	57	35	67	27	31	26	23	36	35	38	21	58	37	44	49	38
LOC100642337:004	56	23	41	52	46	21	33	32	39	19	53	50	21	28	78	34	21	28	34	39	27	32	32	29
LOC100642337:005	140	43	85	118	120	44	92	77	117	48	146	139	55	78	103	79	88	120	74	88	94	82	95	140
LOC100642337:006	24	7	9	15	19	4	11	12	8	5	24	13	16	20	13	9	12	13	9	13	18	6	17	26
LOC100642337:007	39	10	24	25	30	6	19	23	22	14	38	27	17	25	19	17	23	21	18	22	29	23	38	31
LOC100642337:008	42	22	40	30	49	19	46	40	50	29	55	47	25	31	15	29	28	55	48	38	46	49	44	30
LOC100642337:009	48	25	36	43	43	19	65	28	31	25	57	68	26	20	43	42	50	40	43	39	35	22	49	42
LOC100642337:010	0	0	0	0	0	0	1	0	0	0	0	0	0	0	0	0	0	0	0	0	0	0	0	0
LOC100642337:011	182	84	115	118	120	132	131	141	149	130	146	167	88	101	43	95	97	75	127	150	70	108	109	107
LOC100642338:001	3	6	5	3	6	2	7	3	8	7	6	5	4	7	7	2	4	4	3	4	2	2	4	1
LOC100642338:002	5	1	3	0	2	0	2	2	2	3	1	3	0	0	4	1	0	0	3	0	1	2	0	0
LOC100642338:003	5	2	3	5	4	1	7	3	6	0	2	4	2	4	4	1	2	3	3	7	1	3	4	4
LOC100642338:004	76	58	65	58	47	35	53	26	59	23	45	62	18	31	54	44	36	60	35	50	36	29	44	32
LOC100642338:005	64	51	20	33	54	35	37	32	63	26	29	68	18	36	73	32	42	41	17	31	61	30	61	31
LOC100642338:006	83	72	43	32	50	35	29	47	50	34	50	50	17	22	29	34	41	64	35	34	61	29	49	22
LOC100642338:007	1	1	0	0	0	1	1	0	3	3	4	0	1	0	0	1	0	1	0	1	1	2	0	2
LOC100642338:008	16	17	8	4	16	11	9	16	11	8	7	14	8	9	24	5	9	17	14	25	21	7	11	15
LOC100642339:001	331	192	396	382	453	276	252	208	397	554	282	286	688	583	498	659	523	699	285	746	588	535	783	359
LOC100642339:002	592	276	692	688	706	459	414	371	611	820	471	803	1170	1036	913	1231	960	1370	532	1223	1076	923	1375	682
LOC100642339:003	874	520	1029	850	1000	740	597	657	963	1254	628	1002	1606	1334	1355	1283	1218	1812	722	1843	1592	1553	2072	769
LOC100642339:004	126	90	118	104	152	132	73	131	167	176	71	171	218	185	186	234	132	297	75	288	261	259	301	156
LOC100642339:005	105	44	71	78	79	86	75	90	95	175	80	98	166	125	78	179	119	222	114	236	171	198	178	117
LOC100642339:006	526	338	581	606	623	430	368	405	525	867	395	1025	1053	888	1217	992	787	1285	477	1251	1001	939	1212	631
LOC100642339:007	57	45	61	70	75	51	57	45	86	128	59	151	114	95	164	149	109	240	49	161	168	157	117	94
LOC100642339:008	0	0	0	1	1	1	0	0	0	0	0	0	1	0	0	0	0	0	0	0	1	0	0	0
LOC100642340:001	0	0	0	0	0	0	0	0	0	0	0	0	0	0	0	0	0	0	0	0	0	0	0	0
LOC100642340:002	138	52	48	105	120	104	90	78	181	75	144	111	47	33	82	97	81	82	56	105	70	60	62	66
LOC100642340:003	105	31	36	77	93	78	58	61	134	51	101	105	34	23	67	70	68	51	34	85	51	44	45	52
LOC100642340:004	436	174	226	352	365	271	295	248	382	282	383	551	146	160	428	235	202	237	174	263	175	177	263	185
LOC100642340:005	1101	580	811	729	994	688	857	776	1018	688	1022	884	386	427	636	512	500	608	513	762	588	495	764	522
LOC100642340:006	513	251	326	339	444	269	379	321	420	329	549	298	180	205	233	237	242	284	233	339	267	195	303	249
LOC100642340:007	546	223	338	339	447	312	398	336	425	371	504	350	191	209	246	279	299	303	287	399	296	210	347	243
LOC100642340:008	429	159	292	281	350	232	329	275	337	296	365	270	137	174	228	196	174	223	213	241	215	183	239	282
LOC100642340:009	1399	621	965	906	1153	843	948	838	1213	824	1245	994	475	477	630	589	600	704	684	869	757	554	866	607
LOC100642340:010	927	458	513	523	699	631	541	535	724	652	711	561	267	309	429	379	375	365	407	572	327	302	420	440
LOC100642341:001	123	69	80	69	89	72	68	79	74	77	92	27	97	103	10	104	83	93	109	79	68	60	79	91
LOC100642341:002	33	32	30	8	9	32	16	19	22	32	25	9	24	29	0	23	23	46	21	41	18	21	33	29
LOC100642341:003	8	8	5	5	3	6	4	8	8	7	4	2	8	8	0	6	7	6	8	12	4	6	9	5
LOC100642342:001	37	10	3	2	2	39	14	21	42	40	12	0	40	41	0	21	5	38	47	47	1	38	5	32
LOC100642342:002	85	39	80	112	91	62	105	73	129	97	86	150	84	121	161	116	133	129	134	125	99	89	130	117
LOC100642342:003	199	88	198	141	186	110	226	157	228	168	210	151	200	205	107	219	182	224	232	197	170	185	255	245
LOC100642342:004	64	18	48	37	46	46	54	62	51	63	80	33	57	74	6	56	57	75	73	70	59	44	62	76
LOC100642342:005	68	38	37	37	39	71	53	82	89	63	79	30	66	95	7	71	52	58	83	105	39	61	62	95
LOC100642342:006	110	33	79	47	55	93	94	78	111	79	103	49	82	122	12	100	90	98	93	118	89	82	103	119
LOC100642342:007	278	75	244	254	264	269	264	229	237	270	308	185	197	250	266	247	238	272	271	307	219	198	331	284
LOC100642344:001	108	38	84	112	90	65	91	101	113	85	90	105	107	116	162	134	133	152	166	145	111	138	143	133
LOC100642344:002	35	14	60	51	35	48	67	85	63	40	44	37	45	78	22	69	70	105	72	57	61	62	61	74
LOC100642344:003	107	52	106	128	86	101	97	121	139	103	90	85	102	157	103	128	135	110	145	107	110	75	136	107
LOC100642345:001	4	1	3	5	2	4	3	6	6	5	5	3	1	4	2	1	1	2	2	2	3	4	1	5
LOC100642345:002	149	33	131	130	109	87	115	106	139	107	126	111	89	53	103	123	77	136	107	127	103	55	141	70
LOC100642345:003	32	3	24	15	35	14	27	34	15	27	37	20	19	6	31	23	23	29	25	35	23	24	36	7
LOC100642345:004	75	16	71	55	56	45	50	48	58	43	69	39	36	40	40	41	43	41	53	73	39	47	61	59
LOC100642345:005	5	3	10	7	4	4	5	7	7	9	5	2	2	7	0	13	11	16	9	20	5	8	8	11
LOC100642345:006	11	3	6	10	3	7	8	2	3	9	5	1	4	13	0	10	17	11	20	21	6	14	5	22
LOC100642345:007	1	2	1	1	1	4	2	3	5	6	0	0	6	13	0	1	8	1	8	12	5	3	3	5
LOC100642345:008	20	8	25	20	19	36	32	33	29	20	23	9	32	18	2	53	29	40	39	67	24	24	41	42
LOC100642345:009	34	5	25	41	37	35	46	40	28	16	38	20	25	40	23	72	34	54	54	79	34	40	56	60
LOC100642345:010	46	8	44	57	34	47	55	59	48	21	52	18	43	47	37	60	32	60	49	106	52	54	70	67
LOC100642345:011	53	11	55	65	39	57	80	62	66	38	56	20	61	51	21	65	41	90	69	136	51	48	75	89
LOC100642345:012	41	14	67	35	36	63	94	56	62	40	54	48	59	50	42	59	47	84	71	106	57	49	65	88
LOC100642345:013	100	34	108	66	64	90	123	117	121	94	106	58	95	90	65	89	93	120	146	176	57	111	112	141
LOC100642346:001	60	31	49	70	49	62	61	64	66	68	75	15	40	74	31	64	52	47	52	46	36	58	47	39
LOC100642346:002	39	13	38	21	25	33	29	43	43	36	35	7	16	36	2	33	33	27	41	28	21	25	20	24
LOC100642346:003	92	38	140	113	99	82	64	62	89	101	80	88	65	82	91	100	76	91	123	85	53	63	112	61
LOC100642346:004	116	55	139	118	113	111	110	110	146	145	120	67	102	135	63	130	115	136	140	143	66	92	154	140
LOC100642346:005	46	18	27	14	19	28	42	33	50	53	48	13	41	56	0	43	24	43	40	75	14	51	18	41
LOC100642346:006	1	0	0	0	0	1	0	0	0	1	0	0	0	5	0	2	1	0	3	1	0	1	0	0
LOC100642346:007	1	0	0	0	1	0	0	0	0	0	0	0	0	3	0	1	0	0	2	1	0	0	0	0
LOC100642346:008	0	0	0	0	0	0	0	0	0	0	0	0	0	0	0	0	0	0	0	0	0	0	0	0
LOC100642346:009	0	0	0	0	0	0	0	0	0	0	0	0	0	0	0	0	0	0	0	0	0	0	0	0
LOC100642346:010	0	0	0	0	0	0	0	0	0	0	0	0	0	0	0	0	0	0	0	0	0	0	0	0
LOC100642347:001	513	200	577	622	607	494	535	494	595	626	570	567	426	592	777	590	527	564	723	725	441	526	719	611
LOC100642347:002	49	16	35	64	58	53	66	59	103	77	81	38	41	51	19	61	35	50	53	50	39	43	55	59
LOC100642348:001	122	82	136	158	155	163	185	191	157	244	141	78	124	156	41	197	116	159	216	197	134	96	182	145
LOC100642348:002	157	113	210	262	205	242	249	210	233	273	226	174	177	229	206	302	171	211	253	211	204	162	239	182
LOC100642348:003	56	42	79	111	91	97	90	115	95	96	85	64	57	119	38	126	67	82	91	76	63	81	123	70
LOC100642348:004	19	20	18	25	9	45	30	26	41	33	38	6	18	39	1	41	24	33	26	36	26	25	27	37
LOC100642349:001	1	0	2	3	0	1	0	0	0	1	1	5	2	0	1	5	2	1	2	1	0	2	1	2
LOC100642349:002	14	2	10	9	7	2	9	1	9	6	11	21	14	6	15	10	11	9	10	8	13	7	11	8
LOC100642349:003	26	6	8	9	13	9	6	3	13	10	14	38	7	8	25	16	7	14	5	15	18	11	18	11
LOC100642349:004	7	4	4	7	8	3	7	2	11	6	9	21	4	12	10	18	17	15	5	14	18	5	12	7
LOC100642349:005	0	0	0	0	0	0	3	0	0	0	0	0	0	0	0	0	0	0	0	0	0	0	0	0
LOC100642349:006	1	0	1	1	0	1	3	0	2	0	3	0	1	2	1	2	0	1	1	0	2	4	0	0
LOC100642349:007	9	2	2	6	3	4	3	1	6	2	6	13	12	11	5	13	12	23	14	14	14	14	6	13
LOC100642349:008	18	7	12	18	25	7	7	5	13	8	13	52	17	20	23	24	28	40	16	26	28	11	21	24
LOC100642349:009	21	8	12	27	37	7	14	9	27	17	22	59	34	26	30	40	47	46	24	32	37	26	29	32
LOC100642349:010	34	19	27	38	56	21	18	16	40	26	44	80	61	46	33	77	89	76	35	66	57	60	56	53
LOC100642349:011	1	0	0	1	0	0	1	0	0	1	0	1	2	0	0	1	4	2	2	2	1	2	1	1
LOC100642349:012	3	2	0	1	0	0	2	0	1	3	0	2	15	4	7	6	19	20	6	5	12	16	7	4
LOC100642349:013	2	0	0	0	0	0	0	0	0	0	0	1	5	5	0	0	4	5	0	2	7	1	5	0
LOC100642349:014	4	3	0	2	3	2	3	0	2	0	1	6	28	14	31	15	29	31	10	15	27	15	16	7
LOC100642349:015	8	6	2	6	8	3	3	1	4	4	4	8	43	13	71	25	41	49	12	20	43	21	28	29
LOC100642349:016	16	7	12	6	6	3	8	10	12	1	10	18	7	10	9	16	26	29	20	8	13	10	16	17
LOC100642349:017	14	10	7	13	9	9	13	6	7	11	8	9	28	20	28	13	30	31	31	17	30	28	21	22
LOC100642349:018	17	7	12	15	4	8	12	8	9	12	12	9	30	20	25	15	35	33	30	21	26	32	22	18
LOC100642349:019	47	26	47	32	30	26	19	21	54	29	50	52	66	50	80	79	90	91	51	53	86	65	61	76
LOC100642349:020	122	67	101	59	96	65	58	46	107	61	89	123	157	159	163	135	193	220	143	171	187	168	150	168
LOC100642349:021	238	168	193	164	208	85	151	153	209	137	192	304	323	304	475	292	467	486	308	374	474	325	437	368
LOC100642349:022	104	91	96	93	103	53	70	66	89	63	75	143	175	157	213	155	279	245	159	201	231	176	188	218
LOC100642349:023	194	96	153	131	185	92	113	91	164	107	122	211	249	232	374	273	337	349	205	272	337	245	285	267
LOC100642349:024	161	108	120	117	134	86	86	64	126	98	114	198	200	210	349	195	268	325	162	204	273	215	216	213
LOC100642349:025	102	72	97	73	85	63	75	56	99	76	111	134	140	122	217	111	224	255	126	142	165	139	158	170
LOC100642349:026	718	448	466	305	432	531	268	422	614	655	425	527	621	725	712	527	779	725	659	877	549	646	552	720
LOC100642350:001	15	18	10	8	28	10	22	28	19	23	30	16	6	4	3	3	4	5	4	9	1	7	14	7
LOC100642350:002	18	13	21	12	41	11	20	20	30	30	36	23	8	0	3	8	13	1	4	4	4	13	8	6
LOC100642350:003	1	1	0	1	9	2	3	1	2	8	3	6	5	0	1	1	2	1	0	0	0	1	0	0
LOC100642350:004	1	0	0	0	2	1	2	0	1	3	1	0	3	0	0	0	0	1	0	0	0	1	0	0
LOC100642351:001	0	0	0	0	0	0	0	0	0	0	0	0	0	0	0	0	0	0	0	0	0	0	0	0
LOC100642351:002	1	0	1	1	1	0	0	0	0	2	0	2	6	1	1	2	0	0	0	0	5	1	0	1
LOC100642351:003	5	0	0	1	1	1	0	0	0	0	0	0	5	0	0	0	1	1	0	1	1	0	0	1
LOC100642353:001	190	85	193	217	191	121	236	152	173	112	162	314	191	225	616	453	459	617	319	427	377	283	465	456
LOC100642353:002	0	0	0	0	0	0	0	0	0	0	0	1	0	0	0	0	0	0	0	0	0	0	0	0
LOC100642353:003	35	14	25	38	21	19	20	14	19	8	15	58	17	22	148	45	55	74	32	45	53	31	75	76
LOC100642353:004	4	5	0	1	1	0	0	0	0	4	0	2	1	3	0	0	0	2	0	2	0	2	0	3
LOC100642353:005	2	0	0	0	0	0	0	0	1	0	0	3	1	0	1	0	0	1	1	0	3	0	1	0
LOC100642353:006	28	14	25	34	17	18	25	10	19	9	17	38	15	12	103	45	37	62	21	43	47	39	44	54
LOC100642353:007	45	19	39	40	49	21	43	26	30	35	26	41	30	31	81	81	62	94	45	85	74	53	81	80
LOC100642353:008	29	18	26	31	40	17	21	23	34	14	26	37	20	15	79	51	56	59	43	58	60	25	51	75
LOC100642353:009	23	11	18	33	29	17	28	18	23	13	15	35	19	27	50	59	42	54	29	41	35	22	38	64
LOC100642353:010	29	11	20	30	13	23	24	17	23	18	24	42	20	42	22	79	33	73	38	39	37	24	44	66
LOC100642353:011	48	12	51	50	50	25	67	29	49	41	33	62	53	46	96	131	90	143	116	105	76	48	109	109
LOC100642353:012	43	25	46	26	19	28	57	26	37	35	29	40	29	25	74	82	75	92	77	66	46	36	69	102
LOC100642353:013	228	91	220	193	257	178	302	137	217	164	161	255	220	249	703	562	537	624	418	501	448	337	513	619
LOC100642353:014	14	0	8	12	15	9	25	7	10	8	12	14	18	14	14	26	32	38	10	21	14	21	32	32
LOC100642353:015	194	72	168	285	244	215	363	210	182	154	254	214	187	176	327	519	430	538	371	386	327	196	362	530
LOC100642353:016	237	88	155	253	239	226	378	234	219	182	252	142	119	137	203	304	258	318	225	297	238	134	246	350
LOC100642354:001	1	0	1	0	0	0	0	0	0	0	1	0	1	2	1	0	0	0	0	0	0	1	1	0
LOC100642354:002	2	0	2	1	5	2	2	1	4	3	4	1	3	1	2	6	3	5	5	5	3	2	6	0
LOC100642354:003	0	0	2	0	3	2	0	0	1	0	0	0	1	0	0	1	3	1	1	3	1	0	3	0
LOC100642355:001	216	71	101	132	98	114	112	111	180	136	188	124	50	91	81	94	68	54	93	95	62	62	105	108
LOC100642355:002	34	10	24	19	18	9	11	24	23	5	44	31	3	6	23	18	15	13	17	33	18	10	12	25
LOC100642355:003	25	11	16	15	13	8	14	12	13	9	28	21	9	4	15	7	14	15	13	18	8	16	20	16
LOC100642355:004	0	1	0	0	0	0	0	1	0	0	0	0	0	0	0	0	0	0	0	1	0	0	0	1
LOC100642355:005	71	19	34	29	24	19	27	27	39	22	49	68	15	20	42	22	20	30	25	33	36	33	31	23
LOC100642355:006	13	9	8	11	20	8	12	12	25	8	21	19	5	9	14	7	7	13	8	12	15	18	7	8
LOC100642355:007	15	8	8	10	6	7	5	13	17	7	11	8	1	5	10	16	10	14	17	15	7	7	10	9
LOC100642355:008	52	23	20	23	29	21	17	19	39	16	43	36	6	30	24	14	17	28	28	33	30	15	14	20
LOC100642355:009	61	12	19	27	28	14	19	27	39	11	51	34	9	22	14	13	25	25	22	19	16	14	12	29
LOC100642356:001	337	139	233	247	255	259	189	301	312	311	256	240	194	306	202	287	272	229	341	383	185	207	284	301
LOC100642356:002	230	72	238	275	252	156	207	225	238	221	238	309	185	207	320	251	266	258	257	308	226	136	310	261
LOC100642356:003	65	29	50	62	74	50	57	45	88	72	81	72	66	86	15	124	86	109	84	125	56	61	85	87
LOC100642356:004	77	34	57	45	80	52	60	56	80	90	72	47	77	117	30	153	121	110	141	145	114	67	128	145
LOC100642356:005	102	37	107	104	127	56	78	78	97	61	98	123	105	139	192	185	174	149	163	188	159	99	190	160
LOC100642356:006	49	16	63	40	61	27	30	27	44	31	45	53	39	69	33	76	79	87	88	78	73	68	95	109
LOC100642356:007	50	16	59	51	55	42	58	37	57	41	68	48	78	125	24	122	91	145	124	130	124	72	173	152
LOC100642356:008	37	16	38	25	36	35	28	43	57	37	58	49	74	146	2	99	117	107	128	112	56	77	127	165
LOC100642356:009	53	15	66	64	51	29	46	50	63	34	56	102	79	139	47	124	141	118	116	147	94	91	172	133
LOC100642356:010	58	20	54	52	48	28	33	35	59	27	32	80	77	101	38	110	104	112	93	126	91	84	123	103
LOC100642356:011	68	33	102	66	76	46	43	50	85	47	35	96	138	124	96	168	207	217	153	176	168	135	202	124
LOC100642356:012	43	21	47	43	46	26	37	33	41	46	28	83	71	90	99	128	124	106	109	127	109	61	151	105
LOC100642356:013	69	34	75	76	64	28	57	21	68	46	40	199	104	127	293	168	205	167	133	166	127	100	200	146
LOC100642356:014	94	42	110	88	105	43	61	38	79	45	56	215	152	195	319	209	238	258	211	223	175	136	225	205
LOC100642356:015	42	25	58	42	40	22	23	45	40	25	26	46	70	103	93	130	105	85	117	114	109	86	116	95
LOC100642356:016	45	21	55	40	29	16	23	36	37	30	28	77	57	128	62	100	124	102	112	110	81	104	95	110
LOC100642356:017	56	15	50	48	49	31	37	25	50	21	33	100	76	170	67	123	138	133	131	146	98	82	151	123
LOC100642356:018	4	0	6	4	6	5	1	4	11	0	1	3	12	8	1	7	6	8	6	10	11	7	8	19
LOC100642356:019	17	8	4	2	7	11	7	20	16	26	20	1	14	13	0	9	13	21	16	24	10	11	5	26
LOC100642357:001	942	543	521	560	598	452	483	422	539	289	515	875	356	410	827	463	517	651	513	1027	560	554	715	601
LOC100642358:001	0	1	2	1	0	3	0	0	0	1	3	5	8	0	0	2	1	0	0	0	0	0	4	5
LOC100642358:002	0	0	2	1	1	0	0	0	0	1	1	1	6	0	0	1	0	1	0	1	0	4	0	1
LOC100642358:003	0	0	2	1	1	2	0	0	1	0	1	0	0	2	0	0	0	3	0	1	0	4	0	1
LOC100642358:004	0	0	0	2	0	0	0	0	3	1	0	4	0	0	2	0	1	3	0	1	0	0	3	0
LOC100642358:005	3	0	1	1	2	1	1	1	3	1	1	4	3	1	1	0	3	2	3	0	3	2	3	2
LOC100642358:006	1	0	1	0	0	4	2	3	2	1	0	0	4	1	0	1	1	1	2	0	7	0	2	2
LOC100642358:007	0	0	3	9	2	1	0	1	2	0	2	0	1	0	0	1	5	0	0	0	1	4	1	0
LOC100642358:008	2	0	3	5	2	4	3	2	1	5	0	0	2	0	6	1	2	1	4	2	1	4	6	1
LOC100642358:009	1	0	0	0	1	1	0	1	1	0	0	0	3	0	0	0	1	0	1	0	1	1	1	1
LOC100642358:010	0	0	0	0	1	2	0	0	0	0	0	0	0	0	0	0	0	0	0	0	1	0	0	0
LOC100642359:001	7	3	5	7	1	9	4	4	3	8	4	1	7	11	10	4	9	5	10	4	7	8	9	2
LOC100642359:002	4	4	2	0	2	3	3	3	3	3	3	0	1	1	4	1	2	2	3	3	3	2	6	1
LOC100642359:003	7	0	5	3	5	4	5	4	7	1	2	3	4	1	5	3	4	1	6	5	3	4	8	3
LOC100642359:004	5	15	1	0	0	3	0	5	3	3	0	0	3	6	0	2	1	0	7	2	0	2	2	2
LOC100642360:001	89	33	44	41	47	42	47	36	51	43	30	35	21	24	5	22	18	36	44	37	21	21	18	30
LOC100642360:002	53	30	23	17	35	20	27	25	30	22	33	35	8	13	12	13	13	18	20	26	15	7	17	18
LOC100642360:003	48	36	21	18	26	21	27	24	21	10	11	24	10	23	14	15	13	15	12	17	20	7	17	13
LOC100642360:004	31	15	17	11	18	40	13	17	11	11	8	22	5	13	16	12	9	8	7	16	13	5	18	6
LOC100642360:005	18	17	12	6	11	30	25	12	16	17	19	8	4	11	14	0	8	10	8	6	11	7	16	15
LOC100642360:006	9	9	12	11	7	18	19	7	10	19	11	13	4	5	2	11	6	10	7	9	14	0	4	10
LOC100642360:007	4	1	8	8	0	10	2	14	4	12	3	10	6	2	0	7	0	8	2	3	4	0	3	8
LOC100642360:008	48	27	23	17	17	23	13	17	15	14	33	18	10	17	15	14	10	3	10	21	17	5	16	8
LOC100642360:009	4	3	1	0	2	0	0	1	4	5	5	0	3	0	2	0	0	1	3	1	0	1	0	3
LOC100642360:010	4	0	1	4	12	5	2	1	13	3	6	7	1	0	1	0	3	1	2	3	2	2	6	4
LOC100642361:001	0	0	0	0	0	0	0	0	0	0	0	0	0	0	0	0	0	0	0	0	0	0	0	0
LOC100642361:002	17	22	13	45	48	9	20	17	18	11	17	44	22	36	69	44	43	50	20	31	41	31	52	31
LOC100642361:003	22	16	10	34	37	6	20	13	16	12	17	24	17	33	37	42	21	38	19	31	27	20	41	30
LOC100642361:004	0	1	0	0	0	1	0	1	0	0	2	0	1	1	0	0	0	0	0	0	4	0	0	1
LOC100642361:005	31	24	19	27	22	18	39	12	25	16	30	30	17	38	37	63	35	39	49	49	25	21	50	38
LOC100642361:006	31	23	32	40	35	31	31	19	36	33	36	44	32	50	50	57	51	50	56	57	32	41	53	39
LOC100642361:007	25	5	25	21	25	22	9	30	23	26	29	16	26	36	10	41	24	45	54	31	18	40	37	34
LOC100642361:008	12	10	6	11	6	8	9	2	18	13	9	14	13	21	13	28	23	23	20	20	21	22	25	23
LOC100642361:009	15	4	6	6	9	7	6	17	5	7	4	16	14	25	1	14	18	18	18	19	6	7	17	18
LOC100642361:010	34	37	26	26	24	29	27	37	42	41	22	35	41	29	16	41	29	38	45	35	29	42	34	35
LOC100642362:001	146	88	93	86	120	178	135	187	241	172	122	58	113	153	14	140	149	146	138	235	79	94	117	176
LOC100642362:002	96	36	64	66	78	66	69	53	84	66	71	70	73	77	20	97	123	102	87	127	75	81	95	106
LOC100642362:003	75	28	46	65	68	33	81	34	61	54	50	97	50	79	136	124	139	128	83	101	107	79	107	123
LOC100642362:004	21	14	22	38	33	11	27	15	18	19	23	57	55	43	141	77	72	63	38	53	52	55	73	62
LOC100642362:005	20	6	19	22	11	15	19	17	16	9	24	45	60	48	139	67	100	99	88	94	81	45	69	69
LOC100642362:006	5	3	6	3	7	6	5	0	2	1	3	12	14	26	3	23	27	34	28	23	33	22	28	26
LOC100642362:007	2	4	12	4	5	3	10	2	16	2	6	9	28	26	39	30	48	28	19	23	40	35	23	40
LOC100642362:008	3	2	3	8	5	10	15	5	7	7	5	8	18	29	30	47	39	60	31	47	37	48	24	36
LOC100642362:009	12	6	8	6	7	1	5	3	14	6	3	17	27	41	12	54	52	52	35	40	38	38	32	37
LOC100642362:010	2	1	4	1	4	1	3	3	3	1	12	7	5	25	43	21	24	27	8	25	24	20	10	15
LOC100642362:011	7	5	7	6	3	6	8	10	5	2	18	17	32	43	52	58	56	81	37	51	64	42	47	66
LOC100642362:012	4	7	3	6	6	3	9	2	5	2	6	7	19	13	28	25	24	42	14	27	38	18	36	35
LOC100642362:013	17	4	4	8	5	3	10	1	3	0	3	5	14	16	34	35	19	41	19	22	20	9	30	30
LOC100642362:014	21	3	10	11	8	2	5	7	10	2	4	29	24	35	100	72	63	74	35	39	55	19	37	55
LOC100642363:001	46	26	28	61	47	33	41	18	28	20	48	63	26	32	59	77	16	51	33	24	29	32	29	31
LOC100642363:002	111	55	91	159	122	120	113	70	77	87	101	138	75	104	122	131	130	112	113	86	99	73	123	115
LOC100642363:003	78	53	46	94	58	46	68	66	60	63	65	51	52	65	35	52	57	65	59	60	57	61	80	71
LOC100642363:004	109	37	86	127	100	97	104	71	94	89	107	97	89	97	88	128	94	157	119	118	100	90	129	100
LOC100642363:005	78	14	63	96	114	55	92	46	61	68	64	84	52	61	131	93	92	98	94	95	78	53	110	90
LOC100642363:006	96	49	82	73	90	68	120	69	81	71	83	62	41	94	64	94	80	108	100	100	76	49	95	88
LOC100642363:007	292	170	303	327	345	271	334	261	332	231	331	332	192	240	404	281	252	310	267	263	269	219	340	253
LOC100642363:008	62	26	79	77	56	46	51	57	48	37	47	94	30	39	103	54	34	51	36	56	45	38	65	44
LOC100642363:009	74	34	69	58	52	73	78	58	75	57	64	65	45	50	50	80	64	81	60	94	71	45	89	72
LOC100642363:010	72	34	64	71	100	80	106	86	97	86	123	81	75	59	134	85	59	106	72	95	100	69	80	97
LOC100642363:011	48	27	46	73	77	41	83	50	60	45	74	68	29	41	129	73	43	89	44	64	68	32	73	39
LOC100642364:001	10	1	11	36	6	13	10	7	13	6	13	16	5	8	2	30	13	23	7	15	6	9	8	20
LOC100642364:002	1	0	0	0	0	0	1	3	4	1	2	0	0	0	0	3	2	0	0	4	1	1	0	4
LOC100642364:003	2	1	0	5	4	9	12	3	11	11	3	10	2	0	4	4	7	9	3	8	4	3	10	9
LOC100642364:004	953	409	801	904	883	738	844	714	972	794	846	937	753	867	901	1023	977	927	959	986	900	719	1238	920
LOC100642364:005	973	485	924	899	944	827	989	943	1015	888	1003	689	872	888	736	869	934	961	1092	1121	809	770	1193	960
LOC100642365:001	65	43	51	53	70	57	84	51	68	68	66	27	41	26	24	39	49	53	58	61	55	38	54	47
LOC100642365:002	63	41	70	75	74	68	68	66	74	87	96	67	42	51	42	53	51	67	73	97	64	62	73	78
LOC100642365:003	49	19	24	32	37	31	26	33	63	30	48	47	29	34	9	49	26	56	44	55	37	49	47	25
LOC100642365:004	36	17	28	36	27	16	15	20	38	15	37	47	29	33	13	53	26	46	49	37	30	29	34	31
LOC100642365:005	23	13	13	20	17	13	26	5	17	9	15	10	16	20	3	23	11	24	26	17	16	7	29	19
LOC100642365:006	29	10	21	21	30	23	32	12	30	17	23	19	23	21	14	33	26	38	23	32	17	29	30	31
LOC100642366:001	11	3	7	9	1	6	3	4	9	10	9	5	9	6	21	10	16	25	7	19	7	14	8	12
LOC100642366:002	1	1	0	0	0	0	0	0	0	0	0	0	3	1	2	2	3	2	2	2	0	1	0	5
LOC100642366:003	562	339	420	412	550	479	409	499	575	486	521	536	608	920	1333	1232	1486	1360	932	1008	972	810	945	1219
LOC100642367:001	0	0	0	0	0	0	0	0	0	0	0	0	0	0	0	0	0	0	0	0	0	0	0	0
LOC100642367:002	0	0	0	1	0	0	0	0	0	0	0	0	0	0	0	0	0	0	0	0	0	0	0	0
LOC100642367:003	0	0	0	1	0	0	0	0	0	0	0	0	0	0	0	0	1	0	0	0	0	0	0	0
LOC100642367:004	0	0	0	0	0	0	0	0	0	0	0	0	0	0	0	0	0	0	3	0	0	0	0	0
LOC100642367:005	0	0	1	0	0	0	0	0	0	0	0	0	0	0	0	0	0	0	3	0	0	0	0	0
LOC100642367:006	0	0	0	0	0	0	0	0	0	0	0	0	0	0	0	0	0	0	0	0	0	0	0	0
LOC100642367:007	0	0	0	0	0	0	0	0	2	0	0	0	0	3	0	2	0	1	1	0	0	0	1	0
LOC100642367:008	0	0	0	2	1	1	0	0	0	4	0	1	0	0	0	1	2	2	2	0	2	1	0	0
LOC100642367:009	0	0	1	3	2	5	1	2	2	0	2	0	1	7	7	1	2	2	2	0	2	1	4	2
LOC100642367:010	1	0	2	4	0	0	1	1	9	0	1	0	1	1	7	4	1	4	4	1	3	0	1	6
LOC100642367:011	0	4	1	0	0	1	0	1	0	0	0	0	0	1	4	1	2	2	0	1	0	0	1	0
LOC100642367:012	0	3	0	0	10	3	1	1	0	0	0	0	3	4	0	0	4	2	1	2	4	0	3	1
LOC100642367:013	0	0	0	1	0	6	2	0	0	1	0	1	5	0	0	2	0	3	1	0	1	3	2	2
LOC100642367:014	1	1	2	4	4	9	0	2	2	1	0	3	3	3	1	1	1	3	0	0	2	1	1	5
LOC100642367:015	2	1	0	0	1	1	0	0	2	0	0	0	0	0	0	1	0	2	0	0	1	1	4	2
LOC100642367:016	2	0	2	3	1	0	0	0	1	0	1	0	0	0	2	0	0	2	0	0	0	1	3	0
LOC100642367:017	1	1	4	6	1	0	0	1	2	0	1	0	1	0	3	0	1	6	0	0	0	1	5	0
LOC100642368:001	14	18	11	10	10	11	4	7	10	9	14	4	8	14	13	5	16	25	11	17	19	10	23	9
LOC100642368:002	5	6	2	4	1	4	3	2	1	4	2	3	0	1	4	0	2	2	0	2	0	0	2	0
LOC100642368:003	5	6	2	6	4	4	8	4	3	6	6	4	2	10	12	2	2	9	5	8	3	3	8	7
LOC100642368:004	2	1	1	13	5	2	3	4	9	8	6	2	9	8	0	9	8	16	16	19	18	5	14	6
LOC100642368:005	32	12	49	28	15	38	21	27	52	22	31	22	28	76	30	45	48	64	72	45	45	27	49	35
LOC100642368:006	1	3	0	0	0	3	0	0	2	1	1	0	1	6	1	3	9	5	6	0	1	4	0	7
LOC100642368:007	2	2	6	3	0	2	1	1	2	3	5	0	3	12	1	7	8	1	8	9	6	2	2	0
LOC100642368:008	0	0	0	0	0	0	0	0	0	0	0	0	0	0	0	0	0	0	0	0	0	0	0	0
LOC100642370:001	0	0	1	1	0	0	0	2	3	0	3	0	0	3	0	1	2	1	0	0	1	0	0	0
LOC100642370:002	0	0	0	0	0	0	0	0	0	0	0	0	0	0	0	0	0	0	0	0	0	0	0	0
LOC100642370:003	0	0	2	3	2	3	1	2	0	2	2	0	0	1	1	1	3	3	2	0	3	4	3	3
LOC100642370:004	2	5	5	5	1	6	0	4	1	5	4	2	0	5	1	2	5	4	11	8	3	9	2	3
LOC100642370:005	9	7	4	3	0	6	1	3	4	7	8	5	0	10	4	5	6	4	8	3	3	15	5	6
LOC100642370:006	13	4	1	8	6	9	1	0	8	5	0	7	1	11	4	6	4	5	16	5	1	4	11	6
LOC100642370:007	5	1	3	4	6	3	2	2	3	6	3	6	1	2	6	5	1	0	9	8	1	0	3	8
LOC100642370:008	6	2	0	3	3	1	3	3	1	8	3	5	2	0	3	0	2	1	3	3	3	2	5	4
LOC100642370:009	4	8	3	2	2	0	0	1	0	0	3	10	2	2	1	3	4	3	2	5	1	0	3	2
LOC100642370:010	3	3	5	4	0	1	0	2	2	4	2	3	1	3	1	3	5	4	0	6	1	2	1	4
LOC100642370:011	9	0	1	5	0	2	2	6	4	2	4	5	4	6	4	8	6	3	4	4	2	6	6	6
LOC100642370:012	8	2	4	4	1	3	5	7	8	2	3	7	2	3	8	6	5	10	7	7	11	4	7	7
LOC100642370:013	21	14	19	12	13	9	8	10	9	18	16	15	11	27	30	14	21	32	20	23	12	21	26	37
LOC100642370:014	22	13	32	14	21	19	14	7	34	11	22	21	31	22	44	15	21	47	25	26	22	28	33	28
LOC100642370:015	156	85	166	138	161	127	99	93	95	92	161	129	141	195	181	199	226	258	180	191	234	151	244	187
LOC100642372:001	0	0	0	0	0	0	1	0	1	1	0	0	0	0	1	0	4	1	0	1	5	0	0	0
LOC100642372:002	0	0	0	0	0	0	0	0	0	0	0	0	0	0	0	1	2	0	0	0	0	0	0	0
LOC100642372:003	0	0	1	0	2	0	0	0	0	0	1	0	0	0	0	1	0	0	0	1	0	0	0	0
LOC100642372:004	5	5	3	0	1	2	2	6	4	1	1	0	0	1	0	1	0	0	10	2	1	1	1	6
LOC100642372:005	2	2	2	4	2	7	1	1	4	1	0	0	8	2	0	4	1	3	3	13	1	4	5	6
LOC100642372:006	10	5	17	10	12	14	14	6	13	10	13	5	12	11	2	9	20	8	16	18	13	12	29	10
LOC100642372:007	13	4	11	4	9	12	14	10	8	7	12	6	7	12	6	16	11	8	14	9	10	5	14	5
LOC100642372:008	23	11	19	10	22	13	15	14	13	12	14	9	14	13	21	25	22	23	22	23	14	8	19	11
LOC100642372:009	41	16	24	27	32	22	38	14	25	11	21	39	21	35	41	30	25	28	24	38	20	16	44	19
LOC100642372:010	42	2	26	23	20	12	31	20	27	18	31	26	10	19	21	30	21	21	41	27	33	18	30	33
LOC100642372:011	39	9	33	32	27	20	37	23	27	29	45	36	23	24	31	42	40	33	43	44	36	21	50	35
LOC100642372:012	47	7	28	26	20	15	19	23	20	13	35	23	19	12	12	38	30	30	33	30	28	18	37	32
LOC100642372:013	54	8	39	45	35	23	27	48	31	20	37	37	19	18	38	26	24	16	26	41	26	34	35	35
LOC100642372:014	28	7	21	27	18	11	13	29	16	15	24	15	19	13	25	19	20	12	16	18	13	15	32	15
LOC100642372:015	31	15	22	14	10	22	22	28	15	26	35	11	19	10	4	24	26	22	22	21	12	11	23	23
LOC100642373:001	43	31	29	21	19	24	36	36	43	40	41	14	31	17	12	32	24	34	40	29	13	21	43	32
LOC100642373:002	26	30	23	7	13	15	13	17	21	17	19	4	13	24	0	26	23	20	7	15	18	20	22	15
LOC100642373:003	31	17	12	13	6	20	16	11	17	15	18	7	19	33	1	11	18	10	20	18	16	16	16	18
LOC100642373:004	52	26	49	39	48	65	54	30	39	48	57	42	37	61	8	41	61	38	55	44	43	31	52	49
LOC100642373:005	2	1	3	0	2	13	11	8	13	14	4	0	6	4	0	4	18	4	4	8	3	4	1	18
LOC100642374:001	3	0	3	8	2	2	5	0	2	0	0	3	0	6	3	1	3	0	0	3	4	3	3	4
LOC100642374:002	0	0	1	0	0	0	1	1	1	0	0	1	1	0	0	3	0	2	0	1	1	0	1	1
LOC100642374:003	39	12	30	44	44	37	44	24	61	27	43	47	33	30	46	30	27	42	31	32	40	34	40	31
LOC100642374:004	4	2	5	1	15	9	7	2	6	1	10	10	4	5	5	10	12	4	2	3	4	6	3	6
LOC100642374:005	0	0	0	0	0	0	0	0	0	0	0	0	0	3	0	1	0	0	0	0	0	2	0	0
LOC100642374:006	3	2	1	1	2	2	2	0	4	0	2	1	7	6	3	2	2	3	2	0	7	5	6	6
LOC100642374:007	1	0	0	4	6	0	2	0	2	0	1	1	0	0	1	0	1	0	0	4	3	0	0	0
[truncated: 63,535 more rows]
