# Supplementary material for: Caste‐ and pesticide‐specific effects of neonicotinoid pesticide exposure on gene expression in bumblebees
Source: Mol Ecol. 2019 Mar 6;28(8):1964–74. doi: 10.1111/mec.15047 (PMC6563198; doi:10.1111/mec.15047)
Supplement: Supplementary file 5 [file MEC-28-1964-s005.xlsx]

## Sheet: worker_DE_clothianidin
Caste- and pesticide-specific effects of neonicotinoid pesticide exposure on gene expression in bumblebees
Author list: Thomas J. Colgan, Isabel K. Fletcher, Andres N. Arce, Richard J. Gill, Ana Ramos Rodrigues, Eckart Stolle, Lars Chittka and Yannick Wurm
Table S5: Differentially expressed genes in bumblebee castes
Differential expression (DE): Clothianidin-exposed workers vs control workers
a) Gene-level differential expression analysis (adjusted p < 0.05)
RefSeq Gene ID	baseMean	log2FoldChange	lfcSE	stat	pvalue	padj
LOC100644101	138.202	-0.984593	0.165106	-5.96338	2.47073e-09	2.44355e-05
LOC100646880	3704.07	0.54377	0.0995731	5.46101	4.73434e-08	0.000212126
LOC100643233	45.1982	0.751156	0.140157	5.3594	8.34996e-08	0.000212126
LOC100650495	11699.9	0.938932	0.175971	5.33572	9.51641e-08	0.000212126
LOC100646781	276.837	-0.863399	0.162476	-5.314	1.07243e-07	0.000212126
LOC100644880	8014.57	0.682401	0.133216	5.12252	3.01485e-07	0.000496948
LOC100647771	2800.67	-0.46138	0.0960692	-4.80258	1.56637e-06	0.00198745
LOC100649849	475.543	0.696467	0.145527	4.78584	1.70275e-06	0.00198745
LOC100650345	4472.04	0.823341	0.172474	4.77371	1.8086e-06	0.00198745
LOC100631088	343.84	0.803706	0.170132	4.72401	2.31239e-06	0.00228695
LOC100644985	372.03	0.819999	0.176204	4.6537	3.2603e-06	0.0029313
LOC100643972	1861.49	-0.536628	0.117828	-4.55433	5.25521e-06	0.00433117
LOC100648383	156.549	0.767197	0.169532	4.52537	6.02886e-06	0.00458657
LOC100648001	112.669	0.752277	0.167461	4.49225	7.04732e-06	0.00496582
LOC100646904	1294.81	-0.691936	0.154516	-4.47808	7.53157e-06	0.00496582
LOC100644847	43.6642	-0.713014	0.160019	-4.4558	8.35796e-06	0.00516627
LOC100647178	134.678	-0.737406	0.168071	-4.38746	1.14684e-05	0.00637253
LOC100648192	359.278	0.668795	0.152518	4.38501	1.15981e-05	0.00637253
LOC105666696	69.2939	0.723389	0.17129	4.22319	2.40872e-05	0.012538
LOC100647779	27.4312	-0.709784	0.170688	-4.15836	3.20544e-05	0.0152003
LOC100631060	238.754	-0.681434	0.163933	-4.15679	3.22756e-05	0.0152003
LOC100643724	235.794	-0.534546	0.13055	-4.09455	4.22988e-05	0.0190152
LOC100644232	26.2045	0.699157	0.171674	4.07259	4.64926e-05	0.0199918
LOC100647447	3687.46	0.632738	0.157251	4.02374	5.72806e-05	0.0236044
LOC100652170	321.06	-0.695867	0.174009	-3.99903	6.36013e-05	0.0244655
LOC100649188	3701.04	-0.594946	0.149148	-3.98895	6.63656e-05	0.0244655
LOC100644310	267.966	0.561934	0.140926	3.98744	6.67914e-05	0.0244655
LOC100649705	353.541	0.664193	0.168031	3.95279	7.72452e-05	0.0270184
LOC110119437	829.608	-0.638305	0.161771	-3.94572	7.95606e-05	0.0270184
LOC100646914	10044.1	0.561992	0.142688	3.9386	8.19568e-05	0.0270184
LOC100651242	183.462	0.5223	0.132893	3.93022	8.48697e-05	0.0270762
LOC100642322	91.6542	0.673792	0.17296	3.89565	9.79339e-05	0.0302677
LOC100643134	213.375	0.648957	0.167413	3.87639	0.000106017	0.0317729
LOC100642478	340.02	-0.587462	0.152025	-3.86425	0.000111432	0.0324136
LOC100645678	559.268	-0.582558	0.151191	-3.85314	0.000116615	0.032952
LOC100649769	1599.09	0.515848	0.134124	3.84607	0.000120028	0.0329743
LOC100644817	1708.65	-0.575236	0.150034	-3.83405	0.000126052	0.0332938
LOC100644995	462.356	-0.537542	0.140335	-3.83042	0.000127924	0.0332938
LOC100646200	136.862	0.629965	0.165472	3.80708	0.000140617	0.034789
LOC100646909	21.6664	0.51792	0.136047	3.80693	0.000140704	0.034789
LOC100652150	19650.6	0.473283	0.124797	3.79243	0.000149182	0.0353313
LOC100651821	1573.62	0.626583	0.165389	3.78854	0.000151535	0.0353313
LOC100649335	62.7009	-0.601772	0.159195	-3.7801	0.000156766	0.0353313
LOC100650318	6630	0.594982	0.1576	3.77526	0.000159843	0.0353313
LOC100649787	520.218	-0.63697	0.168786	-3.77383	0.000160759	0.0353313
LOC105666345	639.432	-0.561786	0.151072	-3.71867	0.000200273	0.0430586
LOC100649601	430.696	-0.612005	0.165065	-3.70765	0.000209191	0.0440192
LOC100645024	1500.81	0.531745	0.144579	3.67787	0.000235186	0.0469128
LOC100642965	137.01	0.646072	0.175784	3.67537	0.000237508	0.0469128
LOC100649441	28.6057	-0.646995	0.17626	-3.67069	0.000241897	0.0469128
LOC100647088	207.674	-0.567007	0.15447	-3.67067	0.000241916	0.0469128
LOC100648282	604.935	0.528546	0.144214	3.66503	0.000247314	0.0470373
LOC100646202	143042	-0.629636	0.17233	-3.65366	0.000258533	0.0482432
LOC100643324	92.4569	0.638832	0.17533	3.64361	0.000268843	0.049238
LOC105666762	849.909	0.641337	0.176311	3.63753	0.000275267	0.0494981
LOC100647116	737.482	0.554565	0.154127	3.5981	0.000320554	0.0558248
LOC100651648	331.54	0.577133	0.160442	3.59714	0.00032174	0.0558248
LOC100644581	295.134	0.583121	0.16239	3.59087	0.00032958	0.056199
LOC100649714	567.935	0.491062	0.137052	3.58304	0.00033962	0.0569295
LOC100644105	58.8718	0.611962	0.171867	3.56067	0.000369915	0.0609744
LOC100652273	200.568	0.61014	0.171979	3.54775	0.000388536	0.0629938
LOC100651046	308.218	0.552366	0.156647	3.52617	0.000421612	0.0662506
LOC100647053	265.433	0.598354	0.169702	3.52592	0.000422021	0.0662506
LOC100646003	791.084	-0.606425	0.174294	-3.47931	0.000502704	0.0759918
LOC100643871	127012	-0.584863	0.168148	-3.47827	0.000504667	0.0759918
LOC100649033	1810.4	0.489531	0.14086	3.4753	0.000510277	0.0759918
LOC100649178	248.923	0.583512	0.168017	3.47293	0.000514808	0.0759918
LOC100651714	155.488	0.5202	0.149976	3.46855	0.000523275	0.0761058
LOC105666300	140.918	-0.591376	0.170942	-3.45951	0.000541169	0.0775676
LOC100646893	2011.52	-0.390737	0.113362	-3.4468	0.000567269	0.0782649
LOC100648720	929.639	0.603051	0.17497	3.4466	0.000567682	0.0782649
LOC100646450	195.736	-0.50528	0.146645	-3.44561	0.000569774	0.0782649
LOC100651940	88.7288	0.544612	0.158817	3.42917	0.00060542	0.0811697
LOC100647520	104.861	0.600799	0.175246	3.42832	0.000607336	0.0811697
LOC100646273	53449.9	0.502797	0.146923	3.42217	0.000621239	0.0819207
LOC100645831	23.3334	-0.601366	0.17622	-3.41259	0.000643496	0.0837391
LOC100651503	624.042	0.37435	0.110294	3.39412	0.000688507	0.0884329
LOC105665914	196.38	0.592856	0.175191	3.38406	0.000714223	0.0897531
LOC100649579	735.347	-0.574391	0.169925	-3.38027	0.000724144	0.0897531
LOC100651567	319.377	0.547688	0.162059	3.37956	0.000726011	0.0897531
LOC100643303	745.825	0.573621	0.17061	3.36217	0.000773315	0.0944208
LOC100648252	128.311	0.588943	0.175401	3.35769	0.000785957	0.0947941
LOC105666026	40.6629	0.5867	0.175666	3.33985	0.00083824	0.0993528
LOC105666209	85.4406	-0.522751	0.156606	-3.338	0.000843846	0.0993528
LOC100642912	4171.31	0.474023	0.142203	3.33343	0.000857811	0.0998088
LOC100651901	217.278	-0.570574	0.171467	-3.32761	0.000875956	0.099904
LOC100642713	1224.17	-0.550726	0.165648	-3.32467	0.000885219	0.099904
LOC100642382	4.32939	0.360703	0.108531	3.32351	0.000888934	0.099904
LOC100650234	54.1987	-0.577537	0.174064	-3.31795	0.000906802	0.100248
LOC100645839	90.2001	0.56354	0.169932	3.31627	0.000912264	0.100248
LOC100647208	40.004	0.489475	0.14889	3.28748	0.00101087	0.109863
LOC100647418	718.114	0.535893	0.163561	3.2764	0.00105139	0.113025
LOC105666404	140.571	0.501681	0.153673	3.2646	0.00109619	0.116573
LOC100647549	1716.77	0.473022	0.145343	3.25452	0.00113584	0.119504
LOC100649120	25.7504	0.563326	0.173399	3.24873	0.00115923	0.120309
LOC100642625	115.084	0.54135	0.166742	3.24663	0.00116781	0.120309
LOC100650980	129.092	-0.526804	0.162724	-3.23742	0.00120618	0.12298
LOC100646408	51.5037	-0.544184	0.168417	-3.23117	0.00123286	0.124419
LOC100643824	1469.76	-0.336587	0.104417	-3.22351	0.00126632	0.125751
LOC100651053	39.8365	-0.56484	0.175289	-3.22234	0.00127149	0.125751
LOC100643669	657.8	-0.565309	0.175805	-3.21555	0.00130195	0.126518
LOC100642816	2596.3	0.517639	0.161012	3.21491	0.00130483	0.126518
LOC100648992	87.1295	-0.559251	0.174613	-3.2028	0.001361	0.130683
LOC100643354	5.72841	0.336041	0.105702	3.17914	0.00147712	0.140262
LOC100642632	737.187	-0.437344	0.137669	-3.17679	0.00148913	0.140262
LOC100646091	738.892	-0.355338	0.112082	-3.17033	0.00152268	0.141603
LOC100651026	1536.61	0.510661	0.161165	3.16855	0.001532	0.141603
LOC100651433	167.624	-0.482701	0.153205	-3.15069	0.00162887	0.149162
LOC100645810	687.622	0.55027	0.174824	3.14756	0.00164638	0.149383
LOC100651868	3648.45	0.433978	0.138004	3.14467	0.00166275	0.149496
LOC100647524	796.611	-0.475202	0.15193	-3.12777	0.00176138	0.156515
LOC105667088	2184.51	0.543972	0.174019	3.12593	0.00177246	0.156515
LOC100642972	2713.75	-0.372911	0.11962	-3.11746	0.0018242	0.157918
LOC110119584	52.0557	0.549327	0.17631	3.11569	0.00183518	0.157918
LOC100643695	167.379	0.452248	0.145191	3.11484	0.00184042	0.157918
LOC110119170	2935.54	0.548301	0.176135	3.11296	0.00185222	0.157918
LOC100644221	46.7669	-0.540068	0.173923	-3.10522	0.00190139	0.159515
LOC100650242	827.385	0.539915	0.173889	3.10493	0.00190321	0.159515
LOC100650016	570.921	0.392799	0.126681	3.1007	0.00193067	0.160456
LOC100646490	12.5441	-0.365436	0.118414	-3.08607	0.00202818	0.167156
LOC105666713	571.42	0.521155	0.169175	3.08056	0.00206609	0.168873
LOC105666060	46.8981	0.541973	0.176226	3.07545	0.00210184	0.169082
LOC100643012	144.095	0.488386	0.158926	3.07303	0.00211898	0.169082
LOC100642758	465.667	0.395643	0.128753	3.07289	0.00211993	0.169082
LOC100645645	550.964	0.473758	0.154569	3.06502	0.00217655	0.172209
LOC100645035	2239.77	0.409303	0.13366	3.06227	0.00219665	0.17242
LOC100643350	549.458	0.372459	0.121839	3.05698	0.00223581	0.172883
LOC100648547	3245.49	0.478091	0.156405	3.05675	0.00223751	0.172883
LOC100648477	462.249	0.404561	0.132529	3.05262	0.00226856	0.173923
LOC100651554	788.362	0.46822	0.15375	3.04533	0.00232422	0.175519
LOC100651552	1885.33	0.514339	0.168985	3.0437	0.00233687	0.175519
LOC100650653	634.202	0.495652	0.162885	3.04296	0.00234261	0.175519
LOC100651210	1488.85	-0.461897	0.152197	-3.03487	0.00240635	0.178248
LOC100648545	393.915	0.476143	0.156947	3.03378	0.00241508	0.178248
LOC100648391	4607.31	0.514766	0.169984	3.02832	0.00245917	0.180157
LOC100643262	38.8784	0.263234	0.0870328	3.02454	0.00249009	0.180499
LOC100650960	250.736	0.359299	0.118876	3.02246	0.00250725	0.180499
LOC100652235	79.1583	-0.48694	0.16128	-3.01922	0.00253429	0.180499
LOC100643175	111.268	-0.496904	0.164597	-3.01891	0.00253684	0.180499
LOC100644025	15752.7	0.425774	0.141361	3.01196	0.00259564	0.183364
LOC100643095	405.781	-0.505448	0.168246	-3.00421	0.00266269	0.184917
LOC100650629	312.379	0.395727	0.13185	3.00135	0.00268788	0.184917
LOC100642995	1329.7	0.496386	0.165561	2.9982	0.00271579	0.184917
LOC100642602	3501.01	-0.408658	0.13631	-2.99799	0.00271763	0.184917
LOC100646700	369.596	0.487874	0.162805	2.99667	0.00272946	0.184917
LOC100649624	400.903	-0.4087	0.136386	-2.99663	0.00272982	0.184917
LOC100643327	271.499	0.525576	0.175607	2.99291	0.00276332	0.185913
LOC100642770	1142.49	-0.411752	0.137906	-2.98574	0.00282889	0.189038
LOC100650970	180.354	0.50472	0.169779	2.9728	0.00295093	0.19587
LOC100646337	8676.8	0.297533	0.10025	2.96791	0.0029983	0.197688
LOC100649009	146.968	0.433087	0.146216	2.96197	0.00305678	0.199571
LOC100647210	479.88	0.48498	0.163794	2.96092	0.00306721	0.199571
LOC100645612	936.717	0.369248	0.124939	2.95543	0.00312238	0.201832
LOC100652206	2701.15	0.516136	0.174889	2.95123	0.00316515	0.201878
LOC100642516	98.6224	0.512522	0.173747	2.94982	0.0031796	0.201878
LOC100649908	440.15	0.487094	0.165157	2.94928	0.00318518	0.201878
LOC100645524	11977.9	-0.502641	0.170538	-2.94739	0.00320473	0.201878
LOC100651873	984.112	0.470376	0.159845	2.94269	0.00325371	0.203666
LOC100650774	257.392	-0.390788	0.133147	-2.935	0.00333542	0.207468
LOC100647800	53.9819	-0.512479	0.174782	-2.93211	0.0033667	0.208104
LOC100642474	521.663	-0.346434	0.11837	-2.9267	0.00342578	0.210441
LOC105666961	12.241	0.406253	0.139023	2.9222	0.00347567	0.211903
LOC100646214	437.502	0.397903	0.13626	2.92018	0.00349834	0.211903
LOC100642853	1285.58	0.393684	0.134879	2.9188	0.00351386	0.211903
LOC100645011	7845.61	-0.403018	0.138285	-2.91441	0.00356364	0.213602
LOC100642806	301.047	0.463342	0.159206	2.91033	0.00361043	0.214316
LOC100652249	1098.43	-0.440528	0.151405	-2.9096	0.00361888	0.214316
LOC100642975	154.083	-0.417791	0.144121	-2.89889	0.0037448	0.218678
LOC100645400	531.279	0.31543	0.108836	2.89821	0.00375297	0.218678
LOC100642336	519.908	0.343468	0.11853	2.89772	0.00375888	0.218678
LOC100647225	1398.15	0.422255	0.146602	2.88029	0.00397309	0.228956
LOC100652239	1296.95	-0.43147	0.149925	-2.87791	0.00400317	0.228956
LOC100642504	1561.32	-0.389434	0.135325	-2.87777	0.00400499	0.228956
LOC100649115	123.956	0.504424	0.175669	2.87144	0.00408605	0.229938
LOC105666020	5.00942	0.357733	0.124594	2.8712	0.00408923	0.229938
LOC100643326	387.251	-0.46796	0.162996	-2.87099	0.00409191	0.229938
LOC100643272	492.371	-0.453538	0.158144	-2.86789	0.00413222	0.230891
LOC100644052	130.364	0.500778	0.175087	2.86016	0.00423424	0.233736
LOC100648825	1141.6	0.396246	0.138578	2.85937	0.00424481	0.233736
LOC100643609	33.5974	0.50379	0.176231	2.85868	0.00425404	0.233736
LOC100644162	5455.95	0.456564	0.15996	2.85423	0.00431407	0.235617
LOC100643151	4055.26	0.495477	0.173691	2.85263	0.00433593	0.235617
LOC100647889	2601.25	0.321449	0.112833	2.8489	0.0043871	0.236368
LOC100645876	238.805	0.498925	0.175175	2.84814	0.00439754	0.236368
LOC100643636	613.896	-0.360183	0.12672	-2.84235	0.00447818	0.238763
LOC100648707	1348.17	0.300797	0.105859	2.84149	0.00449039	0.238763
LOC100643859	147.827	-0.447914	0.15803	-2.83436	0.00459178	0.242849
LOC105666727	79.985	0.49035	0.173177	2.8315	0.00463296	0.243723
LOC105667189	34.4576	0.493509	0.174423	2.82938	0.00466385	0.24405
LOC100647659	995.562	-0.419999	0.148661	-2.82522	0.00472485	0.245941
LOC100651798	1733.97	-0.396866	0.140713	-2.82039	0.00479647	0.247583
LOC100649947	738.906	0.322006	0.114198	2.81973	0.00480647	0.247583
LOC100649307	2419.88	-0.412509	0.146483	-2.81608	0.00486136	0.249113
LOC100650651	205.31	0.451367	0.160421	2.81363	0.00489853	0.249724
LOC105667013	816.056	0.49516	0.176217	2.80995	0.00495496	0.251305
LOC105665620	435.087	-0.438592	0.156365	-2.80493	0.00503283	0.253952
LOC100648659	42.1777	0.460507	0.164615	2.79747	0.00515042	0.256548
LOC100642858	313.436	0.365579	0.130701	2.79706	0.00515704	0.256548
LOC100642219	424.615	0.472282	0.169032	2.79403	0.0052055	0.256548
LOC100643568	99.8661	0.480835	0.172126	2.79351	0.00521395	0.256548
LOC100642535	300.903	-0.410547	0.146998	-2.79287	0.0052243	0.256548
LOC100643814	465.591	-0.340067	0.121817	-2.79163	0.0052443	0.256548
LOC100643856	75.9671	-0.448588	0.160779	-2.79008	0.00526945	0.256548
LOC100643580	1121.37	0.373295	0.133859	2.78871	0.00529178	0.256548
LOC100648036	15.5731	0.472624	0.169731	2.78456	0.00536011	0.257521
LOC100652298	3368.01	0.334797	0.120289	2.78326	0.00538162	0.257521
LOC100648981	143.664	-0.480494	0.172681	-2.78255	0.00539339	0.257521
LOC100648025	5.66385	-0.381045	0.137088	-2.77957	0.00544314	0.257521
LOC100645800	242.909	-0.251956	0.0907016	-2.77785	0.00547195	0.257521
LOC105667070	328.939	0.480622	0.173226	2.77453	0.00552809	0.257521
LOC100648997	2639.01	0.479059	0.172676	2.77433	0.00553156	0.257521
LOC100644342	187.174	-0.487772	0.175922	-2.77266	0.00556001	0.257521
LOC100651830	2045.97	0.370477	0.133692	2.77113	0.00558621	0.257521
LOC100647360	1591.43	-0.429	0.154846	-2.7705	0.00559706	0.257521
LOC100642849	387.61	-0.404919	0.146172	-2.77015	0.00560299	0.257521
LOC100651367	248.523	0.412828	0.149398	2.76327	0.00572245	0.257521
LOC100649972	286.628	0.386899	0.140034	2.7629	0.00572903	0.257521
LOC100645324	51.2208	0.475532	0.172313	2.75971	0.00578533	0.257521
LOC100642653	1087.91	0.478691	0.173461	2.75965	0.0057864	0.257521
LOC105666150	68.9763	0.474109	0.171859	2.75872	0.00580291	0.257521
LOC100650605	280.157	0.385949	0.139947	2.75783	0.00581873	0.257521
LOC110119193	6.34792	0.387961	0.140715	2.75706	0.00583228	0.257521
LOC100642942	194.335	0.448569	0.1627	2.75703	0.00583295	0.257521
LOC100642886	348.859	-0.410866	0.149065	-2.75629	0.00584614	0.257521
LOC100645630	418.263	-0.435062	0.15797	-2.75408	0.0058858	0.257521
LOC100646329	939.188	-0.435825	0.158276	-2.75358	0.00589471	0.257521
LOC100651339	429.199	-0.348868	0.126765	-2.75208	0.00592175	0.257521
LOC100645865	357.862	0.354343	0.128793	2.75125	0.00593679	0.257521
LOC100652183	1480.7	-0.265221	0.0966528	-2.74406	0.00606844	0.262047
LOC100644543	4158.36	-0.257537	0.0939078	-2.74244	0.00609845	0.262047
LOC100651478	9.22108	0.419945	0.153341	2.73862	0.00616969	0.262047
LOC100650884	394.492	0.482576	0.176227	2.73838	0.0061742	0.262047
LOC100651417	447.774	-0.482584	0.176266	-2.73782	0.00618486	0.262047
LOC100651504	1155.98	-0.421413	0.153968	-2.73701	0.00620009	0.262047
LOC100647137	631.518	0.381907	0.140037	2.72719	0.00638772	0.268828
LOC100647969	42.4688	0.479546	0.176057	2.72381	0.00645346	0.269436
LOC100650456	811.274	0.389083	0.142854	2.72364	0.00645665	0.269436
LOC100647735	353.809	0.455366	0.167376	2.72062	0.00651592	0.269778
LOC100650670	306.967	-0.366586	0.134752	-2.72045	0.00651941	0.269778
LOC100651540	16.0802	-0.450323	0.165917	-2.71414	0.00664481	0.273822
LOC100644327	842.872	-0.363207	0.134199	-2.70648	0.00680005	0.278315
LOC100648293	182.991	0.430663	0.159219	2.70485	0.00683349	0.278315
LOC100648439	187.886	0.440679	0.16301	2.70339	0.00686371	0.278315
LOC100648275	623.608	0.449356	0.166228	2.70325	0.00686641	0.278315
LOC100646028	5340.55	0.345841	0.128155	2.69862	0.00696273	0.281007
LOC100648049	758.746	-0.361803	0.134133	-2.69734	0.00698967	0.281007
LOC100648684	83.2063	-0.444812	0.165209	-2.69242	0.00709352	0.282718
LOC100643882	769.1	0.366647	0.136233	2.69133	0.00711681	0.282718
LOC100643816	1669.1	-0.370758	0.137763	-2.69127	0.00711797	0.282718
LOC100642935	670.447	0.406075	0.150972	2.68974	0.0071508	0.282886
LOC100652326	1111.02	-0.385339	0.143398	-2.6872	0.00720537	0.283909
LOC100646446	21.2822	-0.455835	0.169796	-2.6846	0.00726159	0.284989
LOC100646598	438.812	0.406013	0.151529	2.67944	0.00737456	0.288278
LOC100644661	75.9289	0.47163	0.176315	2.67493	0.00747457	0.289883
LOC100643503	733.37	-0.467691	0.174948	-2.67332	0.00751045	0.289883
LOC100648076	183.139	-0.407807	0.152553	-2.67322	0.00751278	0.289883
LOC100644415	633.247	0.335029	0.12537	2.67232	0.00753285	0.289883
LOC100650295	782.575	-0.368907	0.138276	-2.6679	0.00763262	0.291807
LOC100646100	473.556	0.454426	0.170357	2.6675	0.00764185	0.291807
LOC100646672	652.895	0.319825	0.119969	2.66589	0.00767838	0.292074
LOC100650403	732.388	0.404375	0.151896	2.66218	0.0077637	0.292943
LOC100642524	202.017	0.444194	0.16688	2.66175	0.00777355	0.292943
LOC100643089	1129.43	-0.39281	0.147727	-2.65902	0.00783684	0.292943
LOC100647540	2536.7	0.467073	0.175906	2.65524	0.00792522	0.292943
LOC100649306	399.785	0.465642	0.175483	2.65349	0.00796637	0.292943
LOC100650477	701.865	-0.460042	0.173435	-2.65254	0.00798895	0.292943
LOC100649377	1451	-0.410577	0.154815	-2.65204	0.00800064	0.292943
LOC100644772	904.922	0.409689	0.154596	2.65006	0.00804776	0.292943
LOC100647835	480.147	0.421169	0.159004	2.64879	0.00807801	0.292943
LOC100648973	2723.79	0.406876	0.153676	2.64762	0.008106	0.292943
LOC100650001	11.1958	0.444784	0.168011	2.64735	0.00811246	0.292943
LOC100647935	314.789	-0.414791	0.156808	-2.64522	0.00816386	0.292943
LOC100650811	468.162	-0.35055	0.132743	-2.64082	0.00827065	0.292943
LOC100644498	555.144	0.286379	0.108529	2.63873	0.0083218	0.292943
LOC100650255	347.071	-0.351282	0.13318	-2.63765	0.00834836	0.292943
LOC100648566	1139.95	-0.456876	0.173269	-2.6368	0.00836929	0.292943
LOC100644802	1018.51	0.30198	0.114531	2.63667	0.00837238	0.292943
LOC100647668	77.5864	-0.435769	0.165287	-2.63643	0.00837836	0.292943
LOC100644841	35.2638	-0.411114	0.156022	-2.63497	0.00841443	0.292943
LOC100644073	577.445	-0.463687	0.175997	-2.63463	0.00842292	0.292943
LOC100649810	748.992	0.306504	0.116351	2.6343	0.00843099	0.292943
LOC100649567	186.32	-0.455336	0.172851	-2.63427	0.00843183	0.292943
LOC105666274	3.67633	0.284335	0.107966	2.63357	0.0084492	0.292943
LOC110119994	31.9101	0.459079	0.174343	2.63319	0.00845875	0.292943
LOC100631080	9920.18	-0.369056	0.140233	-2.63174	0.00849481	0.292943
LOC100643557	5543.57	0.425695	0.161762	2.63161	0.00849814	0.292943
LOC105665793	4.82601	0.347046	0.131881	2.6315	0.00850097	0.292943
LOC100644883	62.981	0.463337	0.176313	2.62792	0.0085908	0.292948
LOC100651200	624.997	-0.39618	0.150795	-2.62727	0.00860732	0.292948
LOC100649697	1473.43	-0.302403	0.115116	-2.62695	0.00861528	0.292948
LOC100645445	62.0876	0.462155	0.175994	2.62597	0.00864013	0.292948
LOC100650905	1264.43	-0.325261	0.12388	-2.62562	0.00864921	0.292948
LOC100644182	9280.65	0.408471	0.15576	2.62244	0.00873035	0.293384
LOC100647837	1149.63	0.370711	0.141411	2.62151	0.008754	0.293384
LOC100649749	13133.7	0.365145	0.139338	2.62057	0.00877833	0.293384
LOC110119952	243.722	0.407505	0.155508	2.62047	0.00878075	0.293384
LOC100644153	1477.61	0.44642	0.170683	2.6155	0.00890975	0.294689
LOC100650598	491.756	-0.401433	0.153524	-2.61478	0.00892849	0.294689
LOC100647039	1874.84	0.459879	0.175983	2.6132	0.00896979	0.294689
LOC100648374	299.614	0.351866	0.134709	2.61205	0.00900011	0.294689
LOC100648820	54.1431	-0.455613	0.174436	-2.61192	0.00900342	0.294689
LOC100649466	378.435	-0.308987	0.118346	-2.61087	0.00903123	0.294689
LOC100645186	860.06	0.338737	0.129781	2.61006	0.00905268	0.294689
LOC100646609	21.8091	-0.40923	0.156802	-2.60985	0.00905819	0.294689
LOC100650885	257.224	0.459512	0.176311	2.60626	0.00915361	0.295712
LOC105667063	5.33377	0.337999	0.129748	2.60504	0.00918648	0.295712
LOC110119661	3.78634	0.309014	0.118647	2.60448	0.0092014	0.295712
LOC100650597	408.977	0.382904	0.147034	2.60419	0.00920924	0.295712
LOC100643884	17.6951	-0.388032	0.149186	-2.60099	0.00929551	0.296133
LOC100647803	24.415	-0.437855	0.168451	-2.5993	0.0093414	0.296133
LOC100643555	1128.51	0.428611	0.164902	2.59918	0.00934458	0.296133
LOC100648674	62.2476	-0.438923	0.169105	-2.59557	0.00944352	0.296133
LOC100650790	338.323	0.301439	0.116138	2.59553	0.00944461	0.296133
LOC110120209	58.4187	0.451973	0.174292	2.59319	0.009509	0.296133
LOC100642436	279.644	0.39234	0.151296	2.59319	0.00950908	0.296133
LOC100643425	98.4358	-0.45138	0.174105	-2.59257	0.00952619	0.296133
LOC100647723	100.025	0.414413	0.159859	2.59237	0.00953179	0.296133
LOC100645385	68.5718	0.445075	0.171807	2.59055	0.00958221	0.296133
LOC100650179	593.268	-0.291954	0.112714	-2.59021	0.00959166	0.296133
LOC100650142	394.547	-0.324074	0.125135	-2.5898	0.00960325	0.296133
LOC100652167	457.687	-0.362555	0.14001	-2.5895	0.00961161	0.296133
LOC100651437	224.418	-0.388564	0.150195	-2.58706	0.00967988	0.297311
LOC100642865	304.864	0.355195	0.137378	2.58554	0.00972269	0.297701
LOC100631084	34418.3	-0.346753	0.134448	-2.57909	0.00990623	0.301853
LOC100643652	889.248	-0.370789	0.143793	-2.57863	0.00991933	0.301853
LOC100647724	528.081	-0.401637	0.155893	-2.57636	0.00998458	0.302378
LOC100647220	682.484	0.404468	0.157028	2.57576	0.010002	0.302378
LOC100648804	1199.81	-0.373089	0.144923	-2.57439	0.0100416	0.302378
LOC100647566	11942.9	0.309923	0.120415	2.5738	0.0100589	0.302378
LOC100646259	889.272	-0.422233	0.164242	-2.57081	0.0101462	0.303751
LOC100645609	446.916	0.406509	0.158218	2.56929	0.0101906	0.303751
LOC100650727	176.434	-0.368758	0.143618	-2.56764	0.0102394	0.303751
LOC100650962	1003.05	0.451521	0.175872	2.56732	0.0102488	0.303751
LOC110120083	255.839	0.446792	0.17408	2.5666	0.0102702	0.303751
LOC100652165	838.701	-0.367261	0.143128	-2.56597	0.0102888	0.303751
LOC100650045	349.191	-0.369416	0.144152	-2.56269	0.0103864	0.305718
LOC100649429	3597.94	-0.384442	0.150089	-2.56143	0.0104244	0.305925
LOC100650913	199.756	0.350955	0.137072	2.56037	0.0104561	0.305949
LOC100649844	438.186	0.449642	0.175769	2.55814	0.0105234	0.30701
LOC100643304	66.2447	0.449366	0.175791	2.55625	0.0105806	0.307772
LOC100642630	187.207	-0.365411	0.143028	-2.55482	0.0106243	0.307813
LOC100644402	47.401	0.442834	0.173377	2.55416	0.0106443	0.307813
LOC100644102	595.789	0.38922	0.152582	2.55089	0.0107449	0.309818
LOC105665927	257.572	-0.401964	0.157791	-2.54744	0.0108516	0.311983
LOC100650574	511.17	0.409395	0.160792	2.54612	0.0108927	0.312258
LOC100642264	1450.93	0.350708	0.137931	2.54264	0.011002	0.3144
LOC100643339	44.3424	0.447932	0.17631	2.54059	0.0110666	0.3144
LOC100646269	994.492	-0.325418	0.128125	-2.53986	0.0110898	0.3144
LOC100642668	1294.91	-0.250479	0.0986254	-2.5397	0.0110946	0.3144
LOC105666309	5.00469	0.294217	0.116397	2.52771	0.011481	0.324287
LOC100648491	1012.02	-0.236227	0.0934869	-2.52685	0.0115091	0.324287
LOC100649421	811.631	0.400902	0.158762	2.52518	0.0115639	0.324905
LOC100643453	2080.48	0.4249	0.168509	2.52152	0.0116848	0.327373
LOC100643657	33.3934	-0.442174	0.175706	-2.51655	0.011851	0.330235
LOC105665830	63.7465	0.443518	0.176314	2.5155	0.0118865	0.330235
LOC100651060	493.164	0.397881	0.15824	2.51441	0.0119233	0.330235
LOC100646722	556.839	-0.374218	0.148833	-2.51436	0.0119249	0.330235
LOC100647945	5584.6	0.322436	0.128315	2.51285	0.011976	0.330235
LOC100649426	45.2414	0.422129	0.168011	2.51252	0.0119873	0.330235
LOC100644244	174.9	0.423841	0.168986	2.50814	0.0121369	0.333427
LOC100649276	1228.69	-0.411396	0.164223	-2.50511	0.0122414	0.334586
LOC100646358	298.738	0.279186	0.111453	2.50495	0.0122467	0.334586
LOC105666330	61.6063	0.440705	0.176186	2.50136	0.0123716	0.337068
LOC100644016	297.382	-0.361599	0.144721	-2.49859	0.0124689	0.338783
LOC100643601	129.825	0.430591	0.17252	2.49589	0.0125641	0.339728
LOC105666548	662.266	0.368666	0.147764	2.49498	0.0125966	0.339728
LOC105666070	24.828	-0.438417	0.1759	-2.49242	0.0126877	0.339728
LOC105666834	16.4139	0.382455	0.15348	2.49189	0.0127067	0.339728
LOC100646729	486.433	0.351785	0.141231	2.49084	0.0127441	0.339728
LOC100649797	24.9451	-0.437253	0.175547	-2.4908	0.0127456	0.339728
LOC100644557	285.303	0.413344	0.166022	2.4897	0.0127851	0.339728
LOC105665691	145.382	0.431477	0.173316	2.48954	0.0127909	0.339728
LOC100649487	750.988	0.291424	0.117138	2.48786	0.0128513	0.339728
LOC100646191	541.958	-0.355123	0.14277	-2.48739	0.0128686	0.339728
LOC105666994	109.384	0.43643	0.175514	2.48659	0.0128974	0.339728
LOC100652251	295.164	0.437891	0.176167	2.48566	0.012931	0.339728
LOC100644832	3165.32	-0.315015	0.12676	-2.48514	0.0129502	0.339728
LOC100644271	2891.34	-0.38386	0.154582	-2.48322	0.0130201	0.340657
LOC100644976	86.937	-0.43311	0.174714	-2.47897	0.0131762	0.343058
LOC105667207	1317	0.360166	0.145296	2.47884	0.0131812	0.343058
LOC105666149	66.4113	0.426841	0.172276	2.47765	0.0132249	0.343293
LOC100648289	371.941	-0.276779	0.111849	-2.47458	0.0133393	0.34375
LOC100650718	167.344	0.369252	0.149276	2.47362	0.0133753	0.34375
LOC100651883	218.946	-0.361732	0.146268	-2.47309	0.0133952	0.34375
LOC110120252	309.801	0.424655	0.171913	2.47018	0.0135046	0.34375
LOC100651482	140.586	0.42934	0.173815	2.4701	0.0135077	0.34375
LOC100647993	525.213	0.411971	0.166832	2.46938	0.0135347	0.34375
LOC100649384	490.082	0.395878	0.160367	2.46858	0.0135652	0.34375
LOC100642466	83.8256	-0.43439	0.176069	-2.46716	0.0136188	0.34375
LOC100643491	536.532	-0.355598	0.144192	-2.46614	0.0136577	0.34375
LOC100646748	4316.51	-0.348288	0.14123	-2.4661	0.0136595	0.34375
LOC105666363	4.14309	0.288504	0.116994	2.46596	0.0136646	0.34375
LOC100646889	47.6256	-0.433121	0.17566	-2.46568	0.0136753	0.34375
LOC100643994	493.292	0.412066	0.167155	2.46518	0.0136944	0.34375
LOC100643752	35.9556	0.402903	0.163842	2.4591	0.0139287	0.346751
LOC100649490	2283.45	-0.336831	0.137023	-2.4582	0.0139634	0.346751
LOC100646534	612.992	0.285595	0.116188	2.45804	0.0139696	0.346751
LOC100648472	225.409	-0.395843	0.161056	-2.4578	0.013979	0.346751
LOC100648708	366.165	0.344257	0.140082	2.45754	0.0139892	0.346751
LOC100646641	7.56062	0.274337	0.111776	2.45434	0.0141143	0.348641
LOC100644429	1206.47	0.430295	0.17536	2.45379	0.014136	0.348641
LOC100650700	169.025	-0.420553	0.171551	-2.45147	0.0142273	0.349605
LOC100645228	2228.87	0.356422	0.145436	2.45071	0.0142574	0.349605
LOC100651440	387.641	-0.343463	0.140183	-2.45011	0.0142811	0.349605
LOC100647746	8806.01	0.32726	0.133627	2.44906	0.0143228	0.34976
LOC100645636	359.59	-0.271675	0.111017	-2.44714	0.0143994	0.350123
LOC100649208	120.499	0.431406	0.176306	2.44691	0.0144085	0.350123
LOC100646196	819.509	0.322744	0.132198	2.44136	0.0146319	0.352888
LOC100651172	8945.79	0.271118	0.111065	2.44108	0.0146433	0.352888
LOC100651089	677.086	0.355311	0.145687	2.43886	0.0147338	0.352888
LOC100646943	1772.54	0.280966	0.115242	2.43805	0.0147666	0.352888
LOC100647396	948.504	0.319872	0.131228	2.43752	0.0147882	0.352888
LOC100646559	6084.03	-0.287415	0.117913	-2.43752	0.0147883	0.352888
LOC100650192	279.49	-0.373023	0.153048	-2.43729	0.0147978	0.352888
LOC100647631	831.287	0.423984	0.174019	2.43643	0.0148332	0.352888
LOC100642986	328.486	-0.349952	0.143677	-2.43569	0.0148634	0.352888
LOC100648118	670.088	-0.374351	0.153731	-2.4351	0.0148877	0.352888
LOC100649364	3096.8	0.426069	0.175053	2.43395	0.0149353	0.352888
LOC110119219	145.719	-0.406124	0.166914	-2.43314	0.0149686	0.352888
LOC100645503	3488.39	0.404942	0.166486	2.43229	0.0150039	0.352888
LOC100646142	182.667	0.410059	0.168652	2.43139	0.015041	0.352888
LOC100643284	767.483	-0.420687	0.173052	-2.43099	0.0150575	0.352888
LOC100644112	81.1749	0.412647	0.169848	2.4295	0.0151196	0.353505
LOC100645759	1403.86	0.317465	0.130817	2.42678	0.0152334	0.355224
LOC100651273	425.436	0.410512	0.169211	2.42603	0.0152649	0.355224
LOC100646771	867.328	-0.36872	0.152163	-2.42319	0.0153848	0.357174
LOC100651728	1711.84	0.340282	0.140501	2.42191	0.0154391	0.357594
LOC100643212	146.75	0.412977	0.170583	2.42097	0.015479	0.357681
LOC100647093	830.667	-0.386436	0.159832	-2.41776	0.0156162	0.36001
LOC100652301	98.0728	0.317002	0.131173	2.41667	0.0156632	0.360024
LOC100646772	136.482	-0.374249	0.154901	-2.41606	0.0156896	0.360024
LOC100650554	225.811	0.302371	0.125243	2.41428	0.0157665	0.360952
LOC100644046	1927.75	0.303407	0.125784	2.41212	0.0158601	0.362254
LOC100645882	524.967	0.300371	0.124724	2.40828	0.0160279	0.365244
LOC100651086	4645.86	0.364862	0.15165	2.40596	0.0161302	0.366284
LOC100650431	6252.8	0.419634	0.174443	2.40556	0.0161476	0.366284
LOC100648970	96.0759	-0.423288	0.176141	-2.40311	0.0162562	0.367904
LOC100650263	55.5372	0.421917	0.175727	2.40098	0.0163512	0.369053
LOC100646507	841.431	0.406887	0.169515	2.4003	0.0163816	0.369053
LOC100651533	145.741	0.42285	0.176288	2.39863	0.0164566	0.369177
LOC100647704	2454.73	-0.260885	0.108803	-2.39777	0.0164953	0.369177
LOC100647917	16.0747	-0.41135	0.171562	-2.39768	0.0164991	0.369177
LOC100647985	178.763	0.418422	0.174717	2.39486	0.0166268	0.37105
LOC100652121	759.658	0.384301	0.160567	2.3934	0.0166932	0.37105
LOC100652333	931.162	0.337664	0.141105	2.393	0.0167114	0.37105
LOC100644413	201.545	0.393902	0.164639	2.39252	0.0167329	0.37105
LOC100646705	90.7665	0.406841	0.170109	2.39164	0.0167732	0.371111
LOC100643403	411.48	-0.283705	0.118686	-2.39038	0.0168311	0.371561
LOC100648593	169.739	-0.398399	0.166867	-2.38752	0.0169625	0.373628
LOC100648697	683.193	0.234333	0.0982671	2.38465	0.0170953	0.37456
LOC100647165	2879.7	-0.246439	0.103399	-2.38338	0.0171544	0.37456
LOC100647805	43.3902	0.41972	0.176146	2.38279	0.017182	0.37456
LOC100650322	2961.06	0.350225	0.14706	2.38151	0.0172419	0.37456
LOC110120215	169.875	-0.419361	0.176119	-2.38112	0.0172602	0.37456
LOC105666539	15.2902	0.41	0.172201	2.38093	0.0172688	0.37456
LOC100651362	874.218	-0.366899	0.1541	-2.38091	0.0172699	0.37456
LOC100649060	80.8021	0.401587	0.168878	2.37797	0.0174082	0.376734
LOC100645115	138.922	-0.394463	0.166068	-2.37531	0.0175343	0.378559
LOC100649341	1845.31	0.36314	0.152928	2.37458	0.0175691	0.378559
LOC100642680	3065.94	0.413148	0.174103	2.37301	0.0176437	0.37934
LOC100645015	135.165	-0.39443	0.166281	-2.37207	0.017689	0.379488
LOC100647703	629.042	0.400504	0.168938	2.37071	0.0177537	0.379772
LOC100651546	8.19084	0.346528	0.146203	2.37019	0.017779	0.379772
LOC100647817	5795.99	0.34246	0.144721	2.36635	0.0179645	0.382642
LOC100651164	372.346	-0.351027	0.148376	-2.3658	0.0179912	0.382642
LOC100644393	744.107	0.303024	0.128128	2.36501	0.0180295	0.382642
LOC100652120	40.2713	0.407636	0.172457	2.3637	0.0180936	0.38318
LOC100646805	73.7726	-0.369383	0.156353	-2.36249	0.0181528	0.38318
LOC100644763	39.2017	0.409641	0.173421	2.36211	0.018171	0.38318
LOC100647384	88.6564	0.407275	0.172952	2.35484	0.0185306	0.389446
LOC100644958	1573.99	0.300733	0.127726	2.35451	0.0185469	0.389446
LOC100646982	1128.84	0.368468	0.156994	2.34703	0.018924	0.395302
LOC100644268	223.084	0.356845	0.152072	2.34655	0.018948	0.395302
LOC110120157	40.566	0.407978	0.173916	2.34583	0.0189848	0.395302
LOC105665611	2114.75	-0.308222	0.131392	-2.34581	0.0189857	0.395302
LOC100645173	98.0266	-0.413321	0.176315	-2.34422	0.0190669	0.39616
LOC100648993	997.905	0.262603	0.11213	2.34195	0.0191831	0.397738
LOC100648768	424.244	-0.364441	0.155686	-2.34087	0.0192389	0.398061
LOC100648832	755.09	-0.215362	0.0922411	-2.33478	0.0195551	0.403021
LOC100647612	1628.82	0.316904	0.135738	2.33468	0.0195602	0.403021
LOC100650764	682.287	-0.384834	0.16496	-2.3329	0.0196535	0.403143
LOC100646881	10.243	0.352603	0.151159	2.33267	0.0196656	0.403143
LOC100643217	417.259	0.407908	0.1749	2.33223	0.0196884	0.403143
LOC100649406	1124.49	0.383933	0.164875	2.32864	0.0198783	0.40619
LOC105667096	589.248	0.391499	0.168218	2.32733	0.0199478	0.406392
LOC100649302	1685.21	-0.389646	0.167456	-2.32686	0.0199729	0.406392
LOC100646825	59.2093	-0.401373	0.172549	-2.32613	0.0200114	0.406392
LOC100646673	658.907	-0.336367	0.144679	-2.32492	0.0200762	0.406872
LOC100643791	38.5104	-0.405053	0.174402	-2.32253	0.0202047	0.408638
LOC100642902	279.727	-0.358915	0.154905	-2.317	0.0205039	0.413836
LOC100642518	325.954	-0.322511	0.139239	-2.31624	0.0205453	0.413836
LOC100644108	2246.69	0.314468	0.135878	2.31434	0.020649	0.414293
LOC100646827	17.7241	-0.389561	0.16839	-2.31345	0.0206979	0.414293
LOC100646374	2947.53	0.307661	0.13306	2.31219	0.0207671	0.414293
LOC100648595	472.818	0.283439	0.122634	2.31125	0.0208188	0.414293
LOC100647879	89.7338	0.400096	0.173111	2.31121	0.0208215	0.414293
LOC100642384	222.106	-0.338251	0.14637	-2.31093	0.0208367	0.414293
LOC100651564	140.516	0.407153	0.176235	2.31029	0.0208724	0.414293
LOC100646594	2461.05	0.352355	0.152553	2.30973	0.0209031	0.414293
LOC100647265	200.674	-0.347388	0.150543	-2.30757	0.021023	0.415173
LOC100642786	1813.21	-0.330516	0.143243	-2.30738	0.0210339	0.415173
LOC100648294	1704.91	0.338778	0.146869	2.30667	0.0210735	0.415173
LOC105667011	35.7647	0.376927	0.163542	2.30477	0.0211794	0.415778
LOC100643706	542.089	0.262001	0.113734	2.30364	0.0212429	0.415778
LOC100643306	222.267	0.290152	0.125994	2.30291	0.0212841	0.415778
LOC100651743	553.716	-0.254029	0.110457	-2.2998	0.0214593	0.415778
LOC100650769	548.362	0.324771	0.141281	2.29876	0.0215187	0.415778
LOC100642988	203.043	0.363953	0.158326	2.29875	0.0215189	0.415778
LOC100644309	4826.87	0.241207	0.104967	2.29794	0.021565	0.415778
LOC100650750	1209.46	-0.279322	0.121569	-2.29763	0.0215828	0.415778
LOC100649042	173.782	0.362629	0.157905	2.29651	0.0216469	0.415778
LOC105665752	168.684	-0.397839	0.173254	-2.29628	0.0216599	0.415778
LOC105665983	2277.65	-0.25284	0.110111	-2.29622	0.0216635	0.415778
LOC100644194	3696.86	-0.313211	0.136436	-2.29566	0.0216956	0.415778
LOC110119365	1667.1	0.396945	0.172921	2.29552	0.0217031	0.415778
LOC100644177	7.81939	0.334347	0.145654	2.29549	0.0217051	0.415778
LOC100647556	935.952	-0.394662	0.172077	-2.29352	0.0218179	0.415778
LOC100646624	1088.02	0.392305	0.171088	2.29301	0.0218476	0.415778
LOC100651324	144.28	0.383147	0.167096	2.29297	0.0218498	0.415778
LOC100645805	247.487	-0.373974	0.16311	-2.29278	0.0218609	0.415778
LOC100649922	834.967	0.363308	0.158523	2.29183	0.0219153	0.416012
LOC100644892	701.073	0.312606	0.136463	2.29077	0.0219767	0.416379
LOC100650007	646.886	0.343777	0.150225	2.28841	0.0221136	0.418171
LOC105666719	4516.63	0.364018	0.159133	2.28751	0.022166	0.418362
LOC100645909	249.809	0.379936	0.166201	2.286	0.0222544	0.419104
LOC105666830	1205.37	-0.361909	0.158434	-2.28429	0.0223544	0.419104
LOC105666938	420.552	-0.370595	0.162305	-2.28333	0.0224109	0.419104
LOC100647464	348.742	0.276136	0.120938	2.28328	0.022414	0.419104
LOC100648742	125.961	0.339949	0.148958	2.28219	0.0224783	0.419104
LOC110119244	5.71352	0.284431	0.124668	2.28151	0.0225185	0.419104
LOC100647299	1151.03	0.356042	0.156057	2.28149	0.0225193	0.419104
LOC100645222	780.979	-0.290578	0.127448	-2.27997	0.0226098	0.419104
LOC105667132	88.5874	-0.39364	0.172713	-2.27916	0.0226577	0.419104
LOC100644570	236.92	-0.346631	0.152102	-2.27893	0.0226713	0.419104
LOC100648414	787.762	-0.28335	0.124335	-2.27893	0.0226715	0.419104
LOC100643811	309.497	0.311663	0.136876	2.27697	0.0227879	0.42047
LOC100644118	43077.3	-0.389895	0.171611	-2.27197	0.0230884	0.425222
LOC100643909	5289.24	0.291686	0.128441	2.27097	0.0231485	0.425537
LOC100644776	580.802	-0.266523	0.117485	-2.26858	0.0232939	0.426704
LOC100648688	275.464	0.339582	0.149694	2.26851	0.0232983	0.426704
LOC100648732	229.222	0.371014	0.163716	2.26621	0.0234388	0.428288
LOC100652319	253.988	0.335031	0.147874	2.26565	0.0234726	0.428288
LOC100644032	13456.2	0.312821	0.138113	2.26497	0.0235147	0.428288
LOC100649351	45.8809	-0.386654	0.170841	-2.26324	0.0236208	0.428967
LOC100643615	702.699	0.368328	0.162805	2.26238	0.0236738	0.428967
LOC100652258	164.839	-0.398173	0.176008	-2.26225	0.0236821	0.428967
LOC100645137	271.26	0.308137	0.136259	2.26142	0.0237336	0.429113
LOC100649119	111.066	-0.392518	0.173725	-2.25942	0.0238574	0.429438
LOC100647259	468.434	0.362757	0.16059	2.2589	0.0238897	0.429438
LOC100651091	39.4287	0.397792	0.176199	2.25763	0.0239689	0.429438
LOC105666844	7.99334	0.27966	0.123901	2.25714	0.0239996	0.429438
LOC100644315	101.072	-0.386155	0.171094	-2.25697	0.0240098	0.429438
LOC110119186	200.914	0.372567	0.165103	2.25658	0.0240346	0.429438
LOC100651062	2037.41	0.325334	0.144193	2.25624	0.0240555	0.429438
LOC100650888	383.341	-0.37526	0.166511	-2.25367	0.0242172	0.430538
LOC100649113	1759.16	-0.268282	0.119063	-2.25329	0.0242409	0.430538
LOC100647453	1670.17	-0.321072	0.142548	-2.25239	0.0242979	0.430538
LOC100644823	4960.25	0.252663	0.112231	2.25128	0.0243681	0.430538
LOC100645762	10980.5	0.330337	0.146735	2.25124	0.0243702	0.430538
LOC105667133	16.9917	0.367113	0.163087	2.25102	0.0243841	0.430538
LOC100643041	184.866	0.390888	0.173695	2.25043	0.0244218	0.430538
LOC100643809	176.393	-0.358966	0.159671	-2.24816	0.0245658	0.431888
LOC100647197	2738.97	0.25288	0.112499	2.24785	0.0245858	0.431888
LOC100644323	7287.16	-0.307772	0.137063	-2.24548	0.0247372	0.433779
LOC100644362	475.378	-0.383632	0.171026	-2.24312	0.0248891	0.43493
LOC100646391	217.992	-0.286342	0.127886	-2.23904	0.0251536	0.43493
LOC100650841	393.651	-0.26606	0.118853	-2.23856	0.0251845	0.43493
LOC100648671	76.7985	0.371986	0.166246	2.23757	0.0252493	0.43493
LOC100644698	207.687	0.390815	0.174768	2.2362	0.025339	0.43493
LOC100646584	2529.31	0.313267	0.140147	2.23527	0.0253997	0.43493
LOC100646406	266.212	0.294316	0.131719	2.23442	0.0254553	0.43493
LOC100643384	898.505	0.319853	0.143148	2.23442	0.0254555	0.43493
LOC100650933	322.545	0.351408	0.157275	2.23436	0.0254595	0.43493
LOC100650393	630.565	0.231817	0.103765	2.23405	0.0254797	0.43493
LOC100650741	520.401	-0.300387	0.134512	-2.23316	0.0255382	0.43493
LOC100650669	432.367	0.285394	0.127811	2.23293	0.0255534	0.43493
LOC100647167	50.5622	-0.393664	0.176305	-2.23286	0.0255584	0.43493
LOC100649693	13383.1	0.353216	0.158202	2.23269	0.0255695	0.43493
LOC100642945	71.2885	0.393655	0.176316	2.23267	0.025571	0.43493
LOC100644556	28.3731	0.388415	0.173985	2.23245	0.025585	0.43493
LOC100652041	31.2277	0.35954	0.161082	2.23203	0.0256128	0.43493
LOC100642544	2254.27	-0.347671	0.15579	-2.23167	0.0256369	0.43493
LOC105666027	601.463	-0.268435	0.120307	-2.23125	0.0256646	0.43493
LOC100645429	106.664	0.374477	0.167853	2.23098	0.0256824	0.43493
LOC100647897	61.9941	0.366321	0.164282	2.22983	0.0257589	0.43501
LOC100646357	469.639	-0.318549	0.142927	-2.22876	0.0258301	0.43501
LOC100650035	144.651	-0.392188	0.176007	-2.22825	0.0258636	0.43501
LOC100642312	449.776	-0.315817	0.14174	-2.22814	0.025871	0.43501
LOC100643864	524.623	0.282948	0.127043	2.22718	0.0259353	0.43501
LOC105665613	352.091	0.375555	0.168654	2.22678	0.025962	0.43501
LOC100651591	272.619	-0.30765	0.13819	-2.22629	0.025995	0.43501
LOC100651221	471.226	0.383239	0.172204	2.22549	0.0260484	0.435166
LOC100646760	208.188	0.363469	0.16364	2.22115	0.0263411	0.438313
LOC100644828	299.55	-0.314714	0.141758	-2.22008	0.0264135	0.438313
LOC100648907	333.209	-0.310828	0.140032	-2.21968	0.0264403	0.438313
LOC100647518	1848.51	-0.289165	0.130285	-2.21948	0.0264538	0.438313
LOC100642291	732.178	-0.314493	0.141739	-2.21881	0.0264995	0.438313
LOC100647387	1043.2	0.38414	0.173241	2.21738	0.0265974	0.438313
LOC110120276	4.65025	0.27909	0.125942	2.21602	0.0266898	0.438313
LOC100644508	686.341	-0.274417	0.123846	-2.21579	0.0267062	0.438313
LOC100631089	489.323	-0.390513	0.176267	-2.21546	0.0267285	0.438313
LOC100645560	160.338	-0.334592	0.151036	-2.21532	0.0267384	0.438313
LOC100651171	3211.62	0.334689	0.151103	2.21497	0.0267621	0.438313
LOC105666737	101.891	0.369465	0.166811	2.21488	0.0267686	0.438313
LOC100647728	273.806	0.303764	0.137225	2.21363	0.0268544	0.438912
LOC100645481	485.797	-0.387709	0.17521	-2.21283	0.0269095	0.438912
LOC100651495	596.094	0.25201	0.113907	2.21241	0.0269383	0.438912
LOC100644495	276.558	-0.38821	0.17554	-2.21152	0.0270001	0.439196
LOC105665617	363.785	-0.245877	0.111293	-2.20927	0.027156	0.43992
LOC100645886	401.013	-0.339099	0.153508	-2.209	0.0271747	0.43992
LOC100648099	58.9495	0.372927	0.168853	2.20858	0.0272036	0.43992
LOC100643536	3832	-0.389153	0.176319	-2.2071	0.0273074	0.43992
LOC100650663	677.603	0.366488	0.166057	2.207	0.0273142	0.43992
LOC100649090	1447.55	0.326651	0.14803	2.20665	0.0273385	0.43992
LOC100645495	163.869	-0.388885	0.176253	-2.2064	0.027356	0.43992
LOC100644831	427.215	-0.388326	0.176118	-2.20492	0.0274598	0.440268
LOC100644526	192.075	0.370496	0.168039	2.20482	0.0274666	0.440268
LOC100646044	27037.5	0.357601	0.162261	2.20386	0.0275342	0.440636
LOC100643684	10931.4	0.355323	0.161382	2.20176	0.0276824	0.442293
LOC100643342	378.926	-0.327075	0.148634	-2.20054	0.0277683	0.442391
LOC100649795	439.698	-0.316436	0.143808	-2.20041	0.027778	0.442391
LOC100643162	1252.05	0.300314	0.136537	2.1995	0.0278421	0.442699
LOC100643535	944.312	0.289934	0.131919	2.19782	0.0279618	0.443543
LOC100644470	200.296	0.280238	0.127526	2.1975	0.0279849	0.443543
LOC100643300	517.364	0.386986	0.176262	2.19552	0.0281267	0.444082
LOC100647853	1084.65	0.367914	0.167586	2.19538	0.0281366	0.444082
LOC100645506	22.8534	-0.34258	0.156126	-2.19426	0.028217	0.444082
LOC100652191	380.07	0.303329	0.138305	2.19319	0.0282938	0.444082
LOC100648499	160.585	-0.376407	0.171631	-2.19311	0.0282991	0.444082
LOC100646701	2854.76	0.243249	0.110939	2.19264	0.0283332	0.444082
LOC100649887	276.145	-0.296853	0.135386	-2.19264	0.0283332	0.444082
LOC100645660	789.677	-0.317398	0.144821	-2.19166	0.0284039	0.444485
LOC100645534	2198.85	-0.285188	0.130184	-2.19066	0.0284767	0.444921
LOC100643230	59.8327	0.374569	0.171098	2.1892	0.028582	0.44586
LOC110119489	24.5364	-0.376995	0.172309	-2.1879	0.0286772	0.446491
LOC100644783	204.843	-0.308858	0.141238	-2.18679	0.0287578	0.446491
LOC100652007	863.582	0.298676	0.136582	2.18679	0.0287578	0.446491
LOC100646422	807.304	-0.383654	0.17558	-2.18507	0.028884	0.447478
LOC100651290	863.003	0.283574	0.129823	2.18431	0.0289393	0.447478
LOC100645370	1784.42	-0.190735	0.0873644	-2.18322	0.0290198	0.447478
LOC100645265	182.256	-0.376396	0.172409	-2.18315	0.0290247	0.447478
LOC100642776	626.39	0.367429	0.168368	2.1823	0.0290873	0.447478
LOC100631078	71.5926	-0.238364	0.10923	-2.18223	0.0290928	0.447478
LOC100647671	4908.98	-0.34766	0.159445	-2.18044	0.029225	0.448427
LOC100647578	3096.51	0.323924	0.148603	2.17979	0.0292728	0.448427
LOC100642235	974.204	0.312807	0.143538	2.17927	0.0293118	0.448427
LOC100647417	387.594	-0.258122	0.118484	-2.17855	0.0293652	0.448427
LOC100644740	1367.63	-0.375956	0.172589	-2.17833	0.0293813	0.448427
LOC100651294	339.964	-0.323956	0.148766	-2.17762	0.0294341	0.448542
LOC100646088	104.38	-0.382073	0.175561	-2.1763	0.0295329	0.448844
LOC100644848	1176.33	0.328775	0.151115	2.17566	0.0295805	0.448844
LOC105666090	146.63	-0.355634	0.16349	-2.17527	0.02961	0.448844
LOC100649134	199.65	-0.317141	0.145817	-2.17493	0.0296355	0.448844
LOC100642438	35.987	0.317856	0.146202	2.17409	0.0296986	0.449112
LOC100652166	590.078	-0.245853	0.113144	-2.17292	0.0297865	0.449389
LOC110119407	113.977	0.334206	0.153863	2.1721	0.0298484	0.449389
LOC100642973	6.16704	0.265012	0.122072	2.17095	0.029935	0.449389
LOC110119561	13.8487	0.368318	0.169674	2.17074	0.0299505	0.449389
LOC100645366	1182.07	-0.321539	0.148143	-2.17046	0.0299718	0.449389
LOC100650043	3230.19	0.265314	0.122251	2.17023	0.0299895	0.449389
LOC100647270	846.771	0.30233	0.139544	2.16656	0.0302683	0.45288
LOC100650864	686.704	-0.293162	0.135482	-2.16385	0.0304758	0.455296
LOC100652290	682.514	0.328473	0.151889	2.16259	0.0305727	0.455979
LOC100648319	257.471	0.373364	0.172753	2.16125	0.0306757	0.455979
LOC100650235	251.494	-0.333962	0.154545	-2.16094	0.0307001	0.455979
LOC100649399	992.369	-0.335254	0.155185	-2.16035	0.0307459	0.455979
LOC100650679	445.435	-0.334767	0.155032	-2.15934	0.0308235	0.455979
LOC100643068	47.9891	0.348817	0.161547	2.15924	0.0308319	0.455979
LOC100643176	195.461	0.294073	0.136203	2.15908	0.0308443	0.455979
LOC100642289	1176.12	0.312965	0.145003	2.15834	0.0309014	0.456141
LOC100647223	1078.07	0.276181	0.128094	2.15608	0.0310777	0.458061
LOC100649702	514.228	0.309583	0.14389	2.15152	0.0314351	0.462639
LOC100642253	139.252	-0.333053	0.154904	-2.15006	0.0315506	0.463648
LOC100646024	314.949	-0.364168	0.169592	-2.14732	0.0317681	0.465621
LOC105665823	156.484	0.28319	0.131889	2.14718	0.031779	0.465621
LOC100649743	260.002	-0.29429	0.137122	-2.1462	0.0318573	0.466078
LOC105665610	644.118	0.225895	0.105422	2.14277	0.0321319	0.469401
LOC100646138	1085.13	0.262952	0.12276	2.142	0.0321937	0.46961
LOC100645134	494.175	-0.349337	0.163147	-2.14124	0.0322548	0.469809
LOC100646833	48.6856	0.345402	0.161413	2.13986	0.0323657	0.470731
LOC100649162	140.121	-0.354886	0.165956	-2.13844	0.0324812	0.471275
LOC105666807	7.40688	-0.193332	0.0904171	-2.13823	0.0324984	0.471275
LOC100647702	4725.77	0.288208	0.134868	2.13696	0.0326012	0.471707
LOC100647755	1844.02	-0.283877	0.13287	-2.13651	0.0326383	0.471707
LOC100649981	2803.54	-0.239943	0.112328	-2.1361	0.0326713	0.471707
LOC100643940	81.2594	0.332309	0.155626	2.1353	0.0327362	0.471954
LOC100650428	8.14159	0.315139	0.147685	2.13386	0.0328545	0.472616
LOC100650350	451.467	-0.345352	0.161876	-2.13344	0.0328888	0.472616
LOC100647426	8.50199	-0.315209	0.147778	-2.13299	0.0329254	0.472616
LOC100645651	487.729	-0.310165	0.145505	-2.13165	0.0330358	0.472913
LOC105666354	4.50132	0.262011	0.122919	2.13158	0.0330417	0.472913
LOC100646324	2025.94	-0.285742	0.134178	-2.12958	0.0332065	0.473567
LOC105666243	493	-0.312006	0.146559	-2.12888	0.0332642	0.473567
LOC100650753	35.6234	0.313751	0.147389	2.12872	0.0332772	0.473567
LOC100651090	467.145	0.271121	0.127365	2.1287	0.033279	0.473567
LOC110119729	110.772	0.375022	0.176317	2.12697	0.0334226	0.473959
LOC100645066	302.296	-0.253724	0.119309	-2.1266	0.033453	0.473959
LOC100650330	39.8461	0.374562	0.176226	2.12547	0.0335477	0.473959
LOC100644905	691.216	-0.23316	0.109723	-2.12499	0.0335872	0.473959
LOC100648840	26.5463	-0.369761	0.174008	-2.12496	0.0335897	0.473959
LOC110120173	45.4015	-0.373091	0.17558	-2.12491	0.0335941	0.473959
LOC100652107	612.47	-0.299957	0.141222	-2.12401	0.0336695	0.474347
LOC100645904	269.634	-0.372077	0.175704	-2.11764	0.0342057	0.480732
LOC100644345	520.863	-0.28568	0.134943	-2.11705	0.034256	0.480732
LOC100651510	485.724	-0.34986	0.165371	-2.1156	0.0343785	0.480732
LOC105665789	4.90809	-0.276234	0.130571	-2.11558	0.0343806	0.480732
LOC100651400	558.927	-0.34589	0.163578	-2.11453	0.0344699	0.480732
LOC100649739	468.491	-0.33641	0.159127	-2.1141	0.0345071	0.480732
LOC100644646	2165.9	-0.26468	0.125199	-2.11408	0.0345088	0.480732
LOC100648166	1761.51	-0.343748	0.162602	-2.11404	0.0345116	0.480732
LOC100646360	11440	-0.271864	0.128753	-2.11152	0.0347273	0.483057
LOC100644760	974.548	0.254463	0.120546	2.11091	0.0347797	0.483105
LOC100644473	3082.81	-0.296892	0.140758	-2.10925	0.0349234	0.483209
LOC100650683	394.065	-0.30374	0.144092	-2.10795	0.035035	0.483209
LOC105666068	143.949	0.34216	0.16233	2.10781	0.0350475	0.483209
LOC100644139	5174.4	0.244697	0.116104	2.10757	0.035068	0.483209
LOC100645021	287.785	0.303472	0.144037	2.1069	0.0351258	0.483209
LOC100642553	636.248	0.248892	0.118159	2.10641	0.0351686	0.483209
LOC100652286	332.508	-0.344652	0.163624	-2.10636	0.0351734	0.483209
LOC100642794	186.726	-0.323568	0.153659	-2.10576	0.0352255	0.483209
LOC100651152	517.159	-0.278486	0.132323	-2.10459	0.035327	0.483209
LOC100645422	1912.82	-0.21534	0.102341	-2.10414	0.0353662	0.483209
LOC100647522	994.216	0.255153	0.121284	2.10377	0.0353988	0.483209
LOC100651896	389.228	-0.288375	0.137082	-2.10367	0.0354069	0.483209
LOC100643845	1471.11	0.354262	0.168472	2.10279	0.0354842	0.483209
LOC100644020	221.384	-0.323451	0.153846	-2.10243	0.0355158	0.483209
LOC105666201	224.51	0.294191	0.139932	2.10238	0.03552	0.483209
LOC100646207	134.809	-0.35395	0.168611	-2.0992	0.0357991	0.484677
LOC100646810	517.225	0.344625	0.164172	2.09917	0.0358022	0.484677
LOC100645229	2226.73	-0.243691	0.116154	-2.09801	0.0359044	0.484677
LOC100644774	343.409	-0.295591	0.140968	-2.09687	0.0360051	0.484677
LOC100643218	1221.11	0.330595	0.157677	2.09666	0.036024	0.484677
LOC100646718	885.662	-0.19624	0.0936551	-2.09535	0.03614	0.484677
LOC100650086	134.845	0.367064	0.175196	2.09516	0.0361569	0.484677
LOC100651627	135.428	-0.354139	0.169062	-2.09473	0.0361954	0.484677
LOC100649382	437.368	-0.33602	0.16044	-2.09437	0.0362267	0.484677
LOC100652179	910.414	-0.299716	0.143155	-2.09365	0.0362914	0.484677
LOC100645344	4729.78	-0.329524	0.157448	-2.09291	0.036357	0.484677
LOC100642881	535.569	-0.30305	0.144803	-2.09284	0.0363632	0.484677
LOC100644242	81.7907	0.364591	0.174228	2.09261	0.0363843	0.484677
LOC100647697	794.339	0.260575	0.124538	2.09234	0.0364084	0.484677
LOC100650778	1202.06	0.274619	0.131274	2.09195	0.0364426	0.484677
LOC100644060	185.934	0.334802	0.160074	2.09154	0.0364793	0.484677
LOC100643178	427.192	-0.309205	0.147841	-2.09146	0.0364866	0.484677
LOC100644206	252.893	0.254416	0.121678	2.0909	0.0365374	0.484677
LOC100649369	8393.22	0.357376	0.17094	2.09065	0.036559	0.484677
LOC105666822	162.619	-0.346681	0.165931	-2.08932	0.0366793	0.485588
LOC100645052	204.019	-0.362114	0.17336	-2.0888	0.036726	0.485588
LOC110119813	1.66399	0.145543	0.0697238	2.08743	0.0368495	NA
LOC100650599	229.408	0.323065	0.154793	2.08708	0.0368809	0.486985
LOC100651551	582.416	0.302211	0.144898	2.08568	0.0370074	0.488004
LOC100643764	109.466	-0.337036	0.161695	-2.08439	0.0371243	0.488682
LOC100651214	323.946	0.366107	0.175703	2.08366	0.0371908	0.488682
LOC100652019	170.323	-0.305964	0.146874	-2.08318	0.0372349	0.488682
LOC100645030	554.279	-0.289632	0.139058	-2.08281	0.0372683	0.488682
LOC100650685	589.637	0.344723	0.165541	2.0824	0.0373059	0.488682
LOC105667121	358.185	0.291908	0.140243	2.08145	0.037393	0.48877
LOC100649755	823.294	-0.313283	0.150527	-2.08125	0.0374114	0.48877
LOC100650237	1713.74	-0.288079	0.138521	-2.07967	0.0375554	0.490004
LOC100647780	1146.93	-0.361552	0.173968	-2.07826	0.0376852	0.49105
LOC100643860	324.375	-0.283591	0.136617	-2.07581	0.0379115	0.493349
LOC100648718	432.942	-0.318532	0.153631	-2.07336	0.0381387	0.495324
LOC100650415	145.155	0.34581	0.166809	2.07309	0.0381635	0.495324
LOC100648881	417.447	-0.268364	0.129558	-2.07139	0.0383221	0.496731
LOC100645770	409.107	-0.285002	0.137655	-2.07041	0.0384139	0.497269
LOC105666538	2399.58	0.345967	0.167166	2.0696	0.0384894	0.497595
LOC100645970	141.085	-0.338882	0.163923	-2.06732	0.0387036	0.499711
LOC100645958	2076.24	0.323903	0.156781	2.06596	0.0388323	0.500573
LOC100647502	138.372	0.360045	0.174343	2.06515	0.0389087	0.500573
LOC100648895	173.143	-0.351555	0.170244	-2.06501	0.0389222	0.500573
LOC100647642	527.958	-0.301497	0.146061	-2.06418	0.0390004	0.500928
LOC100646979	286.088	-0.350728	0.169978	-2.06337	0.0390773	0.501009
LOC100648446	1967.47	-0.216043	0.104784	-2.06178	0.0392284	0.501009
LOC100645487	24.888	0.347371	0.168525	2.06124	0.03928	0.501009
LOC105666757	46.7935	0.357603	0.173505	2.06106	0.0392975	0.501009
LOC105667004	34.6301	-0.36065	0.174985	-2.06104	0.0392995	0.501009
LOC100644076	2902.72	0.199262	0.0966858	2.06092	0.0393107	0.501009
LOC100648189	74.2921	0.352167	0.171039	2.05898	0.0394961	0.502337
LOC100643970	789.018	-0.302172	0.146773	-2.05877	0.0395165	0.502337
LOC105666401	15.7857	0.341615	0.166028	2.05757	0.0396312	0.503148
LOC100652082	552.193	-0.243198	0.118355	-2.05482	0.0398965	0.50585
LOC100645852	225.95	-0.324623	0.158055	-2.05387	0.0399885	0.50585
LOC100648224	271.583	0.355668	0.173178	2.05378	0.0399975	0.50585
LOC100645828	1429.51	0.349996	0.170546	2.05221	0.0401493	0.506522
LOC100650367	236.291	-0.267248	0.130228	-2.05215	0.0401553	0.506522
LOC100647479	836.623	0.275971	0.134543	2.05118	0.0402497	0.506522
LOC110119541	57.1472	0.353527	0.172358	2.05112	0.0402554	0.506522
LOC100649897	200.864	0.357129	0.174308	2.04884	0.0404779	0.507861
LOC105666102	7.28157	-0.283398	0.13834	-2.04856	0.0405053	0.507861
LOC100647741	831.397	-0.352103	0.171888	-2.04845	0.0405159	0.507861
LOC100645555	14417	0.242073	0.118278	2.04666	0.0406918	0.50942
LOC100646115	18.7162	-0.337816	0.165219	-2.04466	0.0408884	0.511234
LOC100647759	3586.81	0.257516	0.126051	2.04296	0.0410568	0.511726
LOC100646865	353.189	0.32203	0.157642	2.04279	0.0410736	0.511726
LOC100649394	11.7822	0.308166	0.150919	2.04193	0.0411589	0.511726
LOC100645668	769.88	-0.302079	0.148	-2.04107	0.0412434	0.511726
LOC100648015	48.5874	-0.359708	0.176238	-2.04104	0.0412468	0.511726
LOC100648681	6455.51	-0.359285	0.17605	-2.04081	0.0412699	0.511726
LOC100643332	4869.7	0.217657	0.106663	2.04061	0.04129	0.511726
LOC100646586	469.7	-0.293394	0.143826	-2.03992	0.0413582	0.511931
LOC105666838	236.16	-0.282152	0.138393	-2.03877	0.041473	0.51271
LOC100644658	104.67	0.347137	0.170355	2.03773	0.0415772	0.513357
LOC100647276	16.9058	-0.32824	0.161145	-2.03693	0.0416573	0.513416
LOC100643712	157.034	-0.271157	0.133165	-2.03625	0.0417256	0.513416
LOC100649476	646.094	-0.217297	0.106788	-2.03485	0.0418656	0.513416
LOC110119287	1785.61	-0.263876	0.129723	-2.03415	0.0419362	0.513416
LOC100645954	407.885	-0.30637	0.150696	-2.03303	0.0420497	0.513416
LOC100651555	307.434	-0.335885	0.165217	-2.03299	0.0420533	0.513416
LOC100645792	68.1507	0.350878	0.172594	2.03297	0.0420559	0.513416
LOC100647482	189.904	-0.253608	0.124764	-2.0327	0.0420826	0.513416
LOC100652088	616.647	-0.334012	0.164381	-2.03194	0.0421595	0.513416
LOC100646552	9.71229	-0.324172	0.159547	-2.03183	0.0421704	0.513416
LOC100642850	1030.05	-0.28728	0.141418	-2.03142	0.042212	0.513416
LOC100645380	1495.64	-0.25286	0.124499	-2.03102	0.0422525	0.513416
LOC100651636	1455.36	0.342306	0.168542	2.03098	0.0422569	0.513416
LOC100650658	106.793	0.323046	0.159213	2.02901	0.0424568	0.51506
LOC110120342	12.2652	0.333914	0.164601	2.02863	0.0424963	0.51506
LOC100651679	639.889	0.263921	0.130162	2.02763	0.0425976	0.515655
LOC100651418	29.9158	-0.35512	0.175225	-2.02665	0.0426977	0.516236
LOC100652233	510.078	-0.268059	0.13232	-2.02584	0.0427816	0.516618
LOC100651332	3062.91	0.313185	0.154642	2.02522	0.0428445	0.516746
LOC100648164	227.351	-0.353974	0.174921	-2.02362	0.0430097	0.517985
LOC100644893	362.684	0.321898	0.159103	2.02321	0.0430519	0.517985
LOC100648022	1011.23	0.282899	0.139889	2.02232	0.0431438	0.51808
LOC100647760	249.418	-0.294591	0.145711	-2.02175	0.0432019	0.51808
LOC100647415	2293.28	0.2948	0.145825	2.02161	0.043217	0.51808
LOC100642790	551.261	-0.242717	0.120093	-2.02108	0.0432714	0.518104
LOC100645959	1557.2	-0.282996	0.140189	-2.01868	0.043521	0.520463
LOC100646523	488.545	0.327219	0.162177	2.01766	0.0436264	0.521093
LOC105665690	78.7523	0.343962	0.170576	2.01647	0.0437504	0.521944
LOC100647604	262.82	-0.294837	0.146352	-2.01457	0.0439494	0.522868
LOC100650166	738.299	0.279844	0.139013	2.01307	0.0441071	0.522868
LOC100652061	1153.29	0.269608	0.133932	2.01302	0.0441128	0.522868
LOC100646661	349.558	0.301592	0.149835	2.01282	0.0441334	0.522868
LOC100645449	184.376	0.347487	0.172761	2.01138	0.0442856	0.522868
LOC105666478	65.1171	-0.323447	0.160861	-2.01073	0.044354	0.522868
LOC100648242	386.071	0.305024	0.1517	2.0107	0.0443573	0.522868
LOC100645386	6980.01	0.288354	0.143442	2.01025	0.0444045	0.522868
LOC100647067	736.167	-0.239999	0.119394	-2.01015	0.0444158	0.522868
LOC100644405	457.545	0.272597	0.135635	2.00979	0.0444534	0.522868
LOC100643495	1915.76	0.303957	0.151263	2.00946	0.0444883	0.522868
LOC100648599	1295.24	0.217386	0.108218	2.00878	0.04456	0.522868
LOC100651535	101.652	-0.347368	0.172971	-2.00824	0.0446178	0.522868
LOC105666529	2114.6	-0.316872	0.157792	-2.00816	0.0446262	0.522868
LOC105666028	29.1858	0.338461	0.168554	2.00803	0.04464	0.522868
LOC105666908	174.449	0.346169	0.17242	2.00771	0.0446738	0.522868
LOC100642375	145.786	-0.300204	0.149648	-2.00607	0.044849	0.523495
LOC100645993	37.3117	0.346409	0.172706	2.00577	0.0448811	0.523495
LOC100650560	6097.34	-0.241954	0.120632	-2.00572	0.0448862	0.523495
LOC100648620	1066.28	-0.245817	0.122637	-2.00443	0.0450236	0.523977
LOC105666314	501.332	0.281483	0.140436	2.00434	0.0450334	0.523977
LOC100643429	174.11	-0.319556	0.15967	-2.00136	0.0453539	0.526625
LOC100643307	12196.7	-0.32586	0.16283	-2.00123	0.0453675	0.526625
LOC100642686	24219.7	0.312516	0.156219	2.0005	0.045446	0.526858
LOC105665935	156.565	-0.340361	0.170217	-1.99957	0.0455463	0.526858
LOC110119539	2.68412	0.181572	0.0908117	1.99944	0.0455609	0.526858
LOC100647109	32.168	0.352187	0.176199	1.9988	0.04563	0.526858
LOC100646012	7631.37	-0.270599	0.135396	-1.99858	0.0456539	0.526858
LOC100646347	410.563	-0.322549	0.161511	-1.99707	0.0458175	0.527462
LOC100647727	273.253	0.322619	0.161559	1.99691	0.0458348	0.527462
LOC100643008	1350.31	0.330121	0.16534	1.99662	0.0458662	0.527462
LOC100642576	1191.1	-0.235201	0.117884	-1.99519	0.0460218	0.528215
LOC100642563	103.493	-0.323093	0.161999	-1.99441	0.0461076	0.528215
LOC100652247	2455.34	0.351371	0.176212	1.99403	0.0461493	0.528215
LOC100644931	418.694	0.338554	0.169817	1.99364	0.0461917	0.528215
LOC100647303	253.782	-0.25014	0.1255	-1.99315	0.0462455	0.528215
LOC100651912	106.629	0.350527	0.175891	1.99287	0.0462757	0.528215
LOC100647304	2.79834	-0.209455	0.105137	-1.9922	0.0463491	0.528215
LOC100651960	1163.8	-0.23377	0.11737	-1.99174	0.0463996	0.528215
LOC100650994	223.438	0.259357	0.130243	1.99133	0.0464447	0.528215
LOC100650316	830.182	-0.253738	0.127434	-1.99114	0.0464658	0.528215
LOC100649992	103.693	-0.318934	0.160245	-1.99028	0.0465598	0.528676
LOC100645889	631.508	0.257714	0.129629	1.9881	0.046801	0.530804
LOC105665630	1464.15	0.20093	0.101128	1.98689	0.0469345	0.531709
LOC105666435	17.1311	-0.336387	0.169358	-1.98625	0.0470059	0.531909
LOC100642730	597.409	-0.276901	0.139452	-1.98564	0.0470729	0.532059
Mpk	593.086	-0.276732	0.139511	-1.98358	0.0473021	0.534039
LOC100645143	744.014	-0.269854	0.136084	-1.983	0.0473671	0.534163
LOC100643931	22.1045	-0.349336	0.176222	-1.98237	0.0474378	0.53435
LOC100648608	1016.68	-0.262068	0.132314	-1.98066	0.0476298	0.534912
LOC105666877	317.371	0.236387	0.119434	1.97922	0.047791	0.534912
LOC100650132	547.718	-0.322314	0.162853	-1.97917	0.0477966	0.534912
LOC100646874	307.497	0.248872	0.125801	1.97829	0.0478956	0.534912
LOC110120016	15.9241	0.315692	0.159599	1.97803	0.0479255	0.534912
LOC100645907	57.9592	-0.347872	0.175931	-1.97732	0.0480056	0.534912
LOC100650442	1340.36	0.269569	0.136384	1.97655	0.0480924	0.534912
LOC100644509	377.223	-0.291706	0.147618	-1.97608	0.0481455	0.534912
LOC100651622	698.174	-0.243686	0.123348	-1.97559	0.0482014	0.534912
LOC100643619	251.111	-0.273102	0.138265	-1.97521	0.0482442	0.534912
LOC100649151	2261.86	0.290697	0.147174	1.97519	0.0482461	0.534912
LOC100642685	109.214	0.339728	0.172023	1.97491	0.0482789	0.534912
LOC100647462	2603.93	-0.247384	0.125272	-1.97479	0.0482925	0.534912
LOC100644011	140.2	0.347338	0.175956	1.97401	0.0483808	0.534912
LOC100645890	609.156	-0.296886	0.150413	-1.97381	0.0484038	0.534912
LOC100649126	1085.53	-0.30916	0.156633	-1.97379	0.0484059	0.534912
LOC100650704	234.851	0.332192	0.168361	1.9731	0.0484846	0.534912
LOC100650436	1553.64	0.346535	0.175735	1.97191	0.0486193	0.534912
LOC110119976	219.22	-0.346364	0.175649	-1.97191	0.0486197	0.534912
LOC100650033	9.81725	-0.302083	0.15321	-1.97169	0.0486451	0.534912
LOC100644476	455.093	0.317989	0.161285	1.97159	0.0486561	0.534912
LOC100648226	197.688	0.33196	0.168434	1.97086	0.0487394	0.534912
LOC105666933	29.6121	-0.332148	0.168548	-1.97064	0.0487652	0.534912
LOC100645276	388.127	-0.232907	0.118199	-1.97046	0.0487857	0.534912
LOC100649087	33.1859	0.340382	0.172822	1.96956	0.048889	0.535101
LOC100642833	982.82	0.335006	0.170113	1.96931	0.0489175	0.535101
LOC100651813	355.015	-0.327682	0.166453	-1.96862	0.0489972	0.535101
LOC105665726	2143.33	0.290364	0.147511	1.96842	0.0490194	0.535101
LOC100644525	1921.65	0.224096	0.113908	1.96735	0.0491431	0.53586
LOC100646804	41.4915	0.340282	0.173049	1.96639	0.0492533	0.536056
LOC100643226	227.833	0.259828	0.13217	1.96586	0.0493143	0.536056
LOC105666782	27.3773	0.335011	0.170448	1.96548	0.0493591	0.536056
LOC100643604	47.4793	-0.345147	0.175619	-1.96531	0.0493779	0.536056
LOC100647632	1254.94	0.213688	0.108831	1.96348	0.0495901	0.537095
LOC105666586	636.929	-0.28373	0.144512	-1.96337	0.0496036	0.537095
LOC100646104	233.021	0.285032	0.145196	1.96308	0.0496365	0.537095
LOC100649850	1084.79	-0.242454	0.123665	-1.96058	0.0499282	0.539365
LOC100650789	33412.9	0.226469	0.115525	1.96035	0.0499553	0.539365
LOC100646666	14.981	0.28966	0.147822	1.95953	0.0500513	0.539696
LOC100645417	401.66	0.345432	0.176317	1.95915	0.0500952	0.539696
LOC100649876	507.639	-0.300719	0.153573	-1.95815	0.050212	0.540196
LOC100644950	340.402	0.294094	0.150225	1.95769	0.0502664	0.540196
LOC105666865	205.96	0.338286	0.172861	1.95698	0.0503498	0.540196
LOC100643813	1216.09	0.224142	0.114543	1.95684	0.0503665	0.540196
LOC100648445	186.47	-0.296898	0.151755	-1.95643	0.0504146	0.540196
LOC100645499	422.445	-0.316928	0.162128	-1.9548	0.050607	0.54156
LOC105666259	861.101	-0.269014	0.137684	-1.95385	0.0507186	0.54156
LOC100644780	778.679	0.240163	0.122957	1.95322	0.0507934	0.54156
LOC100643955	119.753	0.338334	0.173336	1.9519	0.0509503	0.54156
LOC100644901	207.702	0.319044	0.163464	1.95177	0.0509651	0.54156
LOC100650924	362.663	0.308441	0.158034	1.95175	0.0509684	0.54156
LOC100652076	522.766	-0.298698	0.153048	-1.95166	0.0509785	0.54156
LOC105666944	138.787	0.284018	0.145542	1.95145	0.0510031	0.54156
LOC100651676	707.342	0.214969	0.110173	1.95119	0.0510347	0.54156
LOC105666290	80.3999	-0.341625	0.175265	-1.9492	0.0512721	0.54207
LOC105667079	184.037	0.332469	0.170593	1.94891	0.0513066	0.54207
LOC100648998	1056.75	-0.30741	0.157766	-1.94852	0.0513526	0.54207
LOC105666550	110.856	-0.340159	0.174574	-1.94851	0.0513541	0.54207
LOC100646779	100.205	0.341925	0.175482	1.94849	0.0513569	0.54207
LOC100643506	120.598	-0.333651	0.171428	-1.94631	0.0516181	0.544246
LOC100648579	6399.09	0.337955	0.173855	1.94389	0.0519089	0.544534
LOC100650583	86.745	-0.302132	0.155427	-1.94388	0.0519103	0.544534
LOC100648333	95.8465	0.342209	0.176061	1.94369	0.0519327	0.544534
LOC100645672	244.327	-0.265273	0.136536	-1.94288	0.0520311	0.544534
LOC100648433	26.8349	0.334647	0.172245	1.94286	0.0520333	0.544534
LOC100647695	566.707	0.313007	0.161132	1.94255	0.0520702	0.544534
LOC100647141	675.78	-0.333038	0.171444	-1.94255	0.0520704	0.544534
LOC100645132	400.494	0.292333	0.150506	1.94233	0.0520972	0.544534
LOC100643073	3634.96	0.342173	0.176263	1.94126	0.0522268	0.544534
LOC100648211	634.198	-0.302759	0.156001	-1.94075	0.0522891	0.544534
LOC100649555	88.8503	-0.326525	0.168297	-1.94017	0.0523592	0.544534
LOC100651342	3312.93	0.296091	0.152665	1.93947	0.0524437	0.544534
LOC100643200	62.9362	0.336254	0.173403	1.93915	0.0524835	0.544534
LOC110119498	733.164	-0.263558	0.135933	-1.93888	0.0525157	0.544534
LOC100647623	532.922	0.300792	0.155141	1.93883	0.0525225	0.544534
LOC100642982	1708.44	-0.30101	0.155256	-1.93879	0.0525263	0.544534
LOC100643253	1359.74	0.202423	0.104488	1.93729	0.0527094	0.544791
LOC100646946	260.854	0.258211	0.133312	1.93689	0.0527592	0.544791
LOC100648656	442.309	-0.300208	0.154998	-1.93685	0.0527633	0.544791
LOC100647114	22.932	0.338415	0.174769	1.93636	0.0528242	0.544791
LOC100648618	665.421	-0.319874	0.165196	-1.93634	0.0528266	0.544791
LOC100651139	1372.57	-0.292366	0.151043	-1.93565	0.0529105	0.545089
LOC100652057	482.886	-0.290831	0.150302	-1.93498	0.0529922	0.545362
LOC100647865	252.115	0.286988	0.148411	1.93374	0.053145	0.546366
LOC100649829	73.6117	0.320985	0.166049	1.93307	0.0532274	0.546644
LOC100651334	91.3126	-0.32548	0.168459	-1.9321	0.0533473	0.547308
LOC100646204	488.754	0.204827	0.10614	1.92978	0.0536336	0.549537
LOC100643671	31.6067	0.33103	0.171606	1.92901	0.0537302	0.549537
LOC100650460	39181	0.258487	0.134021	1.92871	0.0537666	0.549537
LOC100651065	365.961	-0.299408	0.155332	-1.92754	0.0539129	0.549537
LOC100648647	205.285	0.296434	0.153807	1.9273	0.0539417	0.549537
LOC100649469	16.2514	0.312063	0.161933	1.92711	0.0539661	0.549537
LOC100646082	262.964	0.235778	0.122358	1.92695	0.053986	0.549537
LOC100643207	268.234	-0.276139	0.143427	-1.92529	0.0541925	0.549537
LOC100645117	38.4163	0.334926	0.17398	1.92509	0.0542187	0.549537
LOC100652244	1160.45	-0.338509	0.175876	-1.92471	0.0542661	0.549537
LOC100645994	213.162	0.290352	0.150956	1.92343	0.0544263	0.549537
LOC100645480	158.788	-0.333219	0.173329	-1.92247	0.0545468	0.549537
LOC105666125	132.45	0.297828	0.154925	1.9224	0.054555	0.549537
LOC110119204	5.09124	0.225393	0.117246	1.92239	0.0545572	0.549537
LOC100647927	201.505	0.325521	0.169338	1.92231	0.0545661	0.549537
LOC100650059	49.5794	-0.326962	0.170131	-1.92182	0.054628	0.549537
LOC100647831	162.127	-0.290979	0.151411	-1.92179	0.0546328	0.549537
LOC100645591	185.192	0.30407	0.15833	1.92049	0.0547965	0.549537
LOC100651165	2325.64	-0.338182	0.176094	-1.92047	0.0547989	0.549537
LOC100647850	960.278	0.243128	0.126606	1.92034	0.0548147	0.549537
LOC100645825	700.164	0.205835	0.107227	1.91961	0.0549072	0.549537
LOC110119414	92.1528	0.330386	0.172272	1.91782	0.0551341	0.549537
LOC110119347	30.6653	0.336495	0.175473	1.91765	0.0551557	0.549537
LOC100642818	529.655	0.278879	0.145449	1.91737	0.0551908	0.549537
LOC100649224	137.774	-0.320664	0.167271	-1.91703	0.0552341	0.549537
LOC100642353	946.634	-0.273763	0.142822	-1.91681	0.0552619	0.549537
LOC100649598	377.036	0.247732	0.129245	1.91676	0.0552681	0.549537
LOC100645444	1659.9	0.303189	0.158184	1.91669	0.0552774	0.549537
LOC100643574	4388.39	0.25416	0.132634	1.91625	0.0553327	0.549537
LOC100644666	26.5279	-0.315004	0.164451	-1.91549	0.0554301	0.549537
LOC100647989	261.725	-0.279144	0.145743	-1.91531	0.0554525	0.549537
LOC100648754	459.857	-0.283468	0.14802	-1.91506	0.0554847	0.549537
LOC105666200	399.004	-0.276126	0.144231	-1.91446	0.0555608	0.549537
LOC100649686	7.08351	-0.254338	0.132871	-1.91418	0.0555973	0.549537
LOC100647937	1354.66	-0.285247	0.149019	-1.91416	0.0555991	0.549537
LOC100645437	248.491	0.327993	0.171479	1.91273	0.055783	0.549537
LOC100649700	1292.68	0.262626	0.137332	1.91234	0.0558325	0.549537
LOC100644711	406.27	-0.291023	0.152184	-1.91231	0.0558359	0.549537
LOC100645259	344.831	-0.335596	0.175524	-1.91197	0.0558803	0.549537
LOC100648953	445.762	-0.23951	0.125316	-1.91124	0.0559734	0.549537
LOC100646238	261.887	0.303834	0.158999	1.91092	0.0560146	0.549537
LOC100648538	2098.75	0.313511	0.164072	1.91082	0.056028	0.549537
LOC100650808	1510.1	-0.311571	0.163096	-1.91036	0.0560872	0.549537
LOC100645582	515.784	-0.267972	0.1403	-1.90999	0.0561347	0.549537
LOC110120284	33.1657	-0.335193	0.175516	-1.90976	0.0561638	0.549537
LOC100646645	620.908	-0.206827	0.108332	-1.9092	0.0562368	0.549537
LOC100647423	389.946	-0.288573	0.151165	-1.909	0.0562619	0.549537
LOC100651778	82.6437	-0.33645	0.176248	-1.90895	0.0562683	0.549537
LOC100644737	49.188	0.31682	0.165978	1.9088	0.0562873	0.549537
LOC100645780	8010.76	0.208784	0.109408	1.90831	0.0563515	0.549622
LOC100643586	1285.72	0.27692	0.145199	1.90717	0.056498	0.550012
LOC100642763	370.733	-0.268494	0.140813	-1.90674	0.0565539	0.550012
LOC100643665	619.08	-0.313873	0.164629	-1.90654	0.0565796	0.550012
LOC100652138	790.561	0.215658	0.11313	1.90628	0.0566139	0.550012
LOC100642811	3.03514	0.208195	0.109305	1.90471	0.0568175	0.550585
LOC100647285	27.6548	0.299862	0.157457	1.9044	0.0568578	0.550585
LOC100642523	445.741	-0.280206	0.14714	-1.90435	0.0568652	0.550585
LOC100651545	908.105	-0.262072	0.137635	-1.90411	0.0568956	0.550585
LOC100646034	256.124	-0.271957	0.142935	-1.90266	0.0570851	0.551548
LOC110119810	36.2196	-0.333172	0.175134	-1.90238	0.0571211	0.551548
LOC100642230	423.992	-0.317854	0.167129	-1.90184	0.0571917	0.551548
LOC100650358	239.839	-0.299596	0.157556	-1.90152	0.0572339	0.551548
LOC105666018	7.07464	-0.279707	0.147136	-1.90101	0.0573013	0.551548
LOC100647798	510.081	0.249514	0.131269	1.90079	0.0573297	0.551548
LOC110120082	258.106	0.2946	0.15503	1.90027	0.0573975	0.551663
LOC100647440	436.271	0.223831	0.11788	1.8988	0.0575907	0.552481
LOC105666410	252.587	-0.326946	0.172188	-1.89877	0.0575944	0.552481
LOC100644757	239.111	-0.281331	0.148243	-1.89777	0.0577263	0.553211
LOC100645121	252.588	-0.241858	0.12751	-1.89678	0.0578576	0.553932
LOC100646660	722.94	0.187601	0.0989469	1.89598	0.0579629	0.554404
LOC100643847	178.714	0.252195	0.133057	1.89539	0.0580402	0.554606
LOC100649005	345.419	0.301252	0.159102	1.89345	0.0582985	0.556537
LOC100647263	110.107	-0.319906	0.169054	-1.89233	0.0584475	0.55701
LOC100643757	184.374	-0.303564	0.160427	-1.89223	0.0584607	0.55701
LOC100646078	792.662	0.325939	0.172319	1.89148	0.0585604	0.557423
LOC100648184	191.211	0.273655	0.144803	1.88984	0.0587793	0.558315
LOC100649507	404.829	0.270191	0.142987	1.88961	0.0588097	0.558315
LOC100645335	3617.4	-0.220739	0.116824	-1.88951	0.0588235	0.558315
LOC100647229	3766.83	-0.332816	0.176319	-1.88758	0.0590818	0.56023
LOC100644608	68.1322	0.328813	0.174286	1.88662	0.0592109	0.560622
LOC100647433	886.775	-0.237311	0.125799	-1.88643	0.0592366	0.560622
LOC100645986	288.385	-0.287025	0.152233	-1.88543	0.0593717	0.561364
LOC100643782	159.542	-0.301242	0.159908	-1.88384	0.0595866	0.562614
LOC100643513	147	-0.32523	0.172663	-1.88361	0.0596178	0.562614
LOC100642789	183.229	-0.317414	0.168562	-1.88307	0.0596906	0.562764
LOC100650988	26.8138	-0.292303	0.155372	-1.88131	0.0599298	0.563644
LOC100648016	419.777	0.234482	0.12464	1.88128	0.0599338	0.563644
LOC100643749	2914.62	0.229068	0.121788	1.88086	0.0599903	0.563644
LOC100648265	7.04367	-0.177285	0.0942711	-1.88059	0.0600279	0.563644
LOC100644736	114.017	0.265728	0.141347	1.87997	0.0601124	0.563644
LOC100647530	171.969	0.321989	0.171282	1.87987	0.0601258	0.563644
LOC100643010	463.235	0.287058	0.152754	1.87921	0.0602153	0.563682
LOC100645405	758.241	-0.325376	0.173167	-1.87897	0.0602483	0.563682
LOC105666264	153.303	-0.327236	0.174193	-1.87859	0.0603009	0.563682
LOC100645032	1.43061	-0.143698	0.0765271	-1.87774	0.0604165	NA
LOC110120345	66.8683	-0.299599	0.159612	-1.87705	0.0605117	0.56437
LOC100643854	534.683	-0.231978	0.123606	-1.87676	0.0605517	0.56437
LOC100642569	108.927	0.292996	0.156127	1.87665	0.0605658	0.56437
LOC100651438	19.3403	0.260529	0.138846	1.87638	0.0606027	0.56437
LOC100644521	461.563	0.283271	0.151024	1.87567	0.0607003	0.564747
LOC100645006	45.7379	-0.327908	0.174894	-1.8749	0.0608071	0.565208
LOC100648428	74.0502	-0.304845	0.162733	-1.87329	0.0610283	0.566617
LOC100652300	496.225	-0.272975	0.145745	-1.87297	0.0610732	0.566617
LOC110120240	6.49438	-0.270364	0.144468	-1.87145	0.0612828	0.566951
LOC100650814	1483.3	0.316463	0.169144	1.87097	0.0613499	0.566951
LOC100651987	1030.34	0.329274	0.175992	1.87096	0.0613509	0.566951
LOC100644749	2290.45	-0.22881	0.122313	-1.87069	0.0613887	0.566951
LOC100647930	426.878	0.285097	0.152407	1.87063	0.0613958	0.566951
LOC100646583	1197.08	-0.201062	0.10753	-1.86982	0.0615085	0.567075
LOC105666814	60.1626	0.321649	0.172031	1.86971	0.061524	0.567075
LOC100651272	344.491	0.304187	0.162831	1.86811	0.0617464	0.568417
LOC100648585	498.326	-0.297181	0.159138	-1.86744	0.0618402	0.568417
LOC100652248	79.7176	-0.323402	0.17318	-1.86743	0.0618419	0.568417
LOC100643367	339.215	0.220283	0.118017	1.86653	0.0619666	0.569034
LOC100651424	213.361	-0.263008	0.140959	-1.86585	0.0620624	0.569385
LOC100646501	275.529	-0.243877	0.13074	-1.86536	0.062131	0.569486
LOC105666915	296.007	-0.313878	0.168376	-1.86416	0.0622999	0.570506
LOC100649391	145.532	-0.316019	0.169709	-1.86212	0.0625857	0.571272
LOC100645918	431.891	-0.25905	0.139118	-1.8621	0.0625895	0.571272
LOC100652321	114.205	-0.323906	0.173976	-1.86178	0.0626339	0.571272
LOC105666325	3585.73	-0.32791	0.176152	-1.86152	0.062671	0.571272
LOC100645586	542.526	-0.204469	0.109841	-1.86151	0.0626724	0.571272
LOC100646387	60.1084	0.327362	0.175951	1.86053	0.0628106	0.572004
LOC100650792	404.675	-0.326235	0.1754	-1.85995	0.0628929	0.572227
LOC100652263	249.991	0.326036	0.175451	1.85827	0.0631301	0.573858
LOC100645775	302.978	-0.320544	0.17257	-1.85747	0.0632441	0.574366
LOC100650779	605.912	-0.234746	0.126436	-1.85664	0.0633629	0.574917
LOC105666547	1076.1	-0.254624	0.137241	-1.8553	0.063553	0.576113
LOC100649081	120.295	0.298689	0.161039	1.85476	0.0636309	0.576291
LOC100651050	265.556	0.321894	0.173644	1.85376	0.0637739	0.576341
LOC100647682	256.434	-0.263694	0.14226	-1.8536	0.0637966	0.576341
LOC100643801	922.443	0.31364	0.169217	1.85348	0.0638141	0.576341
LOC100648473	2484.05	-0.326416	0.176147	-1.85309	0.0638695	0.576341
LOC100648632	1259.03	-0.264974	0.143023	-1.85268	0.0639288	0.57635
LOC100651059	1373.08	-0.254882	0.137624	-1.85201	0.0640239	0.57647
LOC100647419	707.764	0.195501	0.105575	1.85177	0.0640587	0.57647
LOC100650087	1525.1	-0.234548	0.126716	-1.85097	0.0641738	0.576752
LOC100649073	251.611	-0.323113	0.174586	-1.85074	0.0642066	0.576752
LOC100650967	15424.7	-0.251746	0.136097	-1.84975	0.0643497	0.577512
LOC100642961	186.477	-0.313002	0.169307	-1.84873	0.0644972	0.57812
LOC105666524	238.224	0.324438	0.175524	1.84839	0.0645452	0.57812
LOC110120153	21.2005	0.262999	0.14231	1.84807	0.0645928	0.57812
LOC100650659	71.2249	-0.314142	0.170033	-1.84754	0.0646691	0.57828
LOC100649424	1637.09	0.188869	0.102273	1.84672	0.0647881	0.578374
LOC100645007	2942.32	0.205797	0.111445	1.84662	0.0648027	0.578374
LOC105665784	333.627	0.234866	0.127212	1.84626	0.0648551	0.578374
LOC100648750	7.99296	0.247701	0.134225	1.84541	0.0649778	0.578946
LOC100643873	1148.59	0.235676	0.127746	1.84487	0.0650557	0.579098
LOC100643257	112.4	-0.317612	0.172195	-1.84449	0.065112	0.579098
LOC100648814	680.356	-0.248854	0.134978	-1.84367	0.065231	0.579636
LOC100648278	1494.65	-0.20153	0.10943	-1.84162	0.06553	0.58177
LOC100651343	818.147	0.291587	0.158434	1.84042	0.065706	0.582809
LOC110119623	31.233	0.275549	0.149792	1.83955	0.0658344	0.583425
LOC100649174	1867.22	0.297195	0.161598	1.83911	0.0658994	0.583478
LOC100642804	1258.66	0.212477	0.115561	1.83865	0.065966	0.583545
LOC100651500	5.53289	0.237039	0.1291	1.83609	0.0663442	0.586366
LOC100647714	169.278	-0.260507	0.141929	-1.83548	0.066435	0.586645
Def	10.8194	-0.202902	0.110633	-1.83401	0.0666532	0.587197
LOC100647166	8.67563	-0.22505	0.122762	-1.83323	0.0667686	0.587197
LOC100644663	2695.72	0.244059	0.13315	1.83296	0.066809	0.587197
LOC100650786	59.5218	0.317659	0.173315	1.83285	0.0668252	0.587197
LOC100651691	368.989	0.204593	0.11164	1.83262	0.0668593	0.587197
LOC110119538	3.86647	0.228543	0.1248	1.83127	0.0670596	0.587197
LOC100652017	128.073	-0.292021	0.159486	-1.83101	0.067099	0.587197
LOC100652325	220.897	0.256505	0.1401	1.83087	0.0671202	0.587197
LOC105665984	32.1595	0.321852	0.175864	1.83012	0.0672326	0.587197
LOC100642345	393.122	-0.295751	0.161611	-1.83002	0.0672471	0.587197
LOC105666139	90.5076	-0.316451	0.172951	-1.82972	0.0672919	0.587197
LOC100649215	22.6657	-0.311977	0.170521	-1.82955	0.0673175	0.587197
LOC100644008	207.792	0.308821	0.168803	1.82947	0.0673286	0.587197
LOC100645001	290.131	-0.255084	0.139446	-1.82927	0.0673591	0.587197
LOC100648479	138.471	-0.322327	0.176259	-1.82872	0.067442	0.587197
LOC100646052	88.1128	-0.317313	0.17352	-1.82868	0.0674475	0.587197
LOC100651235	546.395	0.251505	0.137593	1.82789	0.0675667	0.587589
LOC100649207	7508.7	0.300411	0.164376	1.82758	0.067612	0.587589
LOC100650853	640.918	-0.281464	0.154052	-1.82707	0.0676889	0.587589
LOC100645193	393.183	0.229259	0.12554	1.82618	0.0678232	0.587589
LOC100646000	195.816	-0.292038	0.159935	-1.82598	0.0678535	0.587589
LOC100646048	27521.3	0.277393	0.151978	1.82522	0.0679676	0.587589
LOC100650889	18033	0.250179	0.137091	1.82491	0.0680141	0.587589
LOC100643144	468.519	0.195968	0.107387	1.82488	0.0680184	0.587589
LOC100643107	292.265	-0.26014	0.142569	-1.82466	0.068052	0.587589
LOC105666950	62.6864	0.318799	0.174739	1.82443	0.0680867	0.587589
LOC105666438	30.7391	0.318889	0.175108	1.8211	0.0685918	0.589832
LOC100651426	387.603	-0.242573	0.13321	-1.82098	0.0686092	0.589832
LOC100647058	1164.82	-0.267809	0.147078	-1.82086	0.0686279	0.589832
LOC100642579	2636.88	0.253233	0.139109	1.82039	0.0686995	0.589832
LOC100642491	87.5918	0.293294	0.161116	1.82039	0.0687004	0.589832
LOC100646448	78.1861	-0.296897	0.163098	-1.82036	0.0687044	0.589832
LOC100647630	609.59	-0.278466	0.153025	-1.81975	0.0687978	0.590122
LOC100650311	487.113	0.300893	0.165436	1.81879	0.0689432	0.590258
LOC100644842	801.978	-0.266159	0.146341	-1.81876	0.0689482	0.590258
LOC100648694	362.821	-0.215222	0.118359	-1.81838	0.0690061	0.590258
LOC100647504	682.462	0.221282	0.121712	1.81808	0.0690525	0.590258
LOC100643466	630.437	-0.273322	0.150373	-1.81763	0.0691204	0.590329
LOC100645379	199.574	-0.278958	0.153633	-1.81575	0.069409	0.592282
LOC100646038	9.06233	0.278864	0.153618	1.8153	0.0694774	0.592355
LOC100642608	44.8203	-0.31889	0.175716	-1.8148	0.069554	0.592497
LOC100648944	168.26	0.275625	0.151916	1.81433	0.0696269	0.592607
LOC100649007	27.9739	0.315317	0.173832	1.81391	0.0696908	0.592613
LOC100646474	1029.37	0.176754	0.0974633	1.81355	0.0697474	0.592613
LOC105667002	64.3635	0.312448	0.172346	1.81291	0.0698464	0.592945
LOC100650773	8.90298	0.246781	0.136172	1.81227	0.0699438	0.593263
LOC100647466	1281.15	-0.28835	0.159235	-1.81084	0.0701656	0.594309
LOC100647290	491.975	0.275766	0.152298	1.8107	0.0701874	0.594309
LOC100645796	318.613	-0.26643	0.147185	-1.81017	0.0702688	0.594489
LOC100642316	871.636	-0.259372	0.143342	-1.80946	0.0703796	0.594918
LOC100643798	10259	0.209085	0.115587	1.8089	0.070467	0.595148
LOC100647355	66.52	-0.318287	0.176138	-1.80703	0.0707573	0.596916
LOC100650819	429.121	-0.210574	0.116547	-1.80678	0.070797	0.596916
LOC100652047	376.617	0.258699	0.143235	1.80612	0.0709	0.597162
LOC100647990	16.207	-0.299277	0.165729	-1.80582	0.0709469	0.597162
LOC100644259	447.855	-0.265559	0.147124	-1.805	0.0710745	0.597189
LOC100646556	344.166	0.252307	0.1398	1.80477	0.0711103	0.597189
LOC100647547	184.214	-0.303766	0.168325	-1.80464	0.0711313	0.597189
LOC100643436	4180.69	-0.255256	0.141668	-1.80179	0.0715781	0.598867
LOC105666163	459.987	-0.261757	0.145347	-1.80091	0.0717172	0.598867
LOC100651009	159.061	-0.247447	0.137423	-1.80062	0.0717629	0.598867
LOC100642357	690.503	0.31102	0.172772	1.80018	0.0718326	0.598867
LOC100649131	705.361	-0.219079	0.121782	-1.79895	0.0720264	0.598867
LOC100650017	594.246	-0.227572	0.126548	-1.7983	0.0721292	0.598867
LOC100643263	317.872	-0.306632	0.170537	-1.79804	0.0721713	0.598867
LOC100644530	697.651	0.243608	0.135591	1.79664	0.0723924	0.598867
LOC100644013	481.951	-0.266137	0.148157	-1.79632	0.0724438	0.598867
LOC100651371	497.53	0.236818	0.131836	1.79631	0.0724454	0.598867
LOC100645577	20463.4	-0.248622	0.138445	-1.79582	0.0725234	0.598867
LOC100650978	233.795	-0.297937	0.165919	-1.79568	0.0725462	0.598867
LOC100650758	3747.4	0.200917	0.111901	1.79549	0.0725751	0.598867
LOC100648957	683.684	0.227648	0.126833	1.79486	0.0726755	0.598867
LOC100645916	102655	-0.25948	0.144616	-1.79427	0.0727708	0.598867
LOC100646625	1096.64	0.22094	0.12315	1.79408	0.0728005	0.598867
LOC100648320	222.643	0.297749	0.165964	1.79406	0.0728032	0.598867
LOC100650025	28.0258	-0.305902	0.170581	-1.79329	0.0729261	0.598867
LOC100642224	1734.92	-0.197632	0.110208	-1.79326	0.0729314	0.598867
LOC100642628	2772.28	0.29355	0.163763	1.79253	0.0730475	0.598867
LOC105665953	2137.7	-0.280931	0.156734	-1.7924	0.0730682	0.598867
LOC100646021	574.804	-0.209708	0.11704	-1.79177	0.0731701	0.598867
LOC100645569	202.754	-0.262741	0.146652	-1.79159	0.0731983	0.598867
LOC100643846	253.665	0.290575	0.162221	1.79123	0.0732561	0.598867
LOC100646304	465.077	0.223627	0.124872	1.79086	0.073316	0.598867
LOC110119246	4.64624	0.23079	0.128875	1.79081	0.0733244	0.598867
LOC100643029	401.643	-0.277595	0.15504	-1.79048	0.0733769	0.598867
LOC110120352	20.8127	-0.313656	0.175196	-1.79032	0.0734032	0.598867
LOC100648505	851.08	-0.283004	0.158126	-1.78974	0.0734953	0.598867
LOC100647762	841.812	0.235424	0.131621	1.78865	0.0736712	0.598867
LOC100643634	252.613	0.308964	0.172743	1.78858	0.0736831	0.598867
LOC100644457	115.719	0.264232	0.14781	1.78764	0.0738336	0.598867
LOC100647094	397.782	0.240601	0.134637	1.78703	0.0739321	0.598867
LOC100645523	16.1938	-0.294212	0.164696	-1.7864	0.0740349	0.598867
LOC100646480	1186.06	-0.166581	0.0932714	-1.78598	0.0741021	0.598867
LOC100650121	377.412	0.242558	0.135813	1.78597	0.074104	0.598867
LOC100642283	324.309	-0.231721	0.129772	-1.7856	0.0741644	0.598867
LOC105665675	22.8595	0.305519	0.17118	1.78478	0.0742962	0.598867
LOC100651733	1551.76	0.285467	0.159974	1.78446	0.0743483	0.598867
LOC100644003	512.836	0.259894	0.145666	1.78418	0.0743937	0.598867
LOC100649034	907.893	-0.212678	0.119205	-1.78414	0.0744016	0.598867
LOC100650485	80.9735	0.286609	0.160657	1.78399	0.0744259	0.598867
LOC100650552	363.728	-0.276661	0.155208	-1.78252	0.0746642	0.598867
LOC100645521	837.295	0.28056	0.157396	1.78251	0.0746654	0.598867
LOC100644344	4.1083	0.167064	0.0937549	1.78192	0.0747617	0.598867
LOC100648562	40.3484	-0.300462	0.168619	-1.7819	0.0747661	0.598867
LOC100647788	254.009	-0.313722	0.176072	-1.78179	0.0747841	0.598867
LOC100650895	638.218	-0.299522	0.168114	-1.78166	0.0748051	0.598867
LOC100642920	1247.78	-0.243302	0.13656	-1.78164	0.0748076	0.598867
LOC100648055	273.361	-0.224189	0.125857	-1.78129	0.0748644	0.598867
LOC100648431	400.678	0.310791	0.174485	1.78119	0.0748816	0.598867
LOC100650909	56.8219	0.313496	0.176012	1.7811	0.0748957	0.598867
LOC100642439	163.781	-0.249289	0.139997	-1.78067	0.0749664	0.598867
LOC100642349	1086.18	0.255704	0.143617	1.78045	0.0750018	0.598867
LOC100648571	204.953	-0.272129	0.152852	-1.78035	0.0750195	0.598867
LOC100647664	2792.65	-0.240373	0.135046	-1.77994	0.0750859	0.598867
LOC100645471	218.877	0.278928	0.156741	1.77954	0.0751509	0.598867
LOC100647288	736.053	-0.302388	0.16994	-1.77939	0.0751764	0.598867
LOC100648823	188.083	-0.312426	0.175677	-1.77841	0.0753373	0.598867
LOC105666006	7.10615	0.261586	0.147107	1.7782	0.0753707	0.598867
LOC100648165	1293.26	0.277893	0.15633	1.77761	0.0754684	0.598867
LOC100643334	1476.28	0.183269	0.103104	1.77751	0.0754844	0.598867
LOC105666353	562.102	0.273602	0.15393	1.77744	0.0754957	0.598867
LOC100644716	818.329	0.305939	0.172125	1.77742	0.0754991	0.598867
LOC100647621	560.938	0.312783	0.175978	1.7774	0.0755027	0.598867
LOC100643462	17553.5	0.264364	0.148776	1.77692	0.0755812	0.598867
LOC105667135	1231.19	0.218171	0.122784	1.77686	0.075591	0.598867
LOC100644505	291.455	-0.292106	0.164511	-1.77561	0.0757978	0.598867
LOC100648662	5133.71	-0.290917	0.163848	-1.77553	0.0758103	0.598867
LOC105666405	201.909	-0.251539	0.141682	-1.77538	0.0758358	0.598867
LOC100631095	256.001	0.295762	0.166613	1.77514	0.075875	0.598867
LOC100652257	1497.99	-0.210964	0.118876	-1.77465	0.0759556	0.598867
LOC100643997	256.231	-0.290608	0.163775	-1.77443	0.0759921	0.598867
LOC100648978	178.805	0.291145	0.164122	1.77396	0.0760698	0.598867
LOC100647816	449.508	-0.230374	0.129877	-1.77378	0.0760989	0.598867
LOC100644444	4184.71	0.289717	0.163333	1.77378	0.0760999	0.598867
LOC100642888	1062.55	-0.19742	0.111306	-1.77367	0.0761176	0.598867
LOC100642842	1964.11	-0.231722	0.130649	-1.77362	0.0761256	0.598867
LOC100648246	696.539	-0.255092	0.143827	-1.7736	0.0761289	0.598867
LOC105666301	571.989	-0.261135	0.147285	-1.77299	0.0762303	0.598867
LOC100648531	98.1197	-0.308515	0.174025	-1.77282	0.0762578	0.598867
LOC100643996	1084.44	0.235238	0.132713	1.77253	0.0763066	0.598867
LOC100647155	1950.08	-0.249032	0.140531	-1.77209	0.0763801	0.598867
LOC100648365	42.936	-0.303603	0.171347	-1.77186	0.0764176	0.598867
LOC100642937	6884.43	0.311951	0.1763	1.76944	0.0768212	0.601215
LOC100651531	59.6197	0.30987	0.175134	1.76933	0.0768389	0.601215
LOC100643042	311.197	0.255057	0.144185	1.76895	0.0769019	0.601233
LOC105667020	263.602	-0.246948	0.139676	-1.768	0.077061	0.601967
LOC100647766	47.7922	-0.298406	0.168834	-1.76746	0.0771513	0.601967
LOC100646658	715.136	0.245254	0.138773	1.7673	0.0771784	0.601967
LOC100646117	2.39571	-0.146851	0.0831184	-1.76677	0.0772667	0.602181
LOC100646846	69.1913	-0.307617	0.174205	-1.76583	0.0774243	0.602934
LOC105666676	26.9394	0.308514	0.17476	1.76536	0.0775031	0.603073
LOC110119496	4.48751	0.182888	0.103657	1.76436	0.0776706	0.603116
LOC100648183	255.194	0.26432	0.14983	1.76412	0.0777109	0.603116
LOC100642398	282.601	0.25311	0.14348	1.76409	0.0777176	0.603116
LOC100650398	504.46	0.237818	0.134827	1.76388	0.0777526	0.603116
LOC100648960	455.137	-0.242452	0.137516	-1.76308	0.0778866	0.60358
LOC100645008	359.599	0.236744	0.134301	1.76279	0.0779361	0.60358
LOC100645094	601.732	-0.237632	0.134831	-1.76244	0.0779955	0.60358
LOC100651847	34.7645	0.31051	0.176271	1.76155	0.078146	0.603875
LOC100644812	433.824	0.299005	0.169761	1.76133	0.0781828	0.603875
LOC100648876	379.282	-0.242922	0.137936	-1.76113	0.0782167	0.603875
LOC100650004	511.912	-0.252475	0.143575	-1.75849	0.0786645	0.60545
LOC100642987	1224.5	0.249157	0.141746	1.75777	0.078786	0.60545
LOC100642348	357.442	-0.290201	0.165111	-1.75762	0.0788129	0.60545
LOC100645781	52.9683	-0.309882	0.17631	-1.7576	0.078816	0.60545
LOC105666872	103.661	0.309839	0.176291	1.75754	0.0788258	0.60545
LOC100648738	666.113	-0.247984	0.1411	-1.75751	0.0788315	0.60545
LOC100651971	1283.11	-0.24449	0.139179	-1.75666	0.0789763	0.60545
LOC100649896	213.622	0.245897	0.139981	1.75664	0.0789784	0.60545
LOC100650627	577.548	-0.194232	0.110586	-1.75638	0.0790231	0.60545
LOC100643094	317.163	0.309623	0.17629	1.75633	0.0790329	0.60545
LOC105667007	5.72595	0.223244	0.12717	1.75548	0.0791771	0.606085
LOC100644915	773.824	-0.21711	0.123739	-1.75459	0.0793295	0.606601
LOC100644593	203.034	-0.267141	0.152294	-1.75412	0.0794099	0.606601
LOC100649764	441.425	-0.22243	0.126812	-1.75401	0.0794286	0.606601
LOC100644202	9.82048	0.25055	0.142889	1.75346	0.0795232	0.606805
LOC100646857	273.518	-0.27104	0.154603	-1.75314	0.0795779	0.606805
LOC100651593	1216.2	0.187125	0.106822	1.75174	0.0798177	0.608164
LOC100646806	603.734	-0.236787	0.135235	-1.75093	0.0799574	0.60876
LOC100649433	981.285	0.198889	0.113672	1.74967	0.0801749	0.609877
LOC100643792	653.421	-0.288374	0.164898	-1.7488	0.0803249	0.609877
LOC100646998	153.743	0.26112	0.149317	1.74876	0.0803322	0.609877
LOC100644357	41.644	-0.282821	0.161739	-1.74863	0.0803555	0.609877
LOC100645747	912.93	-0.213467	0.1221	-1.7483	0.0804126	0.609877
LOC100643118	552.268	-0.221398	0.126683	-1.74766	0.0805236	0.609927
LOC100650289	1761.26	-0.223476	0.12788	-1.74755	0.0805425	0.609927
LOC100644572	777.665	0.215719	0.123476	1.74706	0.0806267	0.610098
LOC100648466	359.755	-0.248285	0.142251	-1.7454	0.0809149	0.611641
LOC100651578	14.9799	-0.28938	0.165817	-1.74518	0.0809542	0.611641
LOC100648308	350.251	-0.300766	0.172442	-1.74416	0.0811312	0.612509
LOC100651705	147.786	-0.262386	0.15058	-1.74251	0.0814195	0.612775
LOC100648013	131.203	-0.26641	0.152919	-1.74216	0.08148	0.612775
LOC100643497	262.964	-0.251036	0.144123	-1.74181	0.0815409	0.612775
LOC100648317	169.176	-0.277959	0.159626	-1.74132	0.0816282	0.612775
LOC100651487	15.5758	-0.264723	0.152038	-1.74117	0.0816544	0.612775
LOC100648011	264.832	-0.298588	0.171498	-1.74106	0.0816735	0.612775
LOC100644635	96.8113	0.303923	0.174596	1.74072	0.0817324	0.612775
LOC100650097	124.225	0.297774	0.171085	1.74051	0.0817698	0.612775
LOC100647383	595.645	0.213654	0.122775	1.74021	0.0818214	0.612775
LOC100644364	391.239	0.267776	0.154019	1.73859	0.0821069	0.612775
LOC100644026	1167.48	-0.204024	0.117424	-1.7375	0.0822983	0.612775
LOC100650449	337.861	-0.249189	0.143421	-1.73747	0.0823038	0.612775
LOC100643500	948.06	0.161218	0.0927971	1.73731	0.0823318	0.612775
LOC100646123	224.037	-0.263622	0.151745	-1.73727	0.0823396	0.612775
LOC100643679	337.247	-0.236581	0.136222	-1.73674	0.0824336	0.612775
LOC110119232	10.8964	0.28255	0.162701	1.73662	0.0824546	0.612775
LOC100649482	3342.35	0.220686	0.127081	1.73658	0.0824616	0.612775
LOC100648762	194.88	0.304884	0.175602	1.73623	0.0825239	0.612775
LOC100642895	875.078	-0.211055	0.121581	-1.73591	0.0825791	0.612775
LOC100644928	3320.37	-0.197968	0.114062	-1.73561	0.0826324	0.612775
LOC100650183	1469.03	0.185431	0.10684	1.7356	0.0826353	0.612775
LOC100646702	475.735	-0.230308	0.132708	-1.73545	0.0826608	0.612775
LOC100651413	180.056	0.294647	0.169782	1.73544	0.0826624	0.612775
LOC110119632	19.1515	0.248141	0.143034	1.73484	0.0827699	0.612775
LOC100650872	2450.54	0.219076	0.126335	1.73408	0.082904	0.612775
LOC100649235	38.1174	0.304444	0.175588	1.73386	0.0829434	0.612775
LOC100644884	222.736	-0.281934	0.16262	-1.7337	0.0829721	0.612775
LOC100645102	833.371	0.291775	0.168329	1.73337	0.0830307	0.612775
LOC110119613	1285.17	0.303998	0.175456	1.73261	0.0831647	0.612775
LOC100643098	189.642	0.247065	0.142622	1.73231	0.0832181	0.612775
LOC100646574	451.113	-0.234888	0.135613	-1.73205	0.083265	0.612775
LOC100648069	544.092	0.303741	0.175385	1.73186	0.0832986	0.612775
LOC100642490	30.2759	0.277917	0.160482	1.73177	0.0833153	0.612775
LOC100649587	210.67	0.290873	0.167975	1.73164	0.0833376	0.612775
LOC100645987	1443.17	0.20698	0.119564	1.73112	0.0834311	0.612775
LOC100644282	665.732	0.168989	0.0976479	1.73059	0.0835245	0.612775
LOC100644390	268.168	0.23833	0.137738	1.73031	0.0835757	0.612775
LOC100643120	284.307	0.230045	0.132955	1.73026	0.0835847	0.612775
LOC100644782	59.637	-0.285334	0.164933	-1.73	0.0836307	0.612775
LOC100645809	1034.53	-0.234095	0.135334	-1.72975	0.0836751	0.612775
LOC100651476	351.178	-0.226157	0.130772	-1.72939	0.0837386	0.612775
LOC105665861	539.036	0.259197	0.149892	1.72923	0.0837687	0.612775
LOC100649091	92.5815	-0.284762	0.164758	-1.72836	0.083923	0.613125
LOC100643325	515.201	-0.284114	0.164392	-1.72827	0.0839404	0.613125
LOC105666585	22.9526	-0.286263	0.165762	-1.72696	0.0841757	0.614217
LOC100647382	898.758	-0.23692	0.137206	-1.72674	0.0842142	0.614217
LOC100646627	716.801	-0.251988	0.145986	-1.72611	0.0843284	0.614597
LOC105666038	33.8391	0.29763	0.172575	1.72464	0.0845928	0.61607
LOC100644463	24.2429	0.284881	0.165239	1.72405	0.0846991	0.616086
LOC100651077	1565.33	0.253134	0.146835	1.72393	0.0847196	0.616086
LOC100643747	9.81562	-0.247168	0.14343	-1.72327	0.0848397	0.616506
LOC110119926	5.54104	0.22005	0.127721	1.7229	0.084907	0.616542
LOC100648600	102.847	-0.300551	0.174558	-1.72178	0.0851088	0.61728
LOC100645371	158.624	-0.257817	0.149768	-1.72144	0.0851702	0.61728
LOC100647370	1151.76	0.232098	0.134864	1.72098	0.0852548	0.61728
LOC110119245	2.28064	0.1722	0.100069	1.72081	0.0852851	0.61728
LOC105665949	1751.3	-0.268087	0.155815	-1.72055	0.0853331	0.61728
LOC100648623	30.1714	0.302143	0.175663	1.72001	0.08543	0.61728
LOC100649149	509.994	0.217768	0.126615	1.71993	0.0854456	0.61728
LOC100645382	332.639	-0.25647	0.149214	-1.7188	0.0856508	0.618125
LOC105666021	691.194	0.226877	0.132085	1.71766	0.0858593	0.618125
LOC100645644	64.4539	-0.30082	0.175164	-1.71736	0.0859133	0.618125
LOC100646098	10.3122	-0.227961	0.132764	-1.71705	0.0859703	0.618125
LOC100650202	61.1112	-0.287186	0.167262	-1.71698	0.0859825	0.618125
LOC100649169	232.847	-0.228922	0.133347	-1.71675	0.0860254	0.618125
LOC100645533	2057.11	-0.195942	0.114149	-1.71654	0.0860631	0.618125
LOC105666207	11.0605	-0.283436	0.165123	-1.71651	0.0860682	0.618125
LOC100652199	88518.2	0.180679	0.105292	1.71598	0.0861664	0.618125
LOC100642650	4848.61	-0.207659	0.121047	-1.71552	0.0862492	0.618125
LOC100643954	87.2452	-0.294091	0.17143	-1.71552	0.0862501	0.618125
LOC105666630	261.388	0.268635	0.156653	1.71484	0.0863744	0.618147
LOC100644704	324.62	-0.290172	0.169277	-1.71418	0.0864949	0.618147
LOC100642383	184.862	-0.300818	0.175491	-1.71415	0.0865003	0.618147
LOC100643220	1656.34	0.154591	0.0901855	1.71414	0.0865031	0.618147
LOC100647015	611.164	0.20246	0.118218	1.71259	0.0867871	0.619594
LOC100651392	333.498	-0.237604	0.138769	-1.71222	0.0868564	0.619594
LOC100651422	4.16387	-0.205724	0.120169	-1.71195	0.0869058	0.619594
LOC100642675	12.1874	0.28314	0.165419	1.71166	0.0869596	0.619594
LOC100643379	13675.7	-0.154662	0.0903834	-1.71118	0.0870481	0.619594
LOC100646206	665.83	-0.236324	0.138121	-1.711	0.0870814	0.619594
LOC100643828	158.036	0.294366	0.172078	1.71066	0.0871446	0.619597
LOC100645859	773.188	0.213488	0.124882	1.70952	0.0873543	0.620643
LOC100648885	982.999	0.231344	0.135373	1.70894	0.0874623	0.620792
LOC100647255	3945.74	-0.270546	0.158333	-1.70872	0.0875033	0.620792
LOC100650766	488.987	0.261999	0.15336	1.70839	0.0875637	0.620792
LOC100642572	157.705	0.275094	0.161083	1.70778	0.0876771	0.621117
LOC110119575	39.1768	0.29643	0.173608	1.70747	0.0877351	0.621117
LOC100647998	694.052	0.28537	0.167168	1.70708	0.0878065	0.621178
LOC100644275	1164.01	0.218072	0.127802	1.70633	0.0879462	0.621443
LOC100643205	495.589	0.273822	0.160486	1.70621	0.0879697	0.621443
LOC100650351	5959.3	-0.230163	0.134938	-1.7057	0.0880636	0.621662
LOC100645898	57.691	-0.282602	0.165737	-1.70512	0.0881723	0.621716
LOC100648985	438.389	0.197365	0.115767	1.70485	0.0882232	0.621716
LOC100651068	2935.52	-0.255648	0.150012	-1.70418	0.088347	0.621716
LOC100644123	600.44	0.236479	0.138792	1.70383	0.0884124	0.621716
LOC100651283	579.874	0.299329	0.175716	1.70348	0.0884779	0.621716
LOC100650051	1955.68	-0.25719	0.150985	-1.70341	0.0884913	0.621716
LOC100648730	443.531	0.277509	0.16296	1.70293	0.0885818	0.621716
LOC100645060	1096.02	-0.239407	0.140635	-1.70232	0.0886951	0.621716
LOC100648018	738.449	-0.218373	0.128298	-1.70208	0.0887406	0.621716
LOC110119506	58.3238	-0.287383	0.168844	-1.70206	0.0887432	0.621716
LOC100652308	161.16	0.264179	0.15522	1.70196	0.0887627	0.621716
LOC100643401	594.359	0.223119	0.131169	1.701	0.0889426	0.622535
LOC100646597	2459.49	0.267843	0.157653	1.69894	0.0893296	0.624531
LOC110119285	5.47566	-0.239577	0.141048	-1.69855	0.0894036	0.624531
LOC100645266	447.973	0.276418	0.162744	1.69848	0.0894172	0.624531
LOC100650370	34.085	0.292783	0.172491	1.69738	0.0896256	0.625545
LOC100651033	88.7763	0.279748	0.164916	1.69631	0.0898277	0.626514
LOC100647186	1257.6	0.238154	0.140437	1.69581	0.0899221	0.62673
LOC100642197	409.887	-0.176984	0.104411	-1.69507	0.0900614	0.626853
LOC100646813	353.286	-0.21383	0.126162	-1.69488	0.0900986	0.626853
LOC100647262	1110.05	0.167516	0.0988546	1.69457	0.090157	0.626853
LOC100646442	2927.3	0.212807	0.125596	1.69438	0.0901934	0.626853
LOC100642718	48.9777	-0.298572	0.17631	-1.69344	0.0903709	0.626955
LOC100645456	994.554	0.273602	0.1616	1.69308	0.0904399	0.626955
LOC100647809	1293.85	0.257992	0.152398	1.69288	0.090478	0.626955
LOC105666336	266.013	0.260048	0.153658	1.69238	0.0905739	0.626955
LOC100645435	4.04532	-0.206605	0.122084	-1.69232	0.0905845	0.626955
LOC100647235	131.728	0.281466	0.166321	1.6923	0.0905883	0.626955
LOC100652288	775.894	-0.214232	0.126667	-1.69131	0.0907778	0.627356
LOC100649627	1004.13	0.298075	0.176252	1.69119	0.0908001	0.627356
LOC100643722	109.724	-0.267303	0.158074	-1.691	0.0908366	0.627356
LOC100644618	6.9626	0.201263	0.119179	1.68874	0.0912692	0.628733
LOC110119883	1.63502	0.129013	0.0764005	1.68864	0.0912891	NA
LOC100652040	412.711	-0.243515	0.144217	-1.68853	0.0913099	0.628733
LOC100642567	3985.49	0.219974	0.130305	1.68815	0.0913824	0.628733
LOC100652095	797.816	-0.210818	0.124882	-1.68813	0.0913862	0.628733
LOC100646203	936.393	-0.211294	0.125239	-1.68712	0.0915794	0.628733
LOC100645362	267.676	0.239339	0.141872	1.68701	0.0916015	0.628733
LOC100648910	313.48	-0.275764	0.163476	-1.68687	0.0916281	0.628733
LOC105667062	11.6171	0.256521	0.152153	1.68595	0.0918062	0.628733
LOC100645376	5643.97	0.241891	0.143485	1.68582	0.0918303	0.628733
LOC100644939	670.02	-0.176422	0.104655	-1.68575	0.0918442	0.628733
LOC100650042	9.68874	0.243689	0.144578	1.68552	0.0918874	0.628733
LOC100643386	11.8479	0.256876	0.152404	1.68549	0.0918941	0.628733
LOC100644441	62.8599	-0.297087	0.176314	-1.68499	0.0919902	0.628733
LOC100644654	297.713	0.269558	0.16001	1.68463	0.0920606	0.628733
LOC100645661	334.853	-0.221597	0.131554	-1.68446	0.0920931	0.628733
LOC100642681	166.385	-0.249212	0.147949	-1.68445	0.0920954	0.628733
LOC100649352	24.2483	0.288299	0.171166	1.68432	0.0921196	0.628733
LOC100647767	1438.52	-0.17819	0.105813	-1.68401	0.0921803	0.628733
LOC100645466	275.814	-0.214743	0.127574	-1.68327	0.0923222	0.629267
LOC100648793	2406.79	-0.22571	0.134144	-1.6826	0.0924533	0.629633
LOC100652231	27.7757	-0.250711	0.149025	-1.68234	0.0925031	0.629633
LOC100649552	148.416	0.28162	0.167492	1.6814	0.0926862	0.630445
LOC100651719	2172.93	-0.173148	0.103077	-1.67979	0.0929977	0.631365
LOC100647633	535.617	0.177879	0.105931	1.6792	0.0931129	0.631365
LOC100644592	466.369	-0.26643	0.15867	-1.67915	0.0931233	0.631365
LOC100648420	284.352	-0.263678	0.157047	-1.67898	0.0931556	0.631365
LOC100642521	134.366	0.257462	0.153355	1.67886	0.0931793	0.631365
LOC100649097	214.884	0.264611	0.157641	1.67856	0.0932373	0.631365
LOC100645784	12.4655	0.271169	0.161608	1.67794	0.0933589	0.631365
LOC100645097	626.225	-0.25124	0.149735	-1.6779	0.0933668	0.631365
LOC100643390	583.587	0.164586	0.0981029	1.67768	0.0934087	0.631365
LOC100644001	120.332	-0.250291	0.149265	-1.67683	0.0935766	0.631365
LOC100645384	3991.3	-0.251935	0.150255	-1.67672	0.093598	0.631365
LOC100644628	147.953	0.26219	0.156381	1.67661	0.0936196	0.631365
LOC100652044	165.596	-0.269005	0.160462	-1.67644	0.0936514	0.631365
LOC105665642	2400.65	0.20102	0.119952	1.67584	0.0937688	0.631594
LOC100647336	397.842	-0.209796	0.125205	-1.67562	0.0938131	0.631594
LOC100650224	165.274	0.266426	0.159096	1.67463	0.0940075	0.631962
LOC100645708	5764.96	-0.229645	0.137132	-1.67462	0.0940087	0.631962
LOC100650780	333.147	0.268906	0.160609	1.67429	0.0940732	0.631962
LOC100642747	312.567	0.294016	0.175658	1.6738	0.0941694	0.631962
LOC100651358	250.349	0.238377	0.142426	1.67369	0.094192	0.631962
LOC100646990	192.81	-0.282743	0.168992	-1.67311	0.0943049	0.631962
LOC100644767	119.862	-0.294218	0.175881	-1.67282	0.0943629	0.631962
LOC100642487	428.67	-0.204841	0.122477	-1.67248	0.0944289	0.631962
LOC100648870	15.2937	0.28122	0.168199	1.67195	0.0945342	0.631962
LOC100644126	8.74796	0.198725	0.118866	1.67185	0.0945543	0.631962
LOC100642557	171.404	0.246983	0.147738	1.67177	0.0945706	0.631962
LOC100650602	1305.42	-0.289885	0.17348	-1.671	0.0947213	0.632307
LOC100642258	276.681	-0.234334	0.140272	-1.67057	0.0948064	0.632307
LOC100645727	558.048	0.287939	0.172367	1.67049	0.0948218	0.632307
LOC100646432	964.507	0.227619	0.136299	1.67	0.0949187	0.632307
LOC100650833	602.999	-0.29144	0.174547	-1.66969	0.0949804	0.632307
LOC100642696	187.906	0.240757	0.144203	1.66956	0.0950059	0.632307
LOC105665772	396.374	-0.236955	0.141976	-1.66898	0.0951217	0.632652
LOC100652202	557.9	-0.247073	0.148114	-1.66813	0.0952894	0.632982
LOC100645497	231.256	-0.248856	0.149215	-1.66777	0.0953608	0.632982
LOC100643597	322.488	-0.219161	0.131426	-1.66757	0.095402	0.632982
LOC100651498	8518.32	0.272823	0.163618	1.66744	0.0954272	0.632982
LOC100649346	481.989	0.283319	0.169964	1.66693	0.0955274	0.633221
LOC100642350	44.3629	-0.293439	0.17616	-1.66575	0.0957625	0.63402
LOC100650771	175.154	-0.279779	0.167966	-1.66569	0.0957761	0.63402
LOC100650287	57.425	0.280802	0.168716	1.66435	0.096042	0.634181
LOC100642829	123.366	0.258817	0.155532	1.66408	0.0960968	0.634181
LOC100644254	865.082	0.19519	0.117301	1.66401	0.0961104	0.634181
LOC100644423	273.747	0.280036	0.168319	1.66373	0.0961673	0.634181
LOC100645929	642.86	-0.286348	0.17219	-1.66298	0.0963169	0.634181
LOC100649918	260.316	-0.20731	0.124666	-1.66292	0.0963279	0.634181
LOC100646135	492.98	0.195044	0.117299	1.66279	0.0963535	0.634181
LOC100643849	137.279	0.292066	0.175648	1.66279	0.0963544	0.634181
LOC100646862	333.752	0.255207	0.153492	1.66267	0.0963776	0.634181
LOC100643494	180.331	-0.279615	0.168229	-1.66211	0.0964907	0.634317
LOC100647982	339.101	0.280375	0.16872	1.66177	0.0965584	0.634317
LOC100647162	235.405	0.215435	0.129688	1.66118	0.0966769	0.634317
LOC100644477	23.6171	-0.267585	0.161092	-1.66107	0.0966994	0.634317
LOC100645373	1315.09	-0.234567	0.141223	-1.66097	0.096719	0.634317
LOC100644190	192.859	-0.223033	0.134365	-1.65991	0.0969324	0.635002
LOC100646735	233.801	0.222585	0.134126	1.65952	0.0970107	0.635002
LOC100651368	620.307	-0.236264	0.14242	-1.65893	0.0971301	0.635002
LOC100649558	787.797	-0.179173	0.108024	-1.65864	0.0971879	0.635002
LOC100644300	86.3956	-0.264823	0.159698	-1.65827	0.0972636	0.635002
LOC100644446	605.595	-0.196667	0.11863	-1.65782	0.0973533	0.635002
LOC100649732	466.918	-0.243038	0.146717	-1.65652	0.0976175	0.635002
LOC100647627	330.819	-0.215296	0.129977	-1.65642	0.0976373	0.635002
LOC100644368	589.434	-0.19734	0.119157	-1.65613	0.0976952	0.635002
LOC100648833	8166.32	0.214358	0.129443	1.65601	0.0977207	0.635002
LOC100649892	4.93251	0.21849	0.131981	1.65547	0.0978296	0.635002
LOC100648745	179.372	-0.227671	0.137536	-1.65535	0.0978531	0.635002
LOC100650027	265.954	-0.237819	0.143684	-1.65515	0.0978943	0.635002
LOC100642615	15.7963	0.268135	0.162001	1.65514	0.0978964	0.635002
LOC100647497	15.2632	-0.258604	0.156243	-1.65514	0.0978968	0.635002
LOC100652067	128.728	-0.290834	0.175783	-1.65451	0.0980247	0.635002
LOC100642835	3.11669	-0.181577	0.109786	-1.65392	0.0981442	0.635002
LOC100645625	178.886	-0.26529	0.160412	-1.6538	0.0981677	0.635002
LOC100648658	2.00814	0.121908	0.0737257	1.65354	0.098222	NA
LOC100652171	2141.6	0.207851	0.125726	1.65321	0.0982878	0.635002
LOC100650870	185.067	0.215291	0.130242	1.65301	0.0983296	0.635002
LOC105665631	616.89	-0.264585	0.160064	-1.65299	0.098332	0.635002
LOC100642362	305.142	-0.215444	0.130341	-1.65293	0.0983457	0.635002
LOC110119161	296.676	-0.282951	0.171197	-1.65278	0.0983751	0.635002
LOC100644744	2693.06	0.243587	0.147391	1.65266	0.0984001	0.635002
LOC100644191	1117.06	-0.200381	0.121259	-1.65251	0.0984311	0.635002
LOC100651920	57.06	0.290158	0.175712	1.65133	0.0986714	0.635002
LOC100642985	265.473	-0.26582	0.160975	-1.65131	0.0986747	0.635002
LOC105665677	17.5129	0.276402	0.16742	1.65095	0.098748	0.635002
LOC100650986	9.1918	0.229779	0.139183	1.65091	0.0987578	0.635002
LOC100647385	1548.91	-0.242235	0.146742	-1.65075	0.0987891	0.635002
LOC110119586	9.12062	-0.258023	0.15635	-1.65029	0.0988829	0.635002
LOC100644270	4.76657	0.192655	0.116753	1.65011	0.0989197	0.635002
LOC100650804	100.771	0.290784	0.176232	1.65	0.0989422	0.635002
LOC100649338	8892.59	0.262744	0.159281	1.64956	0.0990333	0.63503
LOC100645537	164.454	0.246272	0.149314	1.64935	0.099075	0.63503
LOC100644325	507.527	-0.258804	0.156955	-1.6489	0.0991679	0.635066
LOC100649510	336.502	-0.214513	0.130129	-1.64846	0.0992583	0.635066
LOC105665833	119.437	-0.270274	0.163962	-1.64839	0.0992732	0.635066
LOC100644945	583.298	0.227758	0.138216	1.64784	0.0993858	0.635376
LOC105666013	1.60094	0.117415	0.0712629	1.64763	0.0994295	NA
LOC100650721	90.1123	-0.278256	0.168902	-1.64744	0.0994675	0.635487
LOC100644337	103898	-0.234914	0.142674	-1.64651	0.0996587	0.636297
LOC100642265	88.608	0.288139	0.175087	1.64569	0.0998278	0.636966
LOC100644516	187.217	0.245711	0.149352	1.64518	0.0999321	0.63722
LOC100648760	210.272	0.281049	0.170928	1.64426	0.100123	0.638027
LOC100642250	1232.75	0.250641	0.152502	1.64352	0.100275	0.638584
LOC100645216	976.821	0.243644	0.148319	1.6427	0.100444	0.638851
LOC100642979	675.15	-0.251271	0.152963	-1.64269	0.100446	0.638851
LOC100645442	1370.45	0.264641	0.161137	1.64233	0.100522	0.638882
LOC100649958	2477.94	0.130924	0.0797482	1.64172	0.100647	0.638882
LOC100650655	554.579	-0.207098	0.126159	-1.64156	0.100682	0.638882
LOC100652208	534.334	0.244848	0.149195	1.64112	0.100772	0.638882
LOC105666381	855.81	-0.26295	0.160235	-1.64102	0.100793	0.638882
LOC100645345	1078.85	0.261786	0.159548	1.6408	0.100839	0.638882
LOC110119156	3.64565	0.189435	0.115513	1.63995	0.101016	0.638934
LOC105666528	1144.12	0.214811	0.131044	1.63922	0.101168	0.638934
LOC100646189	975.295	-0.217189	0.132515	-1.63898	0.101218	0.638934
LOC100645424	2.62761	0.164573	0.100454	1.63828	0.101363	0.638934
LOC100647555	319.882	0.25582	0.156152	1.63828	0.101363	0.638934
LOC100647182	407.044	-0.247535	0.151144	-1.63775	0.101474	0.638934
LOC100648341	514.665	-0.273089	0.16675	-1.63771	0.101482	0.638934
LOC100646208	10.9734	0.237113	0.144881	1.6366	0.101714	0.638934
LOC100651331	707.471	-0.244414	0.14937	-1.63629	0.101778	0.638934
LOC100642534	168.903	0.22705	0.138761	1.63627	0.101783	0.638934
LOC100642951	57.195	-0.279823	0.171033	-1.63607	0.101825	0.638934
LOC100645950	2627.22	-0.278475	0.170268	-1.63551	0.101943	0.638934
LOC100645585	26.9838	0.275873	0.168685	1.63543	0.101959	0.638934
LOC100642997	45.6597	-0.286742	0.175334	-1.6354	0.101965	0.638934
LOC100646220	232.499	0.221266	0.135301	1.63537	0.101972	0.638934
LOC100649684	612.335	-0.189439	0.115863	-1.63502	0.102045	0.638934
LOC100650076	1758.58	-0.218659	0.13378	-1.63446	0.102161	0.638934
LOC100649534	494.725	-0.193091	0.118195	-1.63367	0.102328	0.638934
LOC100651681	1141.01	0.163291	0.0999648	1.63348	0.102368	0.638934
LOC100642958	584.608	-0.228876	0.140137	-1.63323	0.102422	0.638934
LOC100650074	50.2665	0.281975	0.172652	1.6332	0.102426	0.638934
LOC100643937	173.933	-0.241707	0.148026	-1.63287	0.102496	0.638934
LOC100650476	768.786	0.16819	0.103044	1.63222	0.102633	0.638934
LOC100642700	587.859	-0.242851	0.148789	-1.63218	0.102641	0.638934
LOC100642622	924.981	0.216967	0.132932	1.63217	0.102643	0.638934
LOC100645875	304.84	0.26684	0.163542	1.63163	0.102757	0.638934
LOC100651775	429.24	-0.260042	0.159421	-1.63116	0.102856	0.638934
LOC100651028	109.668	-0.278975	0.171044	-1.63102	0.102887	0.638934
LOC100642733	2731.26	-0.223256	0.136902	-1.63078	0.102938	0.638934
LOC100649701	212.071	-0.241895	0.148372	-1.63033	0.103032	0.638934
LOC100649485	134.033	0.274323	0.168297	1.62999	0.103103	0.638934
LOC100645197	122.661	-0.284186	0.174401	-1.62949	0.103209	0.638934
LOC100645098	95.7551	-0.262885	0.16134	-1.62938	0.103233	0.638934
LOC105666445	1155.32	0.258408	0.158635	1.62895	0.103324	0.638934
LOC100651459	218.644	0.260437	0.159884	1.62891	0.103332	0.638934
LOC100648084	126.492	-0.281642	0.172915	-1.62879	0.103358	0.638934
LOC100644651	192.019	0.26232	0.161148	1.62782	0.103563	0.638934
LOC105666025	1144.35	-0.246983	0.151747	-1.6276	0.10361	0.638934
LOC105665708	9.49954	0.22437	0.137881	1.62727	0.10368	0.638934
LOC100643770	450.442	0.23452	0.144121	1.62724	0.103686	0.638934
LOC100644184	172.704	-0.286837	0.176316	-1.62684	0.103771	0.638934
LOC100649546	6043.62	0.250528	0.154047	1.62631	0.103883	0.638934
LOC100647507	45.1139	0.285739	0.175705	1.62625	0.103897	0.638934
LOC100647772	1525.53	0.192641	0.11847	1.62607	0.103935	0.638934
LOC105666466	20.5762	0.278764	0.171442	1.626	0.10395	0.638934
LOC100642323	303.025	0.182319	0.112132	1.62592	0.103966	0.638934
LOC100652078	45.1031	0.286549	0.176246	1.62584	0.103983	0.638934
LOC100649130	864.661	0.19073	0.117319	1.62574	0.104006	0.638934
LOC100647301	579.825	0.237182	0.145916	1.62547	0.104062	0.638934
LOC100644142	8.31453	-0.22891	0.140833	-1.6254	0.104077	0.638934
LOC100644484	58.6424	-0.282801	0.174023	-1.62508	0.104146	0.63896
LOC100649916	1123.85	0.240163	0.147837	1.62451	0.104267	0.639277
LOC100650609	916.938	-0.171253	0.105436	-1.62423	0.104327	0.639277
LOC100645106	118.33	-0.260277	0.16043	-1.62237	0.104725	0.641192
LOC100648607	2111.58	0.273831	0.168883	1.62142	0.104927	0.641192
LOC100645650	804.576	0.264908	0.163411	1.62111	0.104993	0.641192
LOC105666474	366.533	0.203924	0.125852	1.62035	0.105156	0.641192
LOC100647371	107.32	-0.285088	0.175947	-1.6203	0.105167	0.641192
LOC100646723	2392.66	-0.285054	0.175933	-1.62024	0.105181	0.641192
LOC100644715	113.6	0.272994	0.168553	1.61963	0.105311	0.641192
LOC105666322	1192.37	-0.197286	0.121814	-1.61956	0.105326	0.641192
LOC105666476	42.745	0.284182	0.175528	1.61902	0.105444	0.641192
LOC100648159	0.999854	-0.104712	0.0646788	-1.61895	0.105458	NA
LOC100645837	968.606	-0.221628	0.136927	-1.61859	0.105537	0.641192
LOC100651595	538.304	0.264526	0.163454	1.61835	0.105587	0.641192
LOC100651351	2488.37	0.193433	0.119525	1.61834	0.105589	0.641192
LOC100643099	744.141	-0.21322	0.131759	-1.61825	0.105609	0.641192
LOC100650891	2929.1	0.226973	0.140285	1.61795	0.105674	0.641192
LOC105666622	281.823	-0.246266	0.152255	-1.61746	0.10578	0.641192
LOC100651252	2176.54	-0.223286	0.138056	-1.61737	0.105799	0.641192
LOC100648797	166.508	0.238563	0.147501	1.61736	0.105801	0.641192
LOC105666333	24.0575	-0.275884	0.170625	-1.6169	0.105899	0.641192
LOC100644288	853.767	-0.253997	0.15711	-1.61668	0.105948	0.641192
LOC100647950	15.2056	-0.262618	0.162483	-1.61628	0.106033	0.641192
LOC100646494	220.236	0.233433	0.144427	1.61626	0.106038	0.641192
LOC100645372	222.147	-0.280398	0.173551	-1.61565	0.106169	0.641192
LOC100642705	135.003	-0.242783	0.150275	-1.61559	0.106183	0.641192
LOC105666409	999.592	-0.278715	0.172522	-1.61553	0.106195	0.641192
LOC100643223	480.58	-0.201339	0.124729	-1.61421	0.106482	0.64235
LOC110120091	11.8588	0.211929	0.131312	1.61393	0.106542	0.64235
LOC100652123	249.913	-0.237252	0.147039	-1.61353	0.10663	0.64235
LOC100643887	3281.42	0.2527	0.156631	1.61335	0.106668	0.64235
LOC100648281	181.211	0.234242	0.145208	1.61315	0.106712	0.64235
LOC100647629	335.456	0.281866	0.174824	1.61228	0.106901	0.642559
LOC100650361	79.534	-0.273372	0.169569	-1.61216	0.106927	0.642559
LOC110119184	1935.3	0.264527	0.164093	1.61206	0.106949	0.642559
LOC100642511	1001.17	0.2036	0.126362	1.61125	0.107125	0.642559
LOC100644773	218.038	-0.210216	0.130525	-1.61055	0.107279	0.642559
LOC100648806	283.523	-0.25248	0.1568	-1.6102	0.107354	0.642559
LOC100647122	423.788	-0.225224	0.139877	-1.61015	0.107364	0.642559
LOC100646710	755.402	-0.254092	0.157806	-1.61015	0.107365	0.642559
LOC100642724	2094.96	0.209394	0.130063	1.60994	0.107411	0.642559
LOC100648199	421.464	-0.2705	0.168043	-1.6097	0.107463	0.642559
LOC100648382	1760.4	0.233719	0.145201	1.60963	0.107479	0.642559
LOC105666761	1.45506	0.0972325	0.0604168	1.60936	0.107537	NA
LOC100649777	469.247	0.219846	0.136618	1.6092	0.107574	0.642559
LOC100643618	271.605	-0.232973	0.144794	-1.60899	0.107618	0.642559
LOC100649502	578.758	0.189718	0.117949	1.60848	0.107731	0.642559
LOC100643188	159.807	0.249806	0.155339	1.60814	0.107805	0.642559
LOC100646400	670.06	0.278072	0.172924	1.60806	0.107823	0.642559
LOC100644012	29.8757	-0.278653	0.173339	-1.60756	0.107931	0.642559
LOC105667005	102.751	-0.274532	0.170792	-1.60741	0.107965	0.642559
LOC100646397	451.989	0.23254	0.144722	1.60681	0.108096	0.642559
LOC100647655	164.317	0.259105	0.161293	1.60643	0.10818	0.642559
LOC100649195	256.932	0.28312	0.176289	1.606	0.108274	0.642559
LOC100645933	135.268	-0.282623	0.176042	-1.60544	0.108398	0.642559
LOC100644539	2.42155	0.152449	0.0949639	1.60533	0.10842	0.642559
LOC105667104	25196.3	0.255243	0.159048	1.60482	0.108534	0.642559
LOC100642693	1300.88	0.173763	0.108303	1.60442	0.108623	0.642559
LOC100645394	2641.66	-0.156384	0.0974773	-1.60432	0.108644	0.642559
LOC100645039	344.268	-0.229833	0.143269	-1.60421	0.108667	0.642559
LOC100649043	2015.8	0.183623	0.11453	1.60328	0.108874	0.642559
LOC100646180	333.067	-0.214247	0.133643	-1.60313	0.108906	0.642559
LOC100643311	224.56	-0.232366	0.144982	-1.60273	0.108995	0.642559
LOC100649709	51.561	-0.276328	0.172425	-1.6026	0.109024	0.642559
LOC100649504	1118.65	0.226185	0.141161	1.60232	0.109086	0.642559
LOC100650998	257.381	-0.242793	0.151536	-1.60221	0.109109	0.642559
LOC100646058	1588.76	-0.207608	0.129576	-1.60221	0.10911	0.642559
LOC100648248	470.378	-0.169308	0.105681	-1.60207	0.109141	0.642559
LOC100650882	815.037	-0.169985	0.106104	-1.60206	0.109141	0.642559
LOC105667206	29.4048	0.281746	0.175899	1.60175	0.109212	0.642559
LOC100651442	226.678	-0.214089	0.133661	-1.60173	0.109215	0.642559
LOC100644173	979.788	-0.167314	0.10453	-1.60063	0.109459	0.642893
LOC100651350	1607.73	0.270307	0.168885	1.60054	0.109478	0.642893
LOC100650151	469.79	0.179963	0.112472	1.60007	0.109583	0.642893
LOC100651325	6.47568	-0.211909	0.13244	-1.60004	0.109589	0.642893
LOC100648878	375.416	0.281989	0.176318	1.59932	0.10975	0.642893
LOC100645249	445.022	0.244191	0.152691	1.59925	0.109766	0.642893
LOC100650050	1512.25	-0.224112	0.140156	-1.59902	0.109816	0.642893
LOC100651579	188.709	-0.223685	0.139915	-1.59872	0.109882	0.642893
LOC100645172	4978.86	-0.204348	0.127852	-1.59832	0.109972	0.642893
LOC100648195	5949.29	0.20449	0.127941	1.59832	0.109972	0.642893
LOC100645325	3434.63	-0.14206	0.0888845	-1.59825	0.109987	0.642893
LOC105665951	649.72	-0.235379	0.14742	-1.59666	0.110342	0.644399
LOC100647949	3008.59	0.280636	0.175781	1.59651	0.110375	0.644399
LOC100646755	317.782	0.237712	0.148947	1.59595	0.1105	0.644745
LOC100646471	12.122	-0.234312	0.146861	-1.59547	0.110607	0.644991
LOC100644881	487.771	0.21968	0.137764	1.59461	0.110799	0.645164
LOC100649898	314.704	0.253207	0.158803	1.59448	0.110829	0.645164
LOC100643486	235.447	0.271847	0.170494	1.59446	0.110832	0.645164
LOC100651101	89.3316	0.277736	0.174238	1.594	0.110935	0.645382
LOC100651922	2087.02	0.242373	0.152119	1.59331	0.11109	0.645905
LOC100649848	189.347	-0.265998	0.166986	-1.59294	0.111174	0.645943
LOC100643602	10228.9	0.265071	0.16651	1.59192	0.111403	0.645943
LOC100643772	151.035	0.269791	0.169515	1.59154	0.111487	0.645943
LOC100651612	13.6172	0.262869	0.16519	1.59131	0.111539	0.645943
LOC100645191	762.917	-0.175915	0.110581	-1.59083	0.111648	0.645943
LOC100647976	262.136	-0.26029	0.163695	-1.59009	0.111813	0.645943
LOC100646081	61.1875	-0.262848	0.165346	-1.58968	0.111907	0.645943
LOC100646922	771.302	0.280094	0.176227	1.58939	0.111973	0.645943
LOC100642453	103.898	0.270757	0.170412	1.58884	0.112097	0.645943
LOC110120236	1.07217	0.0816176	0.051385	1.58835	0.112206	NA
LOC100650181	4916.06	0.214467	0.135051	1.58805	0.112274	0.645943
LOC100644910	1470.48	-0.175506	0.110528	-1.58788	0.112313	0.645943
LOC100646436	357.588	-0.215427	0.135704	-1.58747	0.112405	0.645943
LOC100650429	342.372	-0.228819	0.144172	-1.58712	0.112486	0.645943
LOC100647544	1745.44	-0.211791	0.133448	-1.58707	0.112496	0.645943
LOC100648796	431.656	0.240057	0.151263	1.58701	0.112509	0.645943
LOC105665828	7.67592	0.233609	0.147201	1.58701	0.112511	0.645943
LOC100645310	27.0004	0.27365	0.172474	1.58662	0.112599	0.645943
LOC100650093	365.214	-0.256054	0.161399	-1.58647	0.112633	0.645943
LOC100649855	1578.74	0.222311	0.140166	1.58605	0.112727	0.645943
LOC100643274	17.0957	0.258873	0.163289	1.58536	0.112884	0.645943
LOC100645643	290.269	0.200093	0.126226	1.5852	0.112921	0.645943
LOC100648950	190.79	0.264876	0.167127	1.58487	0.112995	0.645943
LOC100650052	571.367	0.211175	0.133254	1.58475	0.113023	0.645943
LOC100651414	513.664	0.207453	0.130906	1.58474	0.113025	0.645943
LOC100643850	1143.81	0.203176	0.128238	1.58437	0.113111	0.645943
LOC100643620	3683.36	-0.181419	0.114509	-1.58432	0.113122	0.645943
LOC100649258	21.73	0.278929	0.17607	1.58419	0.11315	0.645943
LOC100646840	170.497	0.271729	0.171531	1.58414	0.113162	0.645943
LOC105666912	298.966	-0.27835	0.175725	-1.58402	0.11319	0.645943
LOC100644479	284.364	-0.252093	0.159151	-1.58399	0.113197	0.645943
LOC100648521	1786.38	0.213043	0.134522	1.5837	0.113262	0.645943
LOC100648080	389.232	0.18389	0.116154	1.58315	0.113386	0.645943
LOC100649413	189.354	0.274754	0.173574	1.58292	0.11344	0.645943
LOC100649909	1000.72	0.23038	0.145553	1.58279	0.113469	0.645943
LOC100642690	589.753	-0.214	0.13522	-1.5826	0.113512	0.645943
LOC100648305	41349.8	-0.229631	0.145102	-1.58255	0.113524	0.645943
LOC100646901	198.719	0.223526	0.141273	1.58222	0.113599	0.645943
LOC100644930	394.875	-0.207716	0.131284	-1.58219	0.113605	0.645943
LOC100650533	304.6	-0.236283	0.149355	-1.58202	0.113644	0.645943
LOC100628631	2057.33	-0.212714	0.134511	-1.58139	0.113788	0.646352
LOC105665750	695.367	-0.186681	0.11809	-1.58083	0.113916	0.646352
LOC100645845	272.578	-0.211458	0.133775	-1.5807	0.113947	0.646352
LOC100651895	2765.99	-0.230358	0.145744	-1.58056	0.113978	0.646352
LOC100642994	283.931	-0.227838	0.144261	-1.57935	0.114257	0.647563
LOC100649446	90.387	0.248225	0.157321	1.57783	0.114605	0.649168
LOC100646022	1977.84	0.133714	0.0847752	1.57728	0.114732	0.649512
LOC100652291	1915.05	-0.24747	0.156945	-1.57679	0.114843	0.649769
LOC100644116	4.10381	0.192377	0.122028	1.5765	0.11491	0.649778
LOC100644680	1750.92	-0.189311	0.120169	-1.57537	0.115172	0.650225
LOC100648214	2177.85	0.19125	0.121412	1.57521	0.115208	0.650225
LOC100647180	575.988	-0.222468	0.141245	-1.57505	0.115245	0.650225
LOC100642838	373.683	0.255893	0.162492	1.5748	0.115303	0.650225
LOC100644562	1462.47	-0.251407	0.15965	-1.57473	0.115318	0.650225
LOC100643103	85.824	-0.263863	0.167656	-1.57384	0.115525	0.651023
LOC100650314	299.359	-0.226578	0.144103	-1.57234	0.115873	0.652609
LOC100650432	170.41	0.244051	0.155362	1.57086	0.116216	0.653089
LOC100649609	504.849	-0.213779	0.136103	-1.57072	0.116249	0.653089
LOC100646582	369.894	0.206769	0.131661	1.57047	0.116305	0.653089
LOC100644531	753.872	0.244241	0.155527	1.57041	0.116319	0.653089
LOC100648837	1314.9	-0.247896	0.15786	-1.57035	0.116333	0.653089
LOC105667073	46.2084	0.261316	0.166484	1.56961	0.116505	0.653089
LOC100642324	10.6056	0.197473	0.125812	1.56959	0.116511	0.653089
LOC100643668	67.3889	-0.255869	0.163033	-1.56943	0.116547	0.653089
LOC100642795	2.78649	0.11106	0.0707652	1.56941	0.116552	0.653089
LOC105666328	10.7368	-0.234688	0.149605	-1.56871	0.116715	0.653633
LOC100646618	1422.48	-0.160992	0.102678	-1.56793	0.116898	0.653985
LOC105666428	52.7206	-0.275608	0.175785	-1.56787	0.116911	0.653985
LOC100642735	1.30594	0.106145	0.0677038	1.56778	0.116932	NA
LOC110120039	323.271	0.275305	0.175716	1.56676	0.117171	0.654567
LOC100648292	27.8949	-0.27153	0.173317	-1.56667	0.117192	0.654567
LOC100646555	168.447	-0.247573	0.158091	-1.56601	0.117345	0.654567
LOC105665624	89.3665	-0.251339	0.160501	-1.56596	0.117358	0.654567
LOC100643830	2311.74	0.272981	0.174348	1.56573	0.117413	0.654567
LOC100652092	361.889	-0.223316	0.142661	-1.56537	0.117497	0.654567
LOC100647748	2244.73	-0.160031	0.102241	-1.56523	0.11753	0.654567
LOC100646486	79.3201	0.27515	0.175833	1.56484	0.117621	0.654567
LOC100647136	230.042	-0.250482	0.160092	-1.56462	0.117673	0.654567
LOC100650953	840.555	-0.208448	0.133236	-1.5645	0.117699	0.654567
LOC100643649	678.607	-0.214257	0.136965	-1.56432	0.117743	0.654567
LOC100644609	1981.18	-0.147246	0.0941873	-1.56334	0.117974	0.65497
LOC100643546	834.764	0.194864	0.124669	1.56305	0.118041	0.65497
LOC100644245	433.759	0.244719	0.156574	1.56296	0.118062	0.65497
LOC100651463	212.656	0.248298	0.158872	1.56288	0.11808	0.65497
LOC100651543	32.9997	0.271561	0.173796	1.56253	0.118163	0.655025
LOC100642451	436.939	-0.233213	0.149323	-1.5618	0.118335	0.655025
LOC105666721	217.574	-0.237807	0.152293	-1.56151	0.118404	0.655025
LOC100648722	438.344	0.223031	0.142842	1.56138	0.118433	0.655025
LOC100647277	69.0436	0.274857	0.176062	1.56114	0.118491	0.655025
LOC100647528	5047.94	0.236694	0.151654	1.56075	0.118583	0.655025
LOC100642916	22.4899	-0.26117	0.167354	-1.56059	0.118621	0.655025
LOC100648190	343.654	0.203504	0.130413	1.56047	0.11865	0.655025
LOC100650203	62.5609	0.274517	0.175939	1.5603	0.118689	0.655025
LOC100642947	13.842	-0.251054	0.160929	-1.56003	0.118752	0.655025
LOC100645757	848.964	0.156359	0.100286	1.55913	0.118965	0.655658
LOC100645813	2649.61	0.217809	0.139732	1.55877	0.119051	0.655658
LOC100651124	8.1271	0.185114	0.118762	1.55871	0.119066	0.655658
LOC100648909	106.035	-0.269972	0.17324	-1.55837	0.119145	0.655726
LOC100642823	533.833	0.202123	0.129759	1.55768	0.119308	0.656257
LOC100648847	76.6088	0.267176	0.171552	1.55741	0.119374	0.656257
LOC100649105	356.883	0.274141	0.176078	1.55693	0.119488	0.656521
LOC105666190	408.097	-0.21879	0.140618	-1.55592	0.119728	0.657463
LOC100642649	292.735	-0.21018	0.135126	-1.55544	0.119841	0.657463
LOC100644548	352.64	-0.210303	0.135212	-1.55537	0.119859	0.657463
LOC100646968	1170.35	0.168213	0.108177	1.55498	0.119952	0.657538
LOC100650647	81.0972	-0.267784	0.172276	-1.5544	0.12009	0.657538
LOC100645830	292.593	0.202287	0.13014	1.55438	0.120094	0.657538
LOC100647537	122.339	0.258962	0.166622	1.55419	0.120139	0.657538
LOC100650262	42.32	0.268039	0.172509	1.55377	0.120239	0.657725
LOC100647399	148.236	0.218454	0.140646	1.55322	0.12037	0.657836
LOC100650949	67.4188	0.263006	0.169339	1.55313	0.120393	0.657836
LOC100645013	271.378	0.273484	0.176122	1.55281	0.120468	0.657883
LOC110119316	1.4231	-0.10131	0.065263	-1.55234	0.120582	NA
LOC110119424	67.852	0.273358	0.176107	1.55223	0.120607	0.65828
LOC100648179	1.86868	0.127471	0.0821285	1.55209	0.12064	NA
LOC100645154	1163.7	-0.19448	0.12532	-1.55187	0.120694	0.65839
LOC100651931	10.2168	-0.238443	0.153682	-1.55153	0.120774	0.658464
LOC100646113	222.666	-0.255735	0.164916	-1.5507	0.120974	0.658765
LOC100649249	515.064	-0.229212	0.147814	-1.55068	0.120979	0.658765
LOC100645756	718.216	-0.222148	0.143278	-1.55047	0.121029	0.658765
LOC100646280	55.7597	0.272944	0.176112	1.54983	0.121181	0.659233
LOC100642342	562.709	-0.20516	0.132434	-1.54914	0.121347	0.659314
LOC100647181	1076.77	-0.240398	0.155229	-1.54867	0.121462	0.659314
LOC100649946	87.7275	-0.270533	0.174718	-1.5484	0.121526	0.659314
LOC100647470	223.054	0.255513	0.165022	1.54835	0.121538	0.659314
LOC100645664	83.8087	0.265324	0.171409	1.54791	0.121645	0.659314
LOC100649041	334.071	-0.256066	0.165431	-1.54787	0.121655	0.659314
LOC100642627	1260.84	0.187982	0.12147	1.54756	0.121729	0.659314
LOC100650498	226.352	-0.255029	0.164795	-1.54755	0.12173	0.659314
LOC100649676	76.2934	0.261851	0.169262	1.54702	0.121858	0.659591
LOC100647286	273.242	0.191448	0.123773	1.54677	0.121919	0.659591
LOC100649398	710.908	-0.227487	0.147216	-1.54526	0.122284	0.659591
LOC100650249	10.4048	-0.224681	0.145403	-1.54522	0.122292	0.659591
LOC100644803	624.078	-0.175593	0.113657	-1.54493	0.122363	0.659591
LOC100644808	288.542	0.221896	0.143677	1.54441	0.122489	0.659591
LOC100650488	225.541	-0.262452	0.169938	-1.5444	0.122491	0.659591
LOC100646388	235.932	0.201706	0.130613	1.5443	0.122515	0.659591
LOC100644111	13.3469	0.221324	0.143346	1.54399	0.122591	0.659591
LOC100647083	137.42	-0.271462	0.175866	-1.54357	0.122692	0.659591
LOC100645279	443.615	-0.249068	0.161366	-1.54349	0.122711	0.659591
LOC100650000	134.309	-0.247399	0.160304	-1.54331	0.122754	0.659591
LOC100646655	18.5514	-0.270367	0.175188	-1.54329	0.122759	0.659591
LOC100647483	4458.23	0.251268	0.16282	1.54322	0.122778	0.659591
LOC105665751	84.5494	-0.271289	0.175826	-1.54294	0.122845	0.659591
LOC100647240	3879.11	0.1775	0.115049	1.54282	0.122875	0.659591
LOC100648474	683.69	0.160225	0.103864	1.54264	0.122918	0.659591
LOC100647000	721.942	0.231362	0.150003	1.54238	0.122981	0.659591
LOC100648663	6.00054	0.199562	0.129449	1.54163	0.123164	0.659889
LOC100644981	37.0455	-0.269765	0.175004	-1.54148	0.1232	0.659889
LOC110119552	3.52728	0.174426	0.113175	1.54121	0.123265	0.659889
LOC100645512	108.288	0.267121	0.173361	1.54084	0.123356	0.659889
LOC100649408	615.791	-0.235039	0.152614	-1.54009	0.123539	0.659889
LOC100647159	2480.54	-0.217212	0.141066	-1.53979	0.123611	0.659889
LOC100649164	2459.64	-0.222634	0.144594	-1.53971	0.12363	0.659889
LOC100650032	352.345	-0.241696	0.156991	-1.53956	0.123669	0.659889
LOC100652087	525.417	-0.181598	0.117964	-1.53944	0.123696	0.659889
LOC100649861	242.92	-0.218436	0.141911	-1.53925	0.123743	0.659889
LOC110120126	113.184	0.264055	0.171576	1.53899	0.123806	0.659889
LOC100643058	300.589	0.231197	0.150239	1.53886	0.123838	0.659889
LOC110120085	1.57851	0.102352	0.066524	1.53857	0.123909	NA
LOC100646153	13.9285	0.256505	0.16674	1.53836	0.123961	0.6601
LOC110120152	28.0996	0.267636	0.173998	1.53815	0.124011	0.6601
LOC105666484	40.2531	0.270767	0.17615	1.53713	0.124261	0.661074
LOC100644354	2499.65	-0.212493	0.138322	-1.53623	0.124483	0.661902
LOC100650302	1548.9	-0.202423	0.131877	-1.53493	0.1248	0.661904
LOC100645026	40.4077	0.265314	0.17289	1.53458	0.124886	0.661904
LOC100648006	354.1	-0.268108	0.174783	-1.53394	0.125043	0.661904
LOC100646512	158.108	-0.223399	0.145638	-1.53393	0.125047	0.661904
LOC105666795	14.988	-0.245599	0.160133	-1.53372	0.1251	0.661904
LOC100643427	631.797	-0.213832	0.139444	-1.53346	0.125162	0.661904
LOC100648752	5720.84	0.18445	0.120361	1.53247	0.125407	0.661904
LOC100644416	144.9	0.217023	0.141644	1.53217	0.12548	0.661904
LOC100645704	478.443	-0.195922	0.127877	-1.53212	0.125493	0.661904
LOC100650509	381.918	-0.240499	0.15702	-1.53164	0.125611	0.661904
LOC100644224	32.0504	-0.262737	0.171604	-1.53106	0.125754	0.661904
LOC100649143	319.591	-0.209922	0.13716	-1.53049	0.125896	0.661904
LOC100643194	1171.98	-0.231651	0.151363	-1.53043	0.125909	0.661904
LOC100643201	250.826	-0.262395	0.1715	-1.53	0.126017	0.661904
LOC100651019	1140.11	0.261269	0.170786	1.5298	0.126066	0.661904
LOC100650955	5217.29	-0.196939	0.128748	-1.52965	0.126103	0.661904
LOC100650238	31.0606	-0.269626	0.176278	-1.52955	0.126128	0.661904
LOC100644302	513.733	-0.214712	0.140411	-1.52917	0.126222	0.661904
LOC100648119	1149.01	0.153168	0.100168	1.52912	0.126236	0.661904
LOC100643464	382.565	-0.226137	0.147889	-1.5291	0.12624	0.661904
LOC100646592	3.62053	-0.140759	0.0920633	-1.52893	0.126281	0.661904
LOC100645984	177.858	-0.220315	0.144149	-1.52838	0.126418	0.661904
LOC100645617	384.101	-0.260727	0.170592	-1.52836	0.126422	0.661904
LOC100650371	1789.05	-0.184162	0.120548	-1.52771	0.126585	0.661904
LOC100648964	229.926	-0.247479	0.16203	-1.52736	0.126672	0.661904
LOC100643626	808.048	0.206821	0.135441	1.52702	0.126757	0.661904
LOC100643329	238.991	-0.209618	0.137286	-1.52687	0.126793	0.661904
LOC100651970	5.80258	0.205485	0.134581	1.52685	0.126799	0.661904
LOC100646706	739.419	-0.188554	0.123517	-1.52655	0.126873	0.661904
LOC100647647	3.75963	-0.164783	0.107946	-1.52653	0.126877	0.661904
LOC100644208	242.64	0.248145	0.162576	1.52633	0.126928	0.661904
LOC100649030	1329.68	0.254614	0.166833	1.52616	0.126969	0.661904
LOC100645519	1.21358	0.0993696	0.0651118	1.52614	0.126976	NA
LOC100651905	313.587	0.197499	0.129418	1.52606	0.126996	0.661904
LOC100642852	256.186	-0.24259	0.15898	-1.52592	0.127031	0.661904
LOC100646898	162.089	-0.221287	0.145036	-1.52574	0.127074	0.661904
LOC100651096	247.947	0.267297	0.175238	1.52533	0.127176	0.661904
LOC100648208	133.729	-0.254406	0.166792	-1.52529	0.127186	0.661904
LOC100651897	464.025	0.224336	0.14708	1.52526	0.127194	0.661904
LOC100643933	59.7264	0.267981	0.175744	1.52484	0.127299	0.661904
LOC100648883	499.496	-0.214674	0.140789	-1.52479	0.127312	0.661904
LOC100647808	1106.33	0.243413	0.159667	1.5245	0.127383	0.661904
LOC100651936	2670.79	-0.234753	0.153992	-1.52445	0.127397	0.661904
LOC100645807	280.636	0.249133	0.163435	1.52435	0.12742	0.661904
LOC105666895	4051.36	-0.232451	0.152592	-1.52335	0.127672	0.661904
LOC100645498	437.394	0.265605	0.174467	1.52238	0.127914	0.661904
LOC100643422	2124.27	0.239063	0.157048	1.52224	0.12795	0.661904
LOC100642527	169.608	0.205451	0.135012	1.52172	0.128078	0.661904
LOC105665849	11.0384	-0.231561	0.152183	-1.5216	0.128109	0.661904
LOC100645841	22.4958	-0.26248	0.172504	-1.52159	0.128112	0.661904
LOC110120163	1.618	0.0937966	0.0616475	1.5215	0.128135	NA
LOC100648174	18.1183	-0.24795	0.162981	-1.52134	0.128174	0.661904
LOC100642338	170.191	0.266364	0.175098	1.52123	0.128203	0.661904
LOC100642702	189.933	-0.257495	0.169274	-1.52117	0.128216	0.661904
LOC100647876	3.0056	0.142146	0.093456	1.521	0.12826	0.661904
LOC100650740	2241.98	-0.211577	0.139146	-1.52054	0.128376	0.661904
LOC105666463	5.23567	-0.172073	0.113171	-1.52047	0.128393	0.661904
LOC100651849	790.982	-0.178069	0.117127	-1.52031	0.128433	0.661904
LOC100647451	474.824	-0.217476	0.143083	-1.51992	0.12853	0.661904
LOC100647919	240.13	-0.263608	0.173484	-1.5195	0.128638	0.661904
LOC100649936	3.21736	-0.177966	0.117164	-1.51895	0.128776	0.661904
LOC100648638	937.476	-0.187853	0.1237	-1.51862	0.128858	0.661904
LOC100644873	213.441	-0.214432	0.141205	-1.51858	0.128868	0.661904
LOC100646147	234.76	0.25468	0.16771	1.51857	0.12887	0.661904
LOC100649210	560.171	0.252315	0.166155	1.51856	0.128874	0.661904
LOC100648410	8.35022	-0.234826	0.154645	-1.51848	0.128893	0.661904
LOC100649873	1225.69	0.15809	0.104115	1.51842	0.128909	0.661904
LOC100645233	355.986	0.222203	0.146344	1.51836	0.128925	0.661904
LOC100651125	287.328	0.193792	0.127647	1.51819	0.128968	0.661904
LOC100644683	571.719	0.266961	0.175945	1.51729	0.129192	0.662492
LOC100649225	12.7806	-0.233383	0.153825	-1.5172	0.129216	0.662492
LOC100642647	748.227	-0.238922	0.157523	-1.51675	0.129331	0.662738
LOC100644791	284.318	-0.224414	0.148067	-1.51563	0.129614	0.663844
LOC100648096	3852.83	0.216992	0.143206	1.51524	0.129711	0.663995
LOC100647856	77.4468	0.26685	0.176197	1.5145	0.129899	0.664285
LOC100648438	624.342	-0.263811	0.174241	-1.51406	0.13001	0.664285
LOC100651726	230.52	-0.221851	0.146578	-1.51354	0.130143	0.664285
LOC100645131	950.785	-0.212301	0.140279	-1.51341	0.130174	0.664285
LOC100651528	300.059	0.204364	0.135045	1.51331	0.130202	0.664285
LOC100645527	777.312	-0.216683	0.143195	-1.5132	0.130228	0.664285
LOC100644231	504.037	-0.253304	0.16743	-1.51289	0.130307	0.664285
LOC100644080	93.4413	-0.239644	0.158448	-1.51244	0.130421	0.664285
LOC100644019	435.532	-0.178977	0.118355	-1.51219	0.130484	0.664285
LOC100651370	234.01	0.193839	0.128195	1.51207	0.130517	0.664285
LOC100651571	949.413	-0.170265	0.112615	-1.51192	0.130553	0.664285
LOC100646981	351.475	0.203931	0.134889	1.51184	0.130573	0.664285
LOC100643780	116.818	-0.25915	0.171482	-1.51124	0.130728	0.664716
LOC100651345	665.37	-0.24194	0.160126	-1.51094	0.130804	0.664716
LOC105666642	982.942	-0.180578	0.119574	-1.51018	0.130998	0.664716
LOC100651365	1286.56	0.182008	0.120529	1.51008	0.131024	0.664716
LOC100650678	283.716	0.253179	0.167664	1.51004	0.131034	0.664716
LOC100650213	26.9189	0.26426	0.175015	1.50993	0.131061	0.664716
LOC100645790	511.622	-0.188843	0.125118	-1.50932	0.131217	0.664986
LOC100651664	268.365	0.239182	0.158483	1.50919	0.131249	0.664986
LOC100644488	1248.76	0.206922	0.137168	1.50852	0.13142	0.665001
LOC100643319	8.54857	-0.231422	0.153417	-1.50845	0.131439	0.665001
LOC100646878	84.3392	-0.238322	0.158012	-1.50825	0.131491	0.665001
LOC100645206	208.825	-0.202367	0.134189	-1.50807	0.131537	0.665001
LOC100649067	666.847	0.204143	0.135406	1.50764	0.131646	0.665001
LOC100646529	381.034	-0.174353	0.115665	-1.5074	0.131708	0.665001
LOC100645450	457.765	-0.160641	0.106582	-1.50721	0.131758	0.665001
LOC100647068	4.49442	-0.177742	0.117938	-1.50708	0.13179	0.665001
LOC100646467	89.0083	0.246847	0.163836	1.50668	0.131893	0.665184
LOC100648903	389.872	0.223666	0.148507	1.50609	0.132043	0.665383
LOC100642216	177.556	0.265325	0.176179	1.506	0.132067	0.665383
LOC110119150	552.518	-0.235484	0.156422	-1.50544	0.132211	0.665766
LOC100649123	6619.4	0.167363	0.111199	1.50508	0.132303	0.66577
LOC105666051	294.683	0.264781	0.175944	1.50491	0.132346	0.66577
LOC105666513	184.396	0.236238	0.157156	1.50321	0.132786	0.667432
LOC100644547	825.811	0.19099	0.127075	1.50297	0.132847	0.667432
LOC100647017	336.922	0.198227	0.131901	1.50284	0.132879	0.667432
LOC100646420	1004.64	-0.23298	0.155101	-1.50212	0.133067	0.667856
LOC100648359	1225.65	-0.172487	0.114843	-1.50193	0.133115	0.667856
LOC100646734	390.716	-0.175851	0.117098	-1.50173	0.133166	0.667856
LOC100651391	555.931	0.241695	0.160988	1.50133	0.13327	0.668039
LOC100645728	323.59	0.258382	0.17226	1.49995	0.133626	0.669485
LOC100649112	60.0198	-0.263604	0.175906	-1.49855	0.133991	0.670871
LOC100644366	39.8615	-0.236299	0.157704	-1.49836	0.134039	0.670871
LOC105666291	26.6356	0.264086	0.176292	1.498	0.134134	0.67101
LOC100642819	214.928	-0.221511	0.147922	-1.49749	0.134266	0.671099
LOC100645536	410.374	0.25694	0.17159	1.49741	0.134288	0.671099
LOC105666174	5.80679	-0.19405	0.129688	-1.49629	0.134578	0.672162
[truncated: 8,667 more rows]

## Sheet: queen_DE_clothianidin
Caste- and pesticide-specific effects of neonicotinoid pesticide exposure on gene expression in bumblebees
Author list: Thomas J. Colgan, Isabel K. Fletcher, Andres N. Arce, Richard J. Gill, Ana Ramos Rodrigues, Eckart Stolle, Lars Chittka and Yannick Wurm
Table S5: Differentially expressed genes in bumblebee castes
Differential expression (DE): Clothianidin-exposed queens vs control queens
b) Gene-level differential expression analysis (adjusted p < 0.05)
RefSeq Gene ID	baseMean	log2FoldChange	lfcSE	stat	pvalue	padj
LOC100647109	80.6354	0.852619	0.138851	6.14052	8.2254e-10	7.58559e-06
LOC100647223	1246.53	0.511717	0.084569	6.05087	1.44062e-09	7.58559e-06
LOC100646873	3470.41	0.690378	0.116737	5.91397	3.33959e-09	1.17231e-05
LOC100649785	2850.84	0.693391	0.128179	5.40955	6.3185e-08	0.00016635
LOC100643490	2145.63	0.488572	0.0974019	5.01604	5.27476e-07	0.00111097
LOC100648391	2868.91	0.646938	0.143453	4.50976	6.49004e-06	0.0113911
LOC100650345	2569.03	0.595982	0.134195	4.44117	8.94719e-06	0.0134604
LOC100644901	174.781	0.612871	0.138986	4.40958	1.03573e-05	0.0136341
LOC100649244	4788.68	0.447396	0.105594	4.23695	2.26572e-05	0.0265115
LOC100642934	996.684	0.416194	0.0994779	4.18378	2.86703e-05	0.0272584
LOC100643514	541.858	0.595971	0.142457	4.18352	2.87026e-05	0.0272584
LOC100648951	3969.7	0.585337	0.141266	4.14352	3.42015e-05	0.0272584
LOC100649746	1942.07	0.55589	0.134618	4.12939	3.6373e-05	0.0272584
LOC100642913	1065.86	0.438577	0.106244	4.12802	3.65895e-05	0.0272584
LOC100650343	35047.2	0.548681	0.133358	4.11436	3.88259e-05	0.0272584
LOC100647659	1108.76	-0.440429	0.108575	-4.05646	4.98222e-05	0.0327924
LOC100645112	134.17	0.568847	0.142239	3.99924	6.35469e-05	0.0393655
LOC100646186	243.952	0.545766	0.138939	3.92811	8.56168e-05	0.0500906
LOC100647537	116.757	0.518781	0.134247	3.86437	0.000111378	0.0617327
LOC100649299	1434.24	0.535961	0.141349	3.79177	0.000149577	0.0787598
LOC100650628	42.1591	0.393482	0.105219	3.73964	0.000184281	0.0879348
LOC100647353	364.066	0.474107	0.127111	3.72986	0.000191583	0.0879348
LOC100648212	406.071	0.521531	0.139849	3.72925	0.000192052	0.0879348
LOC100646076	1249.69	0.370338	0.10115	3.66129	0.000250953	0.110116
LOC105666727	95.0061	0.436783	0.120362	3.62891	0.000284622	0.119894
LOC100644014	847.053	0.502633	0.141736	3.54626	0.000390748	0.158268
LOC100646156	939.459	0.503643	0.144761	3.47913	0.000503037	0.186375
LOC105666908	205.718	0.42174	0.121234	3.47873	0.000503804	0.186375
LOC100646373	4513.93	0.499575	0.144018	3.46883	0.00052273	0.186375
LOC100645190	77.0789	0.501041	0.144615	3.46464	0.000530933	0.186375
LOC100644526	162.048	0.464112	0.135013	3.43754	0.000587019	0.193272
LOC110119293	239.392	-0.486221	0.141565	-3.43461	0.000593415	0.193272
LOC100649889	71.7632	0.494692	0.144264	3.42908	0.000605637	0.193272
LOC100646721	919.836	0.347063	0.101849	3.40762	0.000655325	0.198751
LOC100652165	1116.33	0.286575	0.0841518	3.40545	0.000660552	0.198751
LOC100648766	444.367	-0.408744	0.120497	-3.39216	0.000693449	0.202853
LOC105667079	207.28	0.411471	0.121671	3.38183	0.000720058	0.204944
LOC100646060	708.625	0.487345	0.144827	3.36501	0.00076541	0.212119
LOC100643684	11716.8	0.39928	0.119044	3.35405	0.000796376	0.212191
LOC100648205	133.183	-0.46304	0.138191	-3.35074	0.000805968	0.212191
LOC100651470	9.54249	-0.263074	0.0788302	-3.33722	0.000846215	0.214512
LOC100646943	1889.24	0.284269	0.0852592	3.33418	0.000855524	0.214512
LOC100648585	594.217	0.342282	0.102883	3.32692	0.000878113	0.215056
LOC100646290	72.8417	-0.394312	0.119039	-3.31247	0.000924769	0.221335
LOC100647475	682.631	0.369363	0.112905	3.27146	0.00106993	0.250387
LOC100644470	862.028	0.454735	0.139525	3.25916	0.00111743	0.255819
LOC100650289	2703.2	0.217629	0.0669348	3.25136	0.00114853	0.257345
LOC100645762	5146.67	0.396596	0.122301	3.24278	0.00118368	0.259694
LOC100642470	1804.42	0.351002	0.109376	3.20913	0.00133135	0.286132
LOC100643303	455.906	-0.379084	0.118513	-3.19866	0.00138066	0.286727
LOC100645800	665.153	-0.188192	0.0589231	-3.19385	0.00140389	0.286727
LOC100645419	3628.63	0.399087	0.12509	3.1904	0.00142077	0.286727
LOC100651143	3233.27	0.381383	0.11971	3.1859	0.00144303	0.286727
LOC100648068	6.9368	0.262663	0.0830138	3.16409	0.00155567	0.303385
LOC110119148	72.1231	-0.457058	0.144763	-3.15728	0.0015925	0.30492
LOC100644978	6.66855	0.264529	0.0839535	3.1509	0.00162767	0.306088
LOC100646546	6505.04	0.378552	0.120889	3.1314	0.00173974	0.316677
LOC100645985	126.888	0.359249	0.114894	3.12678	0.00176732	0.316677
LOC100646091	1009.36	-0.395775	0.126622	-3.12564	0.00177419	0.316677
LOC100649429	2687.34	0.343251	0.110743	3.09953	0.00193826	0.340198
LOC100650051	2750.29	0.209709	0.0680805	3.08031	0.00206786	0.345861
LOC100643020	18.8612	0.271015	0.0880909	3.07654	0.00209421	0.345861
LOC100650700	219.701	0.44361	0.144317	3.07385	0.00211314	0.345861
LOC100644148	247.969	-0.340352	0.110759	-3.07289	0.00211996	0.345861
LOC100631087	17868.1	0.436241	0.14206	3.07082	0.00213474	0.345861
LOC100647689	110.561	-0.393636	0.129029	-3.05076	0.0022826	0.351205
LOC100644713	36607.6	0.294032	0.0963949	3.05028	0.00228624	0.351205
LOC100647587	52.944	-0.439174	0.144054	-3.04869	0.00229842	0.351205
LOC100650704	411.955	0.440362	0.144535	3.04674	0.00231334	0.351205
LOC100645052	128.888	0.440583	0.144738	3.04401	0.00233448	0.351205
LOC100644712	56.5138	0.43749	0.143964	3.03888	0.00237457	0.352205
LOC100646104	11.9322	0.264271	0.0872838	3.02772	0.00246404	0.359611
LOC105667073	49.4838	0.347657	0.114958	3.02421	0.00249279	0.359611
LOC100644116	3.97953	0.244416	0.0809771	3.01834	0.00254164	0.361703
LOC100644767	140.924	0.434477	0.144598	3.00472	0.00265822	0.372256
LOC100648252	105.27	0.414885	0.138226	3.0015	0.00268649	0.372256
LOC100652029	114.486	-0.390774	0.130464	-2.99525	0.00274216	0.375034
LOC100650085	2831.89	0.360534	0.120659	2.98803	0.00280782	0.379091
LOC100650967	19091	0.243308	0.0827049	2.94188	0.00326226	0.419044
LOC100646781	199.773	-0.351889	0.119688	-2.94004	0.00328172	0.419044
LOC100644013	271.706	-0.351192	0.119494	-2.93898	0.0032929	0.419044
LOC105666138	2125.36	-0.405253	0.137974	-2.93716	0.00331229	0.419044
LOC100644244	170.976	0.419442	0.142919	2.93481	0.00333751	0.419044
LOC100643148	5722.24	-0.311507	0.106159	-2.93435	0.00334248	0.419044
LOC100642886	393.148	-0.264896	0.090532	-2.92599	0.00343357	0.425399
LOC100652247	1508.31	-0.385942	0.132067	-2.92233	0.00347425	0.425434
LOC100644681	2638.42	0.348076	0.1193	2.91764	0.00352694	0.426921
LOC100652027	1559.79	-0.240943	0.0828138	-2.90946	0.00362055	0.42996
LOC100644847	35.2545	-0.335053	0.115388	-2.90372	0.00368763	0.42996
LOC100649278	559.544	0.392384	0.135148	2.90337	0.00369165	0.42996
LOC100648328	7491.61	0.359486	0.123913	2.90111	0.00371843	0.42996
LOC100644861	3.48364	0.208787	0.0720465	2.89794	0.00375618	0.42996
LOC100645079	4383.71	0.374005	0.129548	2.88699	0.00388941	0.440423
LOC100649799	6277.97	0.344383	0.119591	2.87969	0.00398071	0.445967
LOC100645147	118.257	0.373684	0.130048	2.87342	0.0040605	0.450117
LOC100642464	647.889	0.251069	0.0875992	2.86611	0.00415544	0.455157
LOC100642336	776.574	0.372509	0.130097	2.86331	0.00419241	0.455157
LOC100649166	1445.35	0.347373	0.121771	2.85267	0.0043354	0.465879
LOC100642661	98.4412	-0.408252	0.144448	-2.8263	0.00470894	0.495081
LOC100647414	2902.32	0.371787	0.131662	2.82381	0.00474572	0.495081
LOC100648103	1287.65	0.367844	0.130273	2.82364	0.00474819	0.495081
LOC100643307	14772.9	0.340262	0.120655	2.82012	0.00480057	0.495636
LOC100647566	12525.2	0.263001	0.0934937	2.81304	0.0049076	0.501766
LOC100648844	87.6391	-0.405596	0.14443	-2.80825	0.00498112	0.501906
LOC100642321	1205.08	0.404462	0.144103	2.80676	0.00500429	0.501906
LOC100651034	859.819	0.3399	0.121828	2.79	0.00527077	0.523646
LOC100651091	60.9048	-0.399819	0.143728	-2.78178	0.00540611	0.527025
LOC100648673	23484.7	0.402099	0.14456	2.78154	0.00541019	0.527025
LOC100647328	456.66	-0.269576	0.0970096	-2.77886	0.00545492	0.527025
LOC100646880	5191.81	0.36379	0.131195	2.7729	0.00555597	0.529061
LOC100647448	446.783	0.217931	0.0786271	2.7717	0.00557647	0.529061
LOC100644867	19275.3	0.398162	0.144171	2.76174	0.00574942	0.535153
LOC100642524	265.625	0.389292	0.141002	2.7609	0.00576426	0.535153
LOC100651114	132.145	0.353631	0.128305	2.75618	0.0058481	0.535153
LOC100644702	11.8016	0.314723	0.11427	2.7542	0.0058836	0.535153
LOC100650075	1109.71	0.256634	0.0932114	2.75325	0.00590077	0.535153
LOC100650380	63.6934	0.395251	0.143701	2.75052	0.00595005	0.535153
LOC100648102	3416.65	0.256216	0.0932725	2.74696	0.00601499	0.535153
LOC100646115	20.2341	-0.30095	0.109627	-2.74521	0.00604721	0.535153
LOC100648584	238.387	-0.396747	0.144693	-2.74199	0.00610689	0.53593
LOC100649204	719.104	-0.372201	0.136266	-2.73144	0.00630585	0.548817
LOC105667013	807.866	0.302309	0.111154	2.71973	0.00653344	0.56223
LOC100648879	24.2401	0.377536	0.138912	2.71781	0.00657151	0.56223
LOC100644091	230.597	0.345272	0.127235	2.71365	0.00665461	0.56223
LOC100642718	71.835	-0.382034	0.140831	-2.71271	0.00667351	0.56223
LOC100648485	1623.21	0.232748	0.0863224	2.69626	0.00701223	0.585082
LOC100642814	883.679	0.328647	0.121984	2.6942	0.00705587	0.585082
LOC100649680	179.507	0.355273	0.132013	2.6912	0.00711951	0.585747
LOC100644783	61.0455	-0.304873	0.113516	-2.68572	0.00723741	0.590831
LOC100650185	945.8	0.366564	0.13675	2.68054	0.00735045	0.595443
LOC100644177	12.8012	0.322236	0.120536	2.67336	0.00750958	0.603022
LOC100651051	1419.9	0.217384	0.0814844	2.6678	0.00763495	0.603022
LOC100649364	1198.14	0.381452	0.143122	2.66522	0.00769375	0.603022
LOC100646910	12498.9	0.289785	0.108902	2.66096	0.00779172	0.603022
LOC100642825	247.47	0.352266	0.132468	2.65925	0.00783151	0.603022
LOC100649876	631.803	0.30357	0.114378	2.65408	0.00795247	0.603022
LOC100645369	1357.23	0.24667	0.0929828	2.65285	0.00798145	0.603022
LOC100649711	25.8471	0.348078	0.131241	2.65221	0.0079966	0.603022
LOC100649907	2133.38	0.36283	0.13682	2.65188	0.00800454	0.603022
LOC100644099	301.988	0.383983	0.144825	2.65137	0.00801662	0.603022
LOC100645424	7.93215	0.174745	0.0660203	2.64684	0.00812479	0.606824
LOC100650903	12.5258	-0.328859	0.124497	-2.64151	0.0082538	0.612118
LOC100648231	93.23	0.372835	0.14156	2.63376	0.00844441	0.621874
LOC100645858	16.8136	0.322025	0.122452	2.62982	0.00854308	0.624772
LOC105666830	1648.28	0.378324	0.144424	2.61954	0.00880488	0.634225
LOC100642847	20.0517	0.365669	0.139614	2.61914	0.00881527	0.634225
LOC110119952	284.944	-0.368281	0.14069	-2.61768	0.00885302	0.634225
LOC100650475	41.4626	0.362735	0.138711	2.61504	0.00892159	0.634819
LOC105666781	113.825	0.377061	0.144424	2.6108	0.0090331	0.63844
LOC100642397	1807.11	0.261657	0.100406	2.606	0.0091607	0.643142
LOC100643536	7270.7	0.366561	0.141095	2.59798	0.00937745	0.651624
LOC100643481	12.8911	-0.285183	0.109814	-2.59696	0.00940527	0.651624
LOC100648120	5.15877	0.216203	0.0833947	2.59253	0.00952741	0.654922
LOC100649759	4164.34	-0.260235	0.100484	-2.58982	0.00960256	0.654922
LOC100651072	600.312	0.353602	0.136605	2.5885	0.00963944	0.654922
LOC100649587	230.053	-0.315113	0.122038	-2.58209	0.00982045	0.656385
LOC100651648	446.688	0.372315	0.144239	2.58123	0.00984485	0.656385
LOC100649164	2980.83	0.299041	0.115861	2.58104	0.00985043	0.656385
LOC100647232	1647.16	0.288107	0.111715	2.57894	0.00991029	0.656385
LOC100646933	108.874	0.369987	0.14393	2.5706	0.0101523	0.668212
LOC100648384	21.7949	-0.345568	0.13455	-2.56832	0.0102194	0.668451
LOC100643491	699.741	-0.323392	0.126129	-2.56397	0.0103481	0.672693
LOC100648753	18.3795	-0.242852	0.0948413	-2.56061	0.0104488	0.675071
LOC100646304	444.794	-0.287497	0.112729	-2.55032	0.0107623	0.685169
LOC100650394	99.1707	0.367762	0.144279	2.54896	0.0108045	0.685169
LOC100646009	4118.8	0.331193	0.130037	2.54692	0.0108678	0.685169
LOC100645125	930.849	0.366965	0.14409	2.54677	0.0108724	0.685169
LOC100649444	952.642	0.349239	0.137285	2.54389	0.0109624	0.685169
LOC100648991	84.7937	-0.367426	0.144536	-2.54211	0.0110184	0.685169
LOC100647226	1233.43	0.200356	0.0788562	2.54078	0.0110606	0.685169
LOC100642786	2368.15	0.250797	0.0987932	2.5386	0.0111297	0.685417
LOC100646400	598.304	0.341602	0.134941	2.53149	0.0113578	0.695402
LOC100651185	1773.89	-0.27199	0.107573	-2.52842	0.0114576	0.697455
LOC100643830	1097.48	-0.308624	0.122422	-2.521	0.0117023	0.704773
Def	349.903	-0.166576	0.0661943	-2.51647	0.0118536	0.704773
LOC100650850	1295.58	-0.341831	0.135857	-2.51612	0.0118656	0.704773
LOC100648041	10.5164	0.224217	0.0891598	2.51478	0.0119106	0.704773
LOC100645429	180.833	0.315521	0.125514	2.51382	0.011943	0.704773
LOC100648192	355.258	0.259481	0.103266	2.51275	0.0119793	0.704773
LOC100651125	264.446	0.288846	0.115085	2.50985	0.0120784	0.706652
LOC100642961	232.242	-0.346468	0.138239	-2.5063	0.0122002	0.709834
LOC100644439	1436.95	0.322307	0.128913	2.50019	0.0124127	0.718233
LOC100642474	332.904	-0.305264	0.122459	-2.49279	0.0126744	0.729368
LOC100645124	33.3032	0.347756	0.139732	2.48875	0.0128195	0.733707
LOC100650361	65.5492	-0.356736	0.144133	-2.47505	0.0133217	0.754526
LOC100647796	9996.21	0.347195	0.140285	2.47492	0.0133265	0.754526
LOC105665708	6.65002	0.246037	0.09984	2.46432	0.0137275	0.770903
LOC100645512	108.631	0.354247	0.143925	2.46132	0.0138426	0.770903
LOC100651379	1464.94	0.301382	0.122546	2.45934	0.0139193	0.770903
LOC100650740	1852.08	0.220876	0.0898314	2.45878	0.0139409	0.770903
LOC110119780	314.588	-0.294039	0.119638	-2.45773	0.0139818	0.770903
LOC100645475	129.027	0.267844	0.109202	2.45274	0.0141771	0.772548
LOC100643909	5897.79	0.259121	0.105741	2.45051	0.0142653	0.772548
LOC105666482	63.1658	-0.352251	0.14375	-2.45044	0.014268	0.772548
LOC100649688	151.478	0.292787	0.119539	2.44931	0.0143131	0.772548
LOC100642767	1682	0.347478	0.141995	2.4471	0.0144009	0.772548
LOC100650077	4640.96	0.342882	0.140245	2.44488	0.0144899	0.772548
LOC100649938	403.375	0.289536	0.118626	2.44074	0.0146572	0.772548
LOC100652300	559.714	0.316814	0.129832	2.44019	0.0146796	0.772548
LOC100650835	226.942	0.342623	0.140425	2.43989	0.0146916	0.772548
LOC105665906	751.045	0.295311	0.1211	2.43858	0.0147452	0.772548
LOC100650153	2840.83	0.262019	0.107816	2.43024	0.0150887	0.786628
LOC100642272	4387.33	0.344873	0.142291	2.42371	0.0153627	0.795388
LOC100651168	26203.7	0.349893	0.144583	2.42002	0.0155197	0.795388
LOC100646146	179.706	-0.306709	0.126821	-2.41844	0.0155873	0.795388
LOC100642511	1069.98	0.331935	0.137392	2.41597	0.0156933	0.795388
LOC100652210	416.176	0.315669	0.130674	2.4157	0.0157049	0.795388
LOC100642421	191.194	-0.282246	0.116885	-2.41472	0.0157471	0.795388
LOC100648883	674.684	0.327691	0.13578	2.41339	0.0158048	0.795388
LOC100646914	5399.17	0.256506	0.106342	2.4121	0.0158609	0.795388
LOC100647699	126.576	-0.321389	0.133638	-2.40491	0.0161763	0.80632
LOC100645703	223.756	0.288805	0.120152	2.40366	0.0162321	0.80632
LOC105666311	124.946	-0.347352	0.144814	-2.39861	0.0164574	0.806464
LOC100647917	16.4568	0.320175	0.133496	2.39838	0.0164678	0.806464
LOC100644571	26.3446	-0.306981	0.12821	-2.39435	0.0166497	0.806464
LOC100648827	1664.23	0.221877	0.0926777	2.39407	0.0166627	0.806464
LOC100649792	858.052	0.316785	0.132486	2.39109	0.0167985	0.806464
LOC100649632	1231.23	0.27658	0.11568	2.3909	0.0168069	0.806464
LOC100650494	846.927	-0.232407	0.0972253	-2.3904	0.0168301	0.806464
LOC100650622	754.902	-0.216011	0.0903806	-2.39002	0.0168476	0.806464
LOC100646088	200.993	-0.315198	0.132057	-2.38684	0.0169938	0.809783
LOC100648445	178.279	-0.329728	0.138545	-2.37994	0.0173155	0.818129
LOC100644496	680.77	0.277896	0.116775	2.37975	0.0173244	0.818129
LOC105665878	66.2332	0.343508	0.144829	2.37183	0.0177004	0.831147
LOC100642642	428.629	-0.307153	0.129566	-2.37063	0.0177579	0.831147
LOC110119170	4936.38	-0.329472	0.13916	-2.36758	0.0179049	0.834319
LOC100651198	11637.7	0.299343	0.126556	2.36531	0.018015	0.835755
LOC100643602	6392.69	0.339567	0.143902	2.35971	0.0182892	0.836145
LOC100649434	2215.67	0.259038	0.109913	2.35674	0.0184359	0.836145
LOC100651320	508.483	0.297421	0.126502	2.35111	0.0187175	0.836145
LOC100648144	27.9617	0.256178	0.108992	2.35043	0.0187516	0.836145
LOC110119982	8.39879	0.24241	0.103154	2.34999	0.0187741	0.836145
LOC100648169	419.398	0.330898	0.140849	2.3493	0.0188087	0.836145
LOC100651454	1271.86	-0.172637	0.0735413	-2.34748	0.0189009	0.836145
LOC100646690	1.42312	-0.117163	0.0499137	-2.34732	0.0189092	0.836145
LOC100642607	930.224	0.24129	0.10285	2.34604	0.018974	0.836145
LOC100650764	1111.3	0.280502	0.119664	2.34408	0.0190739	0.836145
LOC100648976	872.928	-0.312706	0.13346	-2.34306	0.0191263	0.836145
LOC100649275	347.771	0.153372	0.0654756	2.34242	0.0191589	0.836145
LOC100649384	890.793	0.323344	0.138079	2.34173	0.0191947	0.836145
LOC110119633	3195.43	0.299603	0.127961	2.34136	0.0192139	0.836145
LOC100645926	380.598	0.248382	0.106085	2.34134	0.0192144	0.836145
LOC100648533	10115.7	0.242086	0.103575	2.33729	0.0194239	0.838994
LOC100642431	12.6355	-0.216736	0.0927412	-2.337	0.0194392	0.838994
LOC100644772	743.726	-0.267274	0.114523	-2.33381	0.0196057	0.842726
LOC100645540	142.701	-0.306483	0.131557	-2.32966	0.0198243	0.848658
LOC105667020	242.671	-0.336804	0.144829	-2.32552	0.020044	0.854187
LOC100643300	664.074	-0.306478	0.131865	-2.32418	0.0201157	0.854187
LOC105666878	27.6536	-0.312281	0.13464	-2.31939	0.0203741	0.860997
LOC100651177	87.948	0.318189	0.137258	2.31818	0.0204396	0.860997
LOC100646476	162.395	-0.308555	0.133288	-2.31495	0.0206154	0.8619
LOC105666978	3.65382	0.115794	0.0500239	2.31478	0.0206247	0.8619
LOC100642999	88.3152	-0.321979	0.139241	-2.31238	0.0207567	0.863989
LOC100650886	1400.36	-0.292001	0.126408	-2.30999	0.0208887	0.866057
LOC100642603	2693.36	0.285058	0.123807	2.30245	0.02131	0.879029
LOC100647544	2494.25	0.243279	0.105747	2.30057	0.0214161	0.879029
LOC100642223	2184.86	0.24641	0.107138	2.29993	0.021452	0.879029
LOC105666051	371.937	0.329185	0.143579	2.29272	0.0218644	0.88995
LOC100642680	4730.34	-0.321383	0.1402	-2.29231	0.0218875	0.88995
LOC100645934	249.586	0.319129	0.139391	2.28944	0.0220537	0.893259
LOC100642251	310.354	-0.243391	0.106634	-2.28249	0.0224605	0.905551
LOC100645332	1659.23	0.248289	0.108873	2.28053	0.0225763	0.905551
npve	16704.6	0.329858	0.144683	2.27987	0.0226151	0.905551
LOC100649198	88.5937	-0.324461	0.142685	-2.27398	0.0229674	0.916175
LOC100648768	364.511	-0.302618	0.13332	-2.26987	0.0232154	0.920855
LOC100648886	476.173	0.254977	0.112381	2.26887	0.0232764	0.920855
LOC100646465	603.554	0.279604	0.123298	2.26771	0.0233471	0.920855
LOC100644333	7496.14	0.326065	0.14403	2.26387	0.0235818	0.926643
LOC100649668	1755.03	-0.314828	0.13924	-2.26105	0.0237561	0.928834
LOC100646514	633.07	0.257403	0.113982	2.25828	0.0239283	0.928834
LOC105666621	2282.15	0.274647	0.121658	2.25753	0.0239749	0.928834
LOC100647284	13.6941	0.225134	0.0998334	2.25509	0.0241274	0.928834
LOC100648261	293.591	0.276457	0.122615	2.25468	0.0241534	0.928834
LOC100644016	413.171	-0.267582	0.11869	-2.25447	0.0241668	0.928834
LOC105666122	12.5626	0.277759	0.123505	2.24897	0.0245145	0.93877
LOC100648993	1176.08	0.282019	0.125527	2.24668	0.0246607	0.939675
LOC100648960	739.617	-0.307633	0.137077	-2.24424	0.0248172	0.939675
LOC100644734	203.755	0.267145	0.119083	2.24336	0.0248738	0.939675
LOC100644267	672.542	-0.292607	0.130452	-2.24303	0.024895	0.939675
LOC105667129	51.9657	-0.323762	0.144503	-2.24052	0.025057	0.941624
LOC100647552	153.075	-0.282479	0.126137	-2.23947	0.0251255	0.941624
LOC100651218	1063.68	0.213422	0.0954331	2.23635	0.025329	0.943237
LOC100651337	3150.4	0.256348	0.114643	2.23606	0.0253477	0.943237
LOC100647140	251.574	-0.268144	0.120046	-2.23369	0.0255037	0.943957
LOC100643421	2747.84	0.306434	0.137227	2.23304	0.0255463	0.943957
LOC100643855	233.964	0.319992	0.143505	2.22983	0.0257585	0.944247
LOC100651721	43.8845	-0.316588	0.141991	-2.22964	0.0257715	0.944247
LOC100645983	860.885	-0.288434	0.129408	-2.22886	0.0258231	0.944247
LOC100647520	62.1625	0.315708	0.141839	2.22583	0.0260258	0.948366
LOC100643439	155.826	-0.321911	0.144763	-2.22371	0.0261678	0.950252
LOC100631053	7985.47	0.2613	0.117736	2.21938	0.0264611	0.957602
LOC100651811	126.966	-0.303203	0.136855	-2.2155	0.0267257	0.963865
LOC100648945	208.53	0.265353	0.119951	2.21217	0.0269549	0.965306
LOC100643574	3194.82	-0.179515	0.0811861	-2.21115	0.0270256	0.965306
LOC100643549	151.772	0.285462	0.129194	2.20957	0.0271352	0.965306
LOC100645621	1733.28	0.294465	0.133295	2.20912	0.0271662	0.965306
LOC100647774	355.17	-0.275224	0.124653	-2.20793	0.0272493	0.965306
LOC100646324	2393.18	-0.291958	0.132334	-2.20622	0.0273688	0.965306
LOC100642531	455.712	0.242572	0.110023	2.20474	0.0274726	0.965306
LOC105666038	14.1259	0.257065	0.116693	2.20293	0.0276	0.965306
LOC100643373	288.927	0.253279	0.115009	2.20225	0.0276475	0.965306
LOC100645527	1039.35	0.241856	0.109847	2.20176	0.0276823	0.965306
LOC105666070	53.6802	-0.271129	0.123378	-2.19754	0.0279819	0.972532
LOC100649235	43.1324	0.307333	0.139961	2.19584	0.0281033	0.973252
LOC100650547	2712.37	0.282171	0.128572	2.19465	0.0281888	0.973252
LOC100649186	271.245	0.27174	0.123891	2.19338	0.0282798	0.973252
LOC100647665	997.671	0.22297	0.10177	2.19092	0.0284579	0.976188
LOC100645087	286.683	0.291349	0.133142	2.18826	0.0286505	0.979382
LOC100643720	1028.77	-0.288935	0.13211	-2.18708	0.028737	0.979382
LOC100644751	127.863	0.316092	0.144673	2.18487	0.0288982	0.981699
LOC100648029	1960.26	0.287358	0.131961	2.1776	0.0294361	0.996759
LOC100651820	406.218	-0.303842	0.139761	-2.17401	0.0297042	0.997651
LOC100650316	1563.72	-0.292441	0.13455	-2.17347	0.029745	0.997651
LOC100644170	1304.98	-0.306967	0.141278	-2.17278	0.0297966	0.997651
LOC100644076	4134.94	0.236209	0.109082	2.16543	0.0303549	0.997651
LOC105665749	1157.33	0.263228	0.121599	2.16473	0.0304082	0.997651
LOC100645214	2858.56	0.278221	0.128526	2.16471	0.0304097	0.997651
LOC100650753	49.6473	0.282253	0.130452	2.16366	0.0304906	0.997651
LOC110119179	4.07495	0.173083	0.0800166	2.16309	0.0305342	0.997651
LOC100644776	680.807	-0.197528	0.0914092	-2.16092	0.0307018	0.997651
LOC100648365	74.8481	-0.311329	0.144107	-2.1604	0.0307415	0.997651
LOC110120187	9.5487	0.233461	0.10819	2.15789	0.0309367	0.997651
LOC100642892	1073.11	0.228221	0.10577	2.1577	0.0309508	0.997651
LOC100644068	99.0844	0.303464	0.14065	2.15758	0.0309604	0.997651
LOC105666873	232.965	-0.301972	0.139993	-2.15705	0.0310018	0.997651
LOC100644667	196.333	-0.262093	0.121614	-2.15513	0.031152	0.997651
LOC100645024	423.124	-0.301549	0.140005	-2.15384	0.0312525	0.997651
LOC100645433	273.976	0.309559	0.143755	2.15338	0.0312886	0.997651
LOC100646208	21.0766	0.291636	0.135443	2.15321	0.0313023	0.997651
LOC100645013	848.248	0.300628	0.139648	2.15276	0.0313379	0.997651
LOC100652204	6690.72	0.308508	0.143325	2.15251	0.0313572	0.997651
LOC100644648	210.184	0.310567	0.144419	2.15047	0.0315183	0.997842
LOC100644958	1622.55	0.230517	0.107215	2.15003	0.0315527	0.997842
LOC100647187	185.897	-0.268554	0.125059	-2.14742	0.0317596	0.999269
LOC100647522	1002.49	0.24864	0.115832	2.14656	0.0318281	0.999269
LOC100643247	646.473	0.255578	0.119102	2.14588	0.0318825	0.999269
LOC100646805	117.016	-0.300353	0.140083	-2.14411	0.032024	1
LOC100648990	1200.65	-0.242966	0.113534	-2.14003	0.0323523	1
LOC100645011	6792.63	-0.26296	0.122908	-2.13948	0.032397	1
LOC100648311	175.624	0.306981	0.143488	2.13942	0.0324013	1
LOC100644731	10.5879	-0.2622	0.122619	-2.13832	0.0324907	1
LOC100644387	77.0597	0.297479	0.139194	2.13715	0.0325856	1
LOC100644955	36.5059	-0.309162	0.144702	-2.13655	0.0326348	1
LOC100647088	311.076	-0.306579	0.143597	-2.13499	0.0327618	1
LOC105667123	2.41155	0.143615	0.0672774	2.13467	0.032788	1
LOC100645849	9150.69	0.221824	0.104033	2.13225	0.0329861	1
LOC100645141	202.698	0.260703	0.122555	2.12723	0.0334012	1
LOC100646227	1366.69	-0.306327	0.144358	-2.12199	0.0338383	1
LOC100645955	291.731	0.297105	0.140075	2.12104	0.0339187	1
LOC100647760	328.089	-0.242137	0.114181	-2.12063	0.0339525	1
LOC100646473	42.5374	-0.301798	0.14246	-2.11848	0.0341347	1
LOC105667130	146.041	-0.300692	0.142187	-2.11477	0.0344499	1
LOC100648662	7205.84	0.233742	0.110608	2.11324	0.03458	1
LOC100644892	740.725	0.236633	0.112001	2.11276	0.034621	1
LOC100645209	2098.2	0.170616	0.0807948	2.11172	0.0347108	1
LOC100646102	240.79	-0.268717	0.127353	-2.11002	0.0348569	1
LOC110119151	299.284	0.304179	0.1442	2.10943	0.0349074	1
LOC100651664	224.087	0.262247	0.124417	2.10782	0.0350467	1
LOC100647735	502.773	0.266543	0.126495	2.10715	0.0351047	1
LOC100649616	912.153	0.203623	0.0967411	2.10483	0.0353062	1
LOC105666656	27.5615	0.107115	0.0509572	2.10206	0.0355483	1
LOC100649362	3.53375	0.170478	0.0811082	2.10186	0.0355657	1
LOC100648874	563.449	0.197485	0.0940425	2.09996	0.0357327	1
LOC100647165	3217.42	-0.141113	0.0672031	-2.0998	0.0357468	1
LOC100649657	1507.15	0.284101	0.13564	2.09453	0.0362131	1
LOC100651461	94.1258	0.276305	0.1322	2.09006	0.0366127	1
LOC100643399	219.716	0.262296	0.1256	2.08835	0.0367661	1
LOC100649342	288.959	-0.276749	0.132862	-2.08298	0.0372528	1
LOC100642378	463.567	-0.264658	0.127169	-2.08116	0.0374194	1
LOC105665833	104.586	-0.29475	0.141653	-2.08079	0.0374534	1
LOC100647964	178.086	-0.283751	0.136369	-2.08075	0.0374565	1
LOC100651536	594.863	-0.261045	0.125563	-2.07899	0.037618	1
LOC100642983	1341.84	0.282203	0.135868	2.07704	0.0377983	1
LOC100648867	58.3683	-0.265317	0.128158	-2.07023	0.0384312	1
LOC100650933	1085.99	0.299289	0.144668	2.0688	0.0385653	1
LOC105665759	28.1714	-0.282107	0.136544	-2.06605	0.0388239	1
LOC100646999	612.278	-0.184688	0.0894035	-2.06578	0.0388496	1
LOC100651923	2104.22	0.298949	0.144749	2.0653	0.0388949	1
LOC100651088	368.628	-0.288484	0.139874	-2.06245	0.039165	1
LOC100651086	5149.47	0.281513	0.136623	2.06051	0.0393502	1
LOC100649669	186.019	-0.242918	0.117964	-2.05926	0.0394692	1
LOC105665815	6.63453	-0.233847	0.113711	-2.0565	0.0397345	1
LOC100650340	2.89564	0.11131	0.0541269	2.05646	0.0397385	1
LOC100649452	71.8439	-0.286305	0.139248	-2.05609	0.0397742	1
LOC100648970	99.2117	-0.297714	0.144817	-2.0558	0.0398019	1
LOC100651288	32.3503	0.262716	0.127837	2.05508	0.0398712	1
LOC100643792	625.666	0.242607	0.11806	2.05494	0.0398844	1
LOC100648048	14.9916	0.257894	0.125584	2.05356	0.0400182	1
LOC100645865	439.191	0.189592	0.0924109	2.05162	0.0402063	1
LOC100646650	99.1433	-0.294896	0.143804	-2.05068	0.0402979	1
LOC100651956	161.912	-0.284552	0.138854	-2.04929	0.0404336	1
LOC100645172	4947.84	0.157382	0.0768276	2.04851	0.0405101	1
LOC100645614	2.74026	-0.105508	0.0515294	-2.04752	0.0406066	1
LOC100648858	2455.41	0.202274	0.0988516	2.04624	0.0407329	1
LOC100646485	50.3755	-0.270427	0.132212	-2.0454	0.0408151	1
LOC100651065	385.744	0.290876	0.142239	2.04498	0.0408571	1
LOC100643104	319.812	0.239249	0.117227	2.0409	0.0412608	1
LOC105666585	18.8604	0.252738	0.123874	2.04028	0.0413221	1
LOC100649608	2074.96	-0.26613	0.130444	-2.04019	0.041331	1
LOC100647457	4089.98	0.28793	0.141174	2.03953	0.0413968	1
LOC100645480	73.5863	0.285851	0.140205	2.03881	0.0414694	1
LOC100646306	369.463	0.249222	0.12225	2.03862	0.0414876	1
LOC100650927	416.363	0.291491	0.143176	2.03589	0.0417615	1
LOC100644500	519.205	-0.25653	0.126045	-2.03522	0.0418286	1
LOC100646995	250.03	-0.271009	0.133216	-2.03437	0.0419145	1
LOC100647020	543.365	-0.2256	0.1111	-2.0306	0.0422959	1
LOC100650795	754.878	-0.223258	0.110046	-2.02878	0.0424806	1
LOC100644903	1736.22	-0.173282	0.0854138	-2.02874	0.0424852	1
LOC100642502	657.655	-0.212299	0.104775	-2.02624	0.04274	1
LOC100649042	248.816	0.289975	0.143177	2.02529	0.042838	1
LOC100650712	828.663	-0.198714	0.0982607	-2.02231	0.0431445	1
LOC100643608	4711.34	0.284586	0.140784	2.02143	0.0432351	1
LOC100647557	470.86	0.229806	0.113734	2.02055	0.0433263	1
LOC100648060	865.248	-0.163084	0.0808612	-2.01684	0.0437127	1
LOC105666217	191.951	-0.283899	0.140792	-2.01644	0.0437545	1
LOC100644833	888.051	0.182661	0.0906058	2.016	0.0438	1
LOC100648308	279.496	0.287786	0.142786	2.01551	0.0438517	1
LOC100648613	1672.45	0.223262	0.110833	2.01441	0.0439666	1
LOC100642460	96.9891	-0.270135	0.134196	-2.01299	0.0441156	1
LOC100642636	1392.53	0.265502	0.131899	2.01292	0.0441232	1
LOC100649541	6952.8	0.213278	0.105975	2.01254	0.0441634	1
LOC100645958	1709.63	0.254963	0.126731	2.01184	0.0442366	1
LOC100645137	217.112	0.234227	0.116437	2.01162	0.0442602	1
LOC100644814	813.71	0.2422	0.12042	2.0113	0.044294	1
LOC100645397	46.2905	-0.264896	0.131718	-2.01109	0.0443163	1
LOC100648295	281.986	-0.28707	0.14285	-2.00958	0.0444755	1
LOC100651268	1865.78	0.290824	0.144767	2.00891	0.0445471	1
LOC100648705	2316.41	0.252948	0.125969	2.00801	0.0446422	1
LOC100642564	4.48848	-0.15287	0.0761326	-2.00794	0.0446494	1
LOC105666419	6608.65	0.226209	0.112683	2.00748	0.0446988	1
LOC100651507	1458.51	-0.20353	0.101435	-2.00651	0.0448022	1
LOC100644078	29.6099	-0.286698	0.142888	-2.00645	0.0448085	1
LOC100648154	112.02	0.288636	0.143859	2.00638	0.0448155	1
LOC100646529	472.108	-0.275397	0.137277	-2.00613	0.0448419	1
LOC100642912	3685.91	0.234276	0.116939	2.0034	0.0451344	1
LOC100646257	2689.54	0.212771	0.106338	2.00089	0.045404	1
LOC100651142	2874.48	0.225412	0.112807	1.99821	0.0456937	1
LOC100642457	1459.8	-0.199297	0.0999299	-1.99437	0.0461117	1
LOC100642539	70.7159	0.288798	0.14482	1.99418	0.0461327	1
LOC100648534	654.399	0.229956	0.11534	1.99372	0.0461826	1
LOC100649243	273.695	-0.230921	0.115883	-1.99271	0.046293	1
LOC100651331	941.202	0.219829	0.110354	1.99203	0.0463673	1
LOC100644559	71.8374	0.282846	0.142029	1.99146	0.0464301	1
LOC100645489	4380.57	0.246574	0.123954	1.98923	0.046676	1
LOC100642936	12825.5	0.246051	0.12371	1.98894	0.0467084	1
LOC100648518	604.149	-0.254357	0.127902	-1.98868	0.0467362	1
LOC100650374	916.931	-0.254903	0.128222	-1.98798	0.0468143	1
LOC100644616	2110.53	-0.217009	0.10917	-1.98781	0.0468331	1
LOC100646632	804.183	-0.242477	0.122	-1.98751	0.0468661	1
LOC100649517	54.5517	-0.28766	0.144784	-1.98682	0.0469418	1
LOC100650570	194.498	0.272306	0.137114	1.98599	0.0470347	1
LOC100645342	328.765	-0.258607	0.13027	-1.98516	0.0471268	1
LOC100648604	30.8631	-0.250652	0.126403	-1.98295	0.0473726	1
LOC105666646	3.00648	-0.148405	0.0749022	-1.98132	0.0475554	1
LOC105666640	134.567	0.267335	0.134988	1.98043	0.0476553	1
LOC100648593	160.158	0.286363	0.144725	1.97867	0.047853	1
LOC105666185	4.69773	0.122615	0.0619887	1.97803	0.0479258	1
LOC100649791	66.9869	-0.276946	0.140125	-1.97642	0.0481075	1
LOC100646521	49.7241	-0.286149	0.144809	-1.97605	0.0481493	1
LOC100642441	290.692	-0.233972	0.118536	-1.97384	0.0484004	1
LOC100649014	415.281	-0.260308	0.131881	-1.97381	0.0484028	1
LOC100652058	1120.4	0.247557	0.125476	1.97294	0.0485021	1
LOC100645101	1287.11	-0.2039	0.103362	-1.97268	0.0485315	1
LOC100647209	1042.61	0.232096	0.117659	1.97261	0.0485406	1
LOC105666539	11.2743	0.232371	0.117835	1.972	0.0486097	1
LOC105666090	229.577	-0.26426	0.134157	-1.96977	0.0488643	1
LOC100648544	2171.38	0.208745	0.106095	1.96752	0.0491228	1
LOC100644004	106.616	-0.277993	0.141349	-1.96671	0.049217	1
LOC100646053	3.02919	0.147716	0.0751216	1.96636	0.049257	1
LOC100648001	361.325	0.254582	0.129555	1.96504	0.0494092	1
LOC105666568	265.905	0.27776	0.141393	1.96445	0.0494782	1
LOC105666177	52.9567	-0.284156	0.144732	-1.96332	0.0496093	1
LOC100643313	618.108	-0.259814	0.132372	-1.96276	0.0496745	1
LOC100651030	412.473	0.227975	0.116224	1.96152	0.049819	1
LOC100650755	8058.5	-0.245847	0.125351	-1.96126	0.0498485	1
LOC100643507	193.486	-0.279025	0.142378	-1.95975	0.0500247	1
LOC100643825	225.668	-0.212091	0.108299	-1.95838	0.0501855	1
LOC100646034	237.924	-0.268161	0.137003	-1.95734	0.0503077	1
LOC100648661	2305.64	0.237682	0.1215	1.95623	0.0504384	1
LOC100646898	180.913	-0.252138	0.128903	-1.95603	0.0504621	1
LOC100646049	1812.36	0.230075	0.117711	1.95458	0.0506331	1
LOC100650509	484.007	0.259125	0.132667	1.9532	0.0507965	1
LOC100649736	8.30856	-0.231598	0.118623	-1.95238	0.0508925	1
LOC100643803	2153.97	0.180909	0.0927964	1.94953	0.0512327	1
LOC100645650	1101.15	0.2748	0.141112	1.9474	0.051487	1
LOC110119578	39.721	-0.281783	0.144719	-1.94711	0.0515218	1
LOC105665732	11.4873	-0.228604	0.117513	-1.94535	0.0517325	1
LOC100643540	823.946	-0.281137	0.144684	-1.94311	0.0520023	1
LOC110119488	18.8492	0.246836	0.12709	1.94221	0.0521119	1
LOC100645349	398.749	0.273211	0.140766	1.94088	0.0522724	1
LOC100644932	565.697	0.24319	0.125373	1.93973	0.0524126	1
LOC100644633	516.348	0.21845	0.112677	1.93872	0.0525349	1
LOC100645993	445.86	0.280369	0.144669	1.93801	0.0526217	1
LOC105667113	692.012	0.269401	0.139085	1.93695	0.0527518	1
LOC100648932	626.061	0.195494	0.10096	1.93635	0.0528246	1
LOC100642239	44.7504	-0.279262	0.144321	-1.93501	0.0529894	1
LOC100647447	994.128	0.279912	0.144733	1.93398	0.0531154	1
LOC100651727	123.252	-0.254653	0.131703	-1.93354	0.0531696	1
LOC100650103	154.21	-0.274154	0.14179	-1.93352	0.0531726	1
LOC100646144	33.6755	0.238513	0.123434	1.93232	0.0533199	1
LOC100644158	23.0457	0.140642	0.0728016	1.93185	0.0533777	1
LOC100650821	560.948	0.270298	0.139971	1.93109	0.0534715	1
LOC100652140	3837.4	0.276592	0.143329	1.92977	0.0536359	1
LOC100649795	255.641	-0.272344	0.141249	-1.92811	0.0538411	1
LOC100643860	280.36	-0.222324	0.115344	-1.92749	0.0539188	1
LOC105665829	52.5611	0.278725	0.144617	1.92734	0.0539373	1
LOC100650219	7187.79	0.236197	0.122595	1.92665	0.0540229	1
LOC100647855	163.622	0.248281	0.12913	1.92271	0.054516	1
LOC100646024	323.587	-0.221105	0.115027	-1.92219	0.0545816	1
LOC110119643	149.684	-0.274728	0.142956	-1.92176	0.0546357	1
LOC100647967	107.072	-0.275444	0.143342	-1.92158	0.0546585	1
LOC100649865	141.9	0.269816	0.140468	1.92083	0.0547533	1
LOC100643931	49.2998	0.275859	0.143638	1.92052	0.0547921	1
LOC100651683	407693	0.258856	0.134831	1.91985	0.0548771	1
LOC100650822	800.097	0.178589	0.09308	1.91866	0.0550275	1
LOC100651382	50.3677	-0.276867	0.144319	-1.91844	0.0550554	1
LOC100643204	1103.97	0.199673	0.104195	1.91634	0.0553216	1
LOC100651552	3979.17	0.267906	0.139859	1.91554	0.0554233	1
LOC105667070	163.165	0.277165	0.144773	1.91447	0.0555596	1
LOC100648689	9412.17	-0.211728	0.110651	-1.91348	0.0556865	1
LOC100644083	3045.09	0.196159	0.102583	1.91219	0.055852	1
LOC100648293	447.796	0.269081	0.140931	1.9093	0.0562232	1
LOC100647357	220.554	0.250784	0.131406	1.90846	0.0563315	1
LOC100648002	864.28	0.269772	0.141533	1.90606	0.0566419	1
LOC100651452	2646.76	0.230112	0.120813	1.9047	0.0568191	1
LOC100651915	4465.39	-0.239732	0.125918	-1.90387	0.0569273	1
LOC100647837	944.949	0.242663	0.127513	1.90304	0.0570353	1
LOC105665848	165.751	-0.262832	0.138198	-1.90186	0.05719	1
LOC100651990	29.5432	-0.232396	0.122223	-1.90142	0.0572476	1
LOC100651015	5.32979	-0.189049	0.0994495	-1.90096	0.0573077	1
LOC100645518	21.5889	-0.123649	0.0650595	-1.90056	0.0573601	1
LOC100643125	755.621	-0.19755	0.10398	-1.89989	0.0574478	1
LOC100650375	718.727	-0.251311	0.132363	-1.89865	0.0576109	1
LOC100643477	89.3627	-0.268305	0.141411	-1.89733	0.0577838	1
LOC100651129	7.00131	0.178754	0.0943773	1.89403	0.0582206	1
LOC100646259	1316.8	0.253385	0.133795	1.89383	0.0582479	1
LOC100652283	772.961	0.217298	0.114751	1.89365	0.0582714	1
LOC100651326	1846.23	-0.216056	0.114226	-1.89148	0.0585601	1
LOC100648638	1075.89	0.210581	0.11134	1.89134	0.058579	1
LOC100649459	814.279	0.222455	0.117632	1.89111	0.0586097	1
LOC100652309	1025.96	-0.218174	0.115498	-1.88899	0.0588928	1
LOC100642687	839.968	0.254676	0.134883	1.88813	0.0590085	1
LOC100646182	2722.15	0.177761	0.0941907	1.88725	0.0591268	1
LOC100647869	483.174	-0.226046	0.11979	-1.88701	0.0591586	1
LOC100647100	232.639	0.240927	0.127687	1.88686	0.0591796	1
LOC100651570	359.533	-0.203487	0.107871	-1.88638	0.0592432	1
LOC100648549	2780.86	0.253761	0.134533	1.88623	0.0592637	1
LOC110119682	9.68582	0.220096	0.116694	1.88611	0.0592808	1
LOC100646321	366.763	-0.272803	0.144643	-1.88604	0.0592894	1
LOC100650780	540.977	-0.21875	0.11605	-1.88496	0.0594349	1
LOC105666567	5259.88	0.216216	0.11472	1.88474	0.0594651	1
LOC100650768	221.933	-0.235309	0.124862	-1.88456	0.0594895	1
LOC100642730	460.518	-0.222198	0.117905	-1.88455	0.0594905	1
LOC100646242	322.386	-0.22745	0.120715	-1.88418	0.05954	1
LOC100650797	146.823	0.272875	0.14483	1.8841	0.0595515	1
LOC100650136	3183.08	0.165839	0.0881099	1.88219	0.0598106	1
LOC100645497	202.32	0.239786	0.12741	1.882	0.059836	1
LOC100648622	480.088	0.170403	0.0905675	1.8815	0.0599034	1
LOC100643616	981.216	0.211928	0.112758	1.8795	0.0601764	1
LOC110120215	131.579	-0.270282	0.143866	-1.8787	0.0602853	1
LOC100642864	19.0531	0.240802	0.128209	1.87819	0.0603547	1
LOC100643870	642.395	0.202046	0.107587	1.87798	0.0603835	1
LOC100650642	579.987	0.24273	0.129266	1.87775	0.0604154	1
LOC100643773	71.9817	-0.263096	0.140132	-1.87749	0.0604514	1
LOC100643973	370.022	-0.246215	0.131303	-1.87518	0.0607686	1
LOC100652280	592.979	-0.223529	0.11922	-1.87493	0.0608024	1
LOC100646463	3417.62	-0.249112	0.132879	-1.87473	0.0608299	1
LOC100647953	470.375	-0.271153	0.144812	-1.87246	0.0611436	1
LOC100644777	171.87	-0.222651	0.118927	-1.87217	0.0611824	1
LOC100646568	185.327	-0.270927	0.144817	-1.87082	0.0613701	1
LOC100642891	2165.17	-0.25918	0.138595	-1.87005	0.0614763	1
LOC105666982	84.2813	0.270217	0.144549	1.86938	0.0615696	1
LOC100648933	31.0948	0.206889	0.110719	1.8686	0.0616784	1
LOC100644564	507.886	-0.260803	0.139589	-1.86836	0.0617122	1
LOC100647293	602.12	-0.260548	0.139518	-1.86749	0.0618328	1
LOC110119184	2731.8	-0.267819	0.143478	-1.86662	0.0619553	1
LOC100650358	248.38	-0.256277	0.137308	-1.86643	0.0619806	1
LOC100642931	5314.38	0.186595	0.0999861	1.86621	0.0620121	1
LOC100643731	816.166	0.269895	0.144685	1.86541	0.0621246	1
LOC100644733	76.9171	0.267589	0.143548	1.86411	0.0623061	1
LOC100644989	377.363	0.214375	0.115058	1.8632	0.0624347	1
LOC100642705	201.854	-0.214751	0.115306	-1.86244	0.0625414	1
LOC100651021	4282.9	0.268763	0.144316	1.86232	0.0625581	1
LOC100645693	167.299	-0.243464	0.130813	-1.86115	0.0627225	1
LOC105665754	86.4124	0.255872	0.137529	1.8605	0.0628151	1
LOC100649737	259.823	-0.235025	0.126349	-1.86013	0.062867	1
LOC100650447	1046.25	0.232925	0.125271	1.85937	0.0629746	1
LOC100648863	194.418	0.230612	0.124076	1.85863	0.06308	1
LOC100649110	406.334	-0.25009	0.134562	-1.85855	0.063091	1
LOC100648492	512.372	-0.192004	0.10333	-1.85816	0.0631467	1
LOC100647412	2635.5	-0.193503	0.104172	-1.85753	0.0632362	1
LOC105665646	216.065	-0.250927	0.135246	-1.85534	0.0635483	1
LOC100642627	1297.48	0.195509	0.105426	1.85447	0.0636715	1
LOC105666848	3.22271	0.0846608	0.0457125	1.85203	0.064022	1
LOC100647719	3043.05	0.264453	0.143135	1.84758	0.0646636	1
LOC105665830	107.096	0.254049	0.137566	1.84674	0.0647849	1
LOC100649633	259.279	-0.250265	0.135626	-1.84525	0.0650005	1
LOC110119437	708.364	-0.22291	0.120839	-1.84468	0.0650844	1
LOC110119228	11.1052	0.216891	0.117772	1.84162	0.0655311	1
LOC100643444	546.629	0.181739	0.0987948	1.83956	0.0658325	1
LOC100644036	399.742	-0.262429	0.142753	-1.83835	0.0660111	1
LOC100648967	242.719	-0.245214	0.133393	-1.83828	0.0660206	1
LOC100646079	642.424	-0.230523	0.125432	-1.83784	0.0660866	1
LOC100648815	4919.19	-0.19398	0.105612	-1.83672	0.0662505	1
LOC100645577	6493.96	-0.187483	0.102135	-1.83563	0.066412	1
LOC100644250	488.129	-0.250395	0.136476	-1.83472	0.0665477	1
LOC100652028	527.487	-0.250784	0.136743	-1.83397	0.0666579	1
LOC100643622	264.885	0.265428	0.144741	1.83381	0.0666818	1
LOC105666361	14.6358	0.220681	0.120353	1.83361	0.0667114	1
LOC100648396	36.5719	0.264692	0.144441	1.83252	0.0668733	1
LOC100646491	49.6664	0.123771	0.0675674	1.83181	0.066979	1
LOC100651716	781.291	-0.265296	0.144831	-1.83177	0.066986	1
LOC100646158	10035.1	0.264274	0.144276	1.83172	0.0669935	1
LOC100643906	787.393	0.187143	0.102169	1.8317	0.0669963	1
LOC100644214	702.452	-0.261188	0.142614	-1.83143	0.0670362	1
LOC100646614	27.7138	0.261452	0.142853	1.83022	0.0672174	1
LOC100645857	878.827	0.219178	0.119767	1.83003	0.0672452	1
LOC100650761	1908.23	0.217673	0.118963	1.82976	0.0672865	1
LOC100648432	1144.43	0.192689	0.105312	1.82969	0.0672962	1
LOC100646895	627.703	-0.229653	0.125596	-1.82851	0.0674733	1
LOC100647124	825.673	0.192986	0.105564	1.82814	0.0675288	1
LOC100650230	21816.3	0.257519	0.140896	1.82773	0.0675904	1
LOC100651140	28.2852	0.254765	0.139389	1.82773	0.0675908	1
LOC100647790	2541.18	0.181607	0.0993767	1.82746	0.0676313	1
LOC100648641	2801.63	0.197801	0.108286	1.82665	0.0677519	1
LOC100652215	2808.53	-0.195371	0.107008	-1.82577	0.0678854	1
LOC100643643	136.085	-0.245543	0.134566	-1.82471	0.0680453	1
LOC100643149	4749.91	0.146094	0.0801333	1.82314	0.0682821	1
LOC100644315	124.717	-0.260033	0.142699	-1.82225	0.0684166	1
LOC100645836	6994.69	-0.17915	0.098376	-1.82108	0.0685949	1
LOC100642803	818.497	0.195826	0.107617	1.81966	0.0688106	1
LOC100646541	893.512	0.157845	0.0867992	1.81851	0.0689859	1
LOC100650005	2671.51	0.249699	0.137554	1.81528	0.0694805	1
LOC100646016	2802.91	-0.210375	0.115914	-1.81492	0.0695355	1
LOC100647725	1776.86	0.214841	0.11843	1.81407	0.0696665	1
LOC100649426	95.9548	0.26215	0.144515	1.81399	0.0696785	1
LOC100650052	615.098	0.190176	0.104907	1.8128	0.0698626	1
LOC100645544	2663.91	0.171565	0.0947213	1.81127	0.0700998	1
LOC100645498	252.187	0.258911	0.143382	1.80574	0.0709586	1
LOC100647633	792.356	0.155922	0.0863797	1.80508	0.0710628	1
LOC100645947	1123.64	-0.24256	0.13439	-1.8049	0.0710908	1
LOC100646366	1500.31	-0.161046	0.0892565	-1.8043	0.0711838	1
LOC100651563	1013.69	-0.254737	0.141416	-1.80133	0.0716514	1
LOC100643850	1308.43	0.220635	0.122516	1.80087	0.0717228	1
LOC100646790	827.403	0.188755	0.104818	1.80079	0.0717353	1
LOC100650615	1042.61	0.217653	0.120927	1.79988	0.0718797	1
LOC100649925	244.818	-0.252932	0.140569	-1.79935	0.0719637	1
LOC100652243	1113.66	-0.211492	0.11757	-1.79885	0.0720421	1
LOC100642700	844.911	0.226737	0.126141	1.79749	0.0722572	1
LOC100643605	474.847	0.179006	0.0996104	1.79706	0.0723263	1
LOC100647094	406.282	-0.213432	0.118797	-1.7966	0.0723989	1
LOC100644362	566.531	0.199612	0.111189	1.79525	0.0726143	1
LOC100643852	38.0186	0.259626	0.144626	1.79515	0.0726294	1
LOC100644959	3196.29	0.211994	0.118109	1.7949	0.0726698	1
LOC100643759	27.9807	0.243218	0.135525	1.79464	0.0727106	1
LOC105666961	40.064	0.180552	0.100607	1.79462	0.0727142	1
LOC100647290	385.931	0.186874	0.104303	1.79164	0.0731909	1
LOC100644018	877.86	-0.187299	0.104609	-1.79048	0.0733772	1
LOC100643997	408.818	0.227308	0.126978	1.79013	0.0734323	1
LOC105666889	884.661	0.238495	0.133283	1.78939	0.0735517	1
LOC100643900	5.68668	0.164643	0.0920194	1.78923	0.0735784	1
LOC100647442	187.115	-0.253784	0.141851	-1.78908	0.073602	1
LOC100648542	75.964	-0.258017	0.14422	-1.78905	0.0736063	1
LOC100650502	550.737	-0.21027	0.117532	-1.78904	0.073609	1
LOC100649685	40.1608	0.245949	0.137495	1.78879	0.0736494	1
LOC100643199	348.946	-0.209882	0.117353	-1.78848	0.0736994	1
LOC100649912	1779.19	0.227847	0.1274	1.78844	0.0737053	1
LOC100644763	54.6806	0.258923	0.144796	1.78819	0.0737448	1
LOC100646262	154.928	-0.257899	0.144306	-1.78717	0.0739101	1
LOC100649074	468.512	0.217208	0.121628	1.78583	0.0741261	1
LOC100643201	315.099	0.251118	0.140653	1.78537	0.0742017	1
LOC100646089	6.38761	0.18817	0.105509	1.78344	0.0745149	1
LOC100647549	1997.17	0.217976	0.122545	1.77875	0.0752811	1
LOC100652011	342.956	-0.249285	0.140214	-1.77789	0.0754214	1
LOC100643638	130.461	-0.233327	0.131373	-1.77607	0.0757209	1
LOC100651762	521.028	0.167554	0.0944459	1.77408	0.0760503	1
LOC105667082	3.69194	0.102523	0.0578218	1.77309	0.0762139	1
LOC100644711	780.692	-0.201348	0.113566	-1.77297	0.0762342	1
LOC100643828	154.281	-0.249666	0.140826	-1.77288	0.0762494	1
LOC100645386	6695.44	-0.195607	0.11034	-1.77277	0.0762673	1
LOC100644611	269.425	0.210809	0.11896	1.77211	0.0763764	1
LOC100642220	654.708	0.203561	0.114919	1.77134	0.0765044	1
LOC100643255	2612.01	0.225431	0.127354	1.77011	0.0767089	1
LOC100650120	74.0085	-0.238874	0.135006	-1.76936	0.0768334	1
LOC100651962	687.3	-0.154856	0.0876146	-1.76747	0.0771497	1
LOC100643162	1186.63	0.187493	0.106153	1.76625	0.0773536	1
LOC100643581	870.113	-0.219905	0.124658	-1.76407	0.0777201	1
LOC100649382	436.475	0.199488	0.113215	1.76203	0.0780635	1
LOC100647998	772.352	0.243673	0.138384	1.76084	0.078265	1
LOC100649469	13.1261	0.206133	0.117067	1.76082	0.0782686	1
LOC100651906	7.59519	-0.181125	0.102965	-1.75909	0.0785621	1
LOC100647866	118.924	-0.250331	0.142386	-1.75811	0.078728	1
LOC100643185	269.254	-0.248596	0.141409	-1.75799	0.0787493	1
LOC100650271	1026.53	0.204047	0.116117	1.75726	0.0788732	1
LOC100651577	1.87239	0.105139	0.0598471	1.75679	0.0789531	1
LOC100651574	286.787	-0.251291	0.14307	-1.75642	0.0790162	1
LOC100642602	3913.28	-0.176472	0.100499	-1.75595	0.079097	1
LOC100652070	111.554	-0.252172	0.143634	-1.75566	0.079146	1
LOC105666469	1639.73	0.172559	0.098379	1.75402	0.0794266	1
LOC100642751	351.597	-0.249414	0.142203	-1.75393	0.0794419	1
LOC100651873	934.552	0.209312	0.119437	1.75249	0.0796891	1
LOC100643213	4090.25	0.178622	0.101926	1.75247	0.0796937	1
LOC100645851	1012.84	0.165751	0.094794	1.74853	0.0803716	1
LOC100644719	199.292	0.212307	0.121489	1.74755	0.0805424	1
LOC100650905	2273.99	-0.148716	0.0852043	-1.7454	0.0809148	1
LOC100642478	395.295	-0.240943	0.138052	-1.7453	0.080932	1
LOC100642530	810.029	-0.159369	0.0913363	-1.74486	0.0810086	1
LOC100645795	834.52	-0.214932	0.123193	-1.74468	0.08104	1
LOC100646799	129.587	-0.22895	0.13124	-1.74451	0.0810695	1
LOC110119140	165.421	0.246594	0.14141	1.74382	0.0811902	1
LOC100647314	51.2726	-0.251384	0.144281	-1.74232	0.0814519	1
LOC100646953	147.422	-0.233377	0.133946	-1.74232	0.0814521	1
LOC100650976	1315.77	0.18498	0.10622	1.74148	0.0815999	1
LOC105666789	307.75	0.232066	0.133261	1.74144	0.0816063	1
LOC100648325	382.082	0.231603	0.133009	1.74127	0.0816371	1
LOC100648155	364.93	0.201114	0.115502	1.74122	0.0816454	1
LOC100644026	1455.63	0.148636	0.0854246	1.73997	0.081864	1
LOC100647527	8.0659	0.177402	0.101959	1.73994	0.0818701	1
LOC100651550	307.528	-0.245159	0.140933	-1.73954	0.0819391	1
LOC100648241	175.161	-0.250266	0.143904	-1.73912	0.0820139	1
LOC100647465	3201.92	-0.210076	0.12081	-1.73889	0.0820546	1
LOC100651821	1004.53	0.213367	0.122703	1.73888	0.0820553	1
LOC100647120	247.992	-0.250313	0.14398	-1.73853	0.0821173	1
LOC100642937	6435.78	-0.247135	0.142224	-1.73764	0.082274	1
LOC100651505	50.2492	-0.195508	0.112524	-1.73748	0.0823023	1
LOC100649387	152.29	-0.238963	0.137555	-1.73722	0.0823487	1
LOC100649539	300.862	-0.228769	0.131778	-1.73602	0.0825599	1
LOC100648748	446.315	-0.192378	0.110907	-1.73459	0.0828142	1
LOC100648610	463.074	-0.189571	0.109305	-1.73433	0.0828591	1
LOC100649969	993.621	0.201831	0.116521	1.73214	0.0832485	1
LOC100647936	641.477	0.250788	0.144806	1.73189	0.0832925	1
LOC100643046	1561.85	-0.214716	0.124015	-1.73137	0.0833857	1
LOC100647246	69.1371	-0.234085	0.135237	-1.73092	0.0834668	1
LOC100646605	795.153	-0.235153	0.135858	-1.73087	0.0834748	1
LOC100645595	460.402	0.24497	0.141537	1.73078	0.0834912	1
LOC100643520	248.117	-0.208403	0.120433	-1.73046	0.0835489	1
LOC100647147	292.567	-0.205278	0.118673	-1.72978	0.0836698	1
LOC100648828	2658.87	0.166246	0.0961614	1.72882	0.0838407	1
LOC100644134	1654.15	0.184465	0.106707	1.72871	0.0838614	1
LOC100642319	907.194	-0.174465	0.100932	-1.72855	0.0838902	1
LOC110119554	1.68028	-0.0943794	0.0546507	-1.72696	0.0841755	1
LOC100646795	122.152	0.235693	0.136621	1.72516	0.0844992	1
LOC100647717	10.7274	-0.202316	0.11733	-1.72433	0.0846475	1
LOC100652041	33.3922	0.22519	0.130596	1.72433	0.0846486	1
LOC100645697	2004.07	0.161175	0.0935024	1.72375	0.0847522	1
LOC100647842	261.874	0.200395	0.116272	1.7235	0.0847984	1
LOC105667204	14141.2	0.198042	0.114912	1.72342	0.0848131	1
LOC110119664	7.6592	0.161567	0.0937485	1.72341	0.0848142	1
LOC110119188	1.55801	0.0841955	0.0488553	1.72336	0.0848227	1
LOC100643414	222.924	0.249478	0.144825	1.72262	0.0849577	1
LOC100650106	8.33628	0.142204	0.082554	1.72256	0.0849688	1
LOC100644232	19.5996	0.229677	0.133389	1.72186	0.0850945	1
LOC100643003	642.144	0.217907	0.126561	1.72175	0.085114	1
LOC100650037	152.558	0.248755	0.144483	1.72169	0.0851253	1
LOC100643425	83.575	0.242181	0.14069	1.72138	0.0851825	1
LOC100646074	4.79268	-0.162336	0.0943208	-1.7211	0.0852324	1
LOC100645032	2.96153	-0.134159	0.0779904	-1.72019	0.085397	1
LOC100646361	907.011	-0.209335	0.121804	-1.71862	0.0856835	1
LOC100647351	534.558	0.199879	0.116321	1.71833	0.0857365	1
LOC105666207	8.71277	-0.16547	0.0963112	-1.71808	0.0857825	1
LOC100645487	27.2925	0.24254	0.14119	1.71782	0.0858286	1
LOC100644883	147.156	-0.246314	0.143389	-1.7178	0.0858323	1
LOC100642406	442.339	0.20619	0.12004	1.71768	0.0858554	1
LOC100642428	2563.45	-0.137297	0.0799452	-1.71738	0.0859091	1
LOC100651561	523.474	0.215439	0.125497	1.71668	0.0860377	1
LOC100647385	1499.12	0.199891	0.116478	1.71613	0.0861379	1
LOC100643748	177.146	-0.243935	0.142168	-1.71582	0.0861946	1
LOC100651171	3582.28	0.215822	0.125808	1.71548	0.0862567	1
LOC100650396	1.46848	-0.0965929	0.0563412	-1.71443	0.0864502	1
LOC100642798	805.184	-0.234871	0.137006	-1.71432	0.0864706	1
LOC100648927	349.178	-0.224083	0.130741	-1.71394	0.0865402	1
LOC100651966	90.2615	-0.248021	0.144716	-1.71384	0.0865577	1
LOC100649869	77.3969	-0.230216	0.134354	-1.7135	0.08662	1
LOC100647404	12.3142	0.183882	0.107331	1.71323	0.0866699	1
LOC100644150	144.106	-0.244379	0.142688	-1.71268	0.0867716	1
LOC100648905	351.848	-0.2365	0.138119	-1.71229	0.0868425	1
LOC100650914	5.06218	0.167201	0.0976488	1.71227	0.0868472	1
LOC100651099	457.564	-0.238498	0.139398	-1.71092	0.0870953	1
LOC100648367	382.065	-0.2224	0.129991	-1.71089	0.0871018	1
LOC100650794	4138.93	0.226639	0.132508	1.71037	0.0871971	1
LOC100645654	3708.06	-0.177118	0.103732	-1.70745	0.0877377	1
LOC100643437	426.133	0.176165	0.103197	1.70707	0.0878088	1
LOC100647206	413.069	0.177063	0.103735	1.70687	0.0878458	1
LOC100649728	51.958	-0.246637	0.144566	-1.70605	0.087998	1
LOC100642857	1244.89	0.184782	0.10832	1.70589	0.0880278	1
LOC100649588	127.733	-0.237239	0.13908	-1.70577	0.0880506	1
LOC100651862	2174.28	0.179474	0.105294	1.70451	0.0882859	1
LOC100647449	2131.41	0.169598	0.099508	1.70437	0.0883125	1
LOC100643719	790.666	0.16563	0.0972493	1.70314	0.0885411	1
LOC100647803	14.4075	-0.194424	0.114321	-1.70069	0.0890015	1
LOC100646247	371.256	-0.207856	0.122234	-1.70047	0.0890419	1
LOC100649584	161.371	-0.231256	0.136002	-1.70038	0.0890598	1
LOC100650612	177.048	-0.232182	0.136752	-1.69784	0.0895387	1
LOC100646897	1453.46	0.20946	0.123507	1.69593	0.0898999	1
LOC100649172	1001.87	-0.176423	0.10409	-1.69492	0.0900907	1
LOC100649913	146.394	-0.216047	0.127507	-1.69439	0.090191	1
LOC100650765	143.444	-0.227632	0.134355	-1.69425	0.0902175	1
LOC110119632	8.29292	0.203328	0.120092	1.69311	0.0904352	1
LOC100645591	155.92	0.241444	0.142605	1.69309	0.0904387	1
LOC105665730	377.138	-0.178909	0.105755	-1.69172	0.0906985	1
LOC100644064	681.886	-0.188588	0.111546	-1.69067	0.0908998	1
LOC100650897	243.946	-0.193898	0.114739	-1.68991	0.0910454	1
LOC100644832	5701.08	0.192332	0.113829	1.68965	0.0910943	1
LOC100650995	882.358	0.171733	0.10168	1.68895	0.0912292	1
LOC100649826	138.715	-0.244187	0.144583	-1.6889	0.0912382	1
LOC100648131	1057.05	0.154842	0.0917129	1.68834	0.0913464	1
LOC100644425	144.678	0.234943	0.139493	1.68427	0.0921298	1
LOC100642224	1845.38	0.165383	0.098231	1.68361	0.0922573	1
LOC100646445	1200.86	0.195061	0.116001	1.68155	0.092656	1
LOC105667203	333.293	-0.241071	0.143376	-1.68139	0.0926868	1
LOC100647408	544.516	-0.187052	0.111273	-1.68102	0.0927588	1
LOC100643782	99.86	-0.241389	0.143634	-1.68058	0.0928438	1
LOC100650783	228.779	-0.243197	0.144783	-1.67973	0.093009	1
LOC100648954	871.412	0.191342	0.113929	1.67948	0.0930584	1
LOC100648359	1258.06	0.188228	0.112126	1.67872	0.0932067	1
LOC100652040	207.759	0.233932	0.139383	1.67835	0.0932793	1
LOC100649557	97.4869	-0.23615	0.140714	-1.67823	0.0933026	1
LOC100652118	257.277	0.211312	0.126111	1.67561	0.0938153	1
LOC100651223	920.147	-0.176998	0.105645	-1.67541	0.0938533	1
LOC100645036	38.2142	0.23017	0.137432	1.67479	0.0939756	1
LOC100644708	338.694	-0.201607	0.120437	-1.67396	0.0941382	1
LOC100648580	6.53382	-0.161786	0.0966622	-1.67373	0.094184	1
LOC100642453	77.316	-0.239747	0.143254	-1.67358	0.0942133	1
LOC100644415	566.168	0.181722	0.108633	1.6728	0.0943658	1
LOC100645882	540.755	0.161892	0.0967921	1.67258	0.0944107	1
LOC100643994	383.716	-0.179955	0.107605	-1.67236	0.0944524	1
LOC100651841	599.969	-0.230798	0.138061	-1.67171	0.0945823	1
LOC100650809	1194.54	0.197501	0.118169	1.67134	0.0946545	1
LOC100650843	1533.71	-0.19775	0.118332	-1.67114	0.0946935	1
LOC100650598	455.226	-0.235331	0.140896	-1.67024	0.0948715	1
LOC100642658	858.998	0.196867	0.117995	1.66844	0.0952286	1
LOC100643639	121.281	0.239951	0.143892	1.66757	0.0954012	1
LOC100645662	104.872	0.225034	0.135005	1.66686	0.0955432	1
LOC100643165	565.479	-0.22586	0.13558	-1.66588	0.0957375	1
LOC100651136	124.33	-0.234378	0.140711	-1.66567	0.0957795	1
LOC100646095	15315	0.236366	0.141916	1.66554	0.0958045	1
LOC100648233	71.4133	0.239789	0.144057	1.66455	0.0960032	1
LOC110119919	51.9861	-0.232884	0.139972	-1.66379	0.0961538	1
LOC100651300	774.301	-0.19661	0.118207	-1.66326	0.0962603	1
LOC100651502	6.74961	-0.133271	0.0801364	-1.66305	0.0963015	1
LOC100649464	369.788	-0.237895	0.143058	-1.66293	0.0963261	1
LOC100643126	1232.35	0.18445	0.110925	1.66283	0.0963456	1
LOC100644658	51.3949	0.239373	0.143991	1.66241	0.0964303	1
LOC100648051	3290.91	0.139753	0.0841241	1.66127	0.0966589	1
LOC100649548	1829.1	0.199942	0.120363	1.66116	0.0966818	1
LOC100646432	1784.72	0.20364	0.122703	1.65961	0.0969926	1
LOC100649555	86.2882	0.235726	0.142247	1.65716	0.0974877	1
LOC100651959	1323.53	0.186512	0.112562	1.65697	0.0975248	1
LOC100644863	756.951	0.223437	0.13491	1.6562	0.0976816	1
LOC100651202	387.059	-0.206968	0.124998	-1.65578	0.0977671	1
LOC100644615	296.93	-0.208706	0.126113	-1.65491	0.0979434	1
LOC100649395	195.544	-0.235578	0.142352	-1.6549	0.0979452	1
VSP	1244.19	0.239559	0.144774	1.65471	0.0979838	1
LOC100650972	175.207	-0.237543	0.143573	-1.6545	0.098025	1
LOC100651039	297.317	0.190335	0.115074	1.65402	0.098124	1
LOC100643158	1447.37	0.177226	0.107211	1.65307	0.0983168	1
LOC100645792	76.5791	-0.23624	0.142917	-1.65299	0.0983333	1
LOC100652326	1590.36	0.147909	0.0894887	1.65283	0.0983659	1
LOC100642630	164.474	-0.214199	0.129603	-1.65273	0.0983863	1
LOC100642265	69.344	-0.238901	0.144582	-1.65235	0.0984623	1
LOC100651690	337.628	0.19212	0.116277	1.65226	0.0984821	1
LOC100650000	186.444	0.203017	0.122972	1.65092	0.0987554	1
LOC100647671	4104.03	0.208555	0.126374	1.6503	0.0988819	1
LOC105666965	26.0015	-0.229094	0.13885	-1.64994	0.0989542	1
LOC100644117	954.14	-0.173731	0.105303	-1.64982	0.0989804	1
LOC100651408	272.267	0.202182	0.122569	1.64954	0.0990381	1
LOC100645484	124.843	-0.23789	0.144308	-1.64848	0.0992536	1
LOC100651694	1596.54	0.153279	0.0929838	1.64845	0.0992603	1
LOC100651645	739.043	-0.212659	0.129022	-1.64823	0.0993046	1
LOC100651307	1887.24	0.177152	0.107601	1.64638	0.0996861	1
LOC100649271	2759.78	0.184131	0.111869	1.64595	0.0997751	1
LOC100645665	2267.27	0.237261	0.144184	1.64555	0.0998572	1
LOC100651012	459.418	-0.218197	0.132601	-1.64552	0.0998627	1
LOC100651436	751.294	0.199732	0.121551	1.6432	0.100342	1
LOC100642779	929.255	-0.21455	0.130621	-1.64253	0.100479	1
LOC105666196	192.924	-0.213271	0.129871	-1.64217	0.100554	1
LOC100649937	1.30568	-0.0646967	0.0394225	-1.64111	0.100774	1
LOC100631072	1672.22	-0.170228	0.103746	-1.64081	0.100837	1
LOC100645789	624.192	0.206627	0.125981	1.64014	0.100976	1
LOC100651106	119.607	-0.235474	0.143575	-1.64008	0.100988	1
LOC100645225	5918.27	0.205962	0.125622	1.63954	0.1011	1
LOC100643859	106.472	-0.229566	0.140185	-1.63759	0.101507	1
LOC100643465	22.4255	0.204514	0.124941	1.63689	0.101654	1
LOC100647755	2193.3	0.170542	0.104257	1.63579	0.101884	1
LOC100651541	876.571	0.180821	0.110552	1.63561	0.101921	1
LOC100648846	17.5958	-0.206326	0.126167	-1.63534	0.101978	1
LOC100649793	188.875	0.231568	0.14176	1.63352	0.102359	1
LOC100648034	1139.76	-0.138466	0.0847917	-1.63301	0.102466	1
LOC100651660	243.646	-0.232057	0.142159	-1.63237	0.102601	1
LOC100652265	780.642	0.153202	0.093871	1.63205	0.102669	1
LOC100649008	841.535	0.182131	0.1116	1.63201	0.102678	1
LOC100651736	365.086	0.17408	0.10667	1.63194	0.102692	1
LOC100645068	660.366	-0.236259	0.144812	-1.63149	0.102786	1
LOC100644221	204.022	-0.22713	0.139239	-1.63123	0.102842	1
LOC100649398	590.151	0.22805	0.139807	1.63118	0.102852	1
LOC100643207	331.52	0.197885	0.121423	1.62972	0.10316	1
LOC100645573	841.184	0.179044	0.109869	1.62962	0.103182	1
LOC100649325	26.796	0.230785	0.141738	1.62825	0.103473	1
LOC100647514	639.369	-0.185062	0.113753	-1.62688	0.103762	1
LOC100648525	149.812	-0.217402	0.133633	-1.62686	0.103767	1
LOC100648447	955.033	0.216062	0.132812	1.62683	0.103774	1
LOC100644705	313.366	-0.184143	0.113211	-1.62654	0.103834	1
LOC105665796	4.05266	-0.132678	0.0815854	-1.62625	0.103896	1
LOC100647847	6196.77	0.202652	0.124775	1.62414	0.104346	1
LOC100648364	701.631	-0.230045	0.141697	-1.6235	0.104482	1
LOC100647329	4419	-0.125437	0.0772658	-1.62345	0.104492	1
LOC100650047	1858.75	0.199381	0.122914	1.62212	0.104778	1
LOC100646820	119.338	0.228808	0.141058	1.62208	0.104786	1
LOC100648724	526.212	0.195304	0.120427	1.62176	0.104854	1
LOC100645495	184.347	-0.228327	0.140811	-1.62152	0.104906	1
LOC100643690	135.228	0.218843	0.135034	1.62065	0.105093	1
LOC100643710	386.694	-0.200857	0.123972	-1.62018	0.105194	1
LOC100644037	1409.09	-0.180791	0.111637	-1.61945	0.105351	1
LOC100644431	243.981	-0.231664	0.143167	-1.61813	0.105634	1
LOC100642279	26.261	0.226483	0.14002	1.61751	0.105769	1
LOC100643088	491.438	-0.224823	0.139001	-1.61742	0.105788	1
LOC100646629	690.298	-0.226282	0.139997	-1.61634	0.106022	1
LOC100650229	26.6957	-0.221297	0.137064	-1.61455	0.106408	1
LOC100642497	27.0839	0.194127	0.120334	1.61323	0.106694	1
LOC105667119	45.2002	-0.232092	0.143937	-1.61245	0.106864	1
LOC105666174	4.49591	0.149467	0.0927124	1.61216	0.106928	1
LOC100646998	303.682	-0.195767	0.121466	-1.6117	0.107028	1
LOC100645533	2106.12	0.166634	0.103405	1.61147	0.107077	1
LOC100643641	67.9381	0.23192	0.143951	1.61111	0.107157	1
LOC100647997	582.569	-0.171607	0.106528	-1.61091	0.107199	1
LOC100651133	1039.46	-0.232568	0.144478	-1.60971	0.107462	1
LOC100651809	872.066	0.210847	0.131009	1.60941	0.107527	1
LOC100650710	97.8354	-0.226937	0.141122	-1.60809	0.107816	1
LOC100652307	890.226	-0.210085	0.130683	-1.60759	0.107924	1
LOC100644556	28.7129	-0.216934	0.134952	-1.60749	0.107948	1
LOC105667000	1.61002	0.0758005	0.0471601	1.6073	0.107988	1
LOC110119822	2.1031	0.0826383	0.0514199	1.60713	0.108026	1
LOC100642345	453.085	-0.208378	0.129686	-1.60678	0.108102	1
LOC100649003	181.157	0.227845	0.141829	1.60647	0.10817	1
LOC100652020	4610.02	0.218485	0.136099	1.60534	0.108419	1
LOC100643834	224.996	-0.209694	0.130716	-1.6042	0.10867	1
LOC100650425	63.3305	-0.230399	0.143657	-1.60382	0.108755	1
LOC100646738	340.076	0.199418	0.124364	1.6035	0.108824	1
LOC100649371	1668.32	0.16175	0.100917	1.60279	0.108981	1
LOC100648100	11.1637	0.20081	0.125299	1.60264	0.109013	1
LOC100651703	799.767	0.160276	0.100049	1.60196	0.109164	1
LOC100644383	2882.03	0.159027	0.0992836	1.60175	0.109211	1
LOC100645167	1749.79	0.175256	0.109439	1.60141	0.109287	1
LOC100643954	74.0459	-0.221198	0.138137	-1.60129	0.109313	1
LOC100648651	4776.12	0.213126	0.133201	1.60004	0.10959	1
LOC100650149	1395.84	-0.147994	0.0926625	-1.59713	0.110237	1
LOC100642534	221.626	-0.227954	0.142756	-1.59681	0.110308	1
LOC105665795	71.5127	-0.228654	0.143211	-1.59663	0.110349	1
LOC100647531	1.51242	0.0891726	0.0558953	1.59535	0.110634	1
LOC100646701	3146.02	0.196705	0.123369	1.59444	0.110837	1
LOC110119623	38.5171	0.100554	0.0630904	1.59381	0.110979	1
LOC100644033	92.7892	-0.226686	0.142238	-1.5937	0.111002	1
LOC100647227	30.6247	-0.210237	0.131954	-1.59326	0.111102	1
LOC105666112	20.8783	-0.191314	0.120105	-1.59288	0.111186	1
LOC100643597	323.484	-0.204114	0.128161	-1.59264	0.11124	1
LOC100647694	179.606	-0.221587	0.139154	-1.59238	0.111298	1
LOC100643259	185.532	-0.222418	0.139688	-1.59225	0.111328	1
LOC100650790	360.574	0.200771	0.126094	1.59223	0.111334	1
LOC100649327	253.266	0.219085	0.137614	1.59202	0.11138	1
LOC100651186	206.342	0.212865	0.133831	1.59056	0.111709	1
LOC100647567	217.38	-0.229779	0.144484	-1.59034	0.111758	1
LOC100643658	484.9	-0.203224	0.12781	-1.59005	0.111824	1
LOC100651901	595.508	-0.229959	0.144696	-1.58926	0.112003	1
LOC100645305	394.97	-0.220894	0.139091	-1.58813	0.112258	1
LOC100644335	264.618	-0.216934	0.136608	-1.588	0.112287	1
LOC100643181	665.728	0.199806	0.125877	1.58731	0.112443	1
LOC100650054	40.0431	0.228884	0.144208	1.58718	0.112472	1
LOC100647407	576.604	0.178617	0.112542	1.58712	0.112486	1
LOC100651024	8602.34	0.159501	0.100518	1.5868	0.112558	1
LOC100649101	1269.98	0.125834	0.0793596	1.58562	0.112826	1
LOC100647756	789.604	-0.163783	0.103299	-1.58552	0.112848	1
LOC100651518	172.894	0.22938	0.144676	1.58548	0.112858	1
LOC100645008	404.874	-0.192781	0.121604	-1.58532	0.112894	1
LOC100643753	497.471	0.191744	0.120994	1.58474	0.113025	1
LOC100649690	163.346	-0.229184	0.144622	-1.58471	0.113031	1
LOC100648406	1.20827	0.0507956	0.0320569	1.58454	0.11307	1
LOC105666381	836.607	0.187585	0.118518	1.58276	0.113477	1
LOC100644950	343.501	0.189849	0.120013	1.58191	0.11367	1
LOC100651059	1218.27	-0.185113	0.117032	-1.58173	0.113712	1
LOC100649803	100.521	-0.221125	0.139802	-1.58171	0.113716	1
LOC100648119	1130.84	0.153216	0.0968955	1.58125	0.113821	1
LOC100643739	297.747	0.207066	0.131058	1.57996	0.114117	1
LOC100651241	43.6044	-0.227879	0.144278	-1.57945	0.114233	1
LOC100643392	39.9539	0.22836	0.144682	1.57836	0.114483	1
LOC100650969	216.232	-0.226446	0.143473	-1.57832	0.114492	1
LOC100646702	572.443	0.17639	0.111784	1.57795	0.114576	1
LOC100650049	1033.93	0.204232	0.129445	1.57776	0.114621	1
LOC100647469	4.86266	0.141305	0.0896084	1.57691	0.114815	1
LOC100642703	429.158	-0.227968	0.144592	-1.57663	0.114881	1
LOC100647419	706.54	-0.167032	0.105956	-1.57643	0.114926	1
LOC110119610	125.715	0.225257	0.143023	1.57497	0.115263	1
LOC100643454	683.245	0.201265	0.127816	1.57465	0.115337	1
LOC100642935	611.635	0.15026	0.0954696	1.57391	0.115508	1
LOC100647687	710.247	-0.181362	0.115345	-1.57234	0.115873	1
LOC100649919	441.82	-0.108613	0.0691114	-1.57157	0.116051	1
LOC100645712	326.15	-0.210376	0.133895	-1.57121	0.116134	1
LOC100642233	13.3277	-0.194866	0.124038	-1.57103	0.116177	1
LOC100648428	80.6857	-0.219824	0.139926	-1.571	0.116183	1
LOC100651485	2.60222	-0.123278	0.0785089	-1.57024	0.116359	1
LOC100650945	53.9171	0.216766	0.138147	1.5691	0.116625	1
LOC100650403	714.605	0.147277	0.0939144	1.5682	0.116833	1
LOC100643142	127.428	0.219529	0.140023	1.5678	0.116927	1
LOC100652081	1193.53	-0.180547	0.11517	-1.56765	0.116963	1
LOC110119363	2.27591	-0.0978417	0.0624307	-1.5672	0.117067	1
LOC100642745	14.0072	-0.161969	0.103353	-1.56714	0.117082	1
LOC100642273	512.971	0.165676	0.105769	1.5664	0.117255	1
LOC100648321	11.7746	-0.193441	0.123497	-1.56637	0.117262	1
LOC100643996	1276.04	0.21129	0.134945	1.56575	0.117407	1
LOC105667063	6.3786	-0.127108	0.0812175	-1.56503	0.117575	1
LOC100649137	12.123	0.127917	0.0817774	1.56421	0.117769	1
LOC100648073	12.0096	-0.182668	0.116924	-1.56227	0.118223	1
LOC100647602	192.073	0.214653	0.137416	1.56207	0.118271	1
LOC100643709	16.2166	-0.209429	0.13411	-1.56163	0.118376	1
LOC100644740	1922.45	0.217688	0.139416	1.56143	0.118423	1
LOC100645289	1.48887	-0.0800722	0.0512854	-1.56131	0.118452	1
LOC100650718	227.154	0.158663	0.101622	1.5613	0.118452	1
LOC100652130	170.693	-0.220651	0.141356	-1.56097	0.118532	1
LOC100650716	149.154	-0.212646	0.136303	-1.5601	0.118736	1
LOC100652237	1.205	-0.0777807	0.0498699	-1.55967	0.118837	1
LOC100649812	253.746	-0.222434	0.142655	-1.55925	0.118938	1
LOC100645891	988.701	-0.197688	0.126829	-1.55869	0.119069	1
LOC100643103	66.2442	-0.225378	0.144637	-1.55824	0.119177	1
LOC100647679	46.9034	0.224149	0.143858	1.55812	0.119204	1
LOC100647947	1027.75	-0.203607	0.130685	-1.558	0.119233	1
LOC100647240	2810.56	0.143756	0.0923321	1.55695	0.119482	1
LOC110120071	16.146	0.180159	0.115722	1.55683	0.119512	1
LOC100652019	245.951	-0.191732	0.123188	-1.55642	0.119607	1
LOC100642835	2.67705	0.104611	0.0672139	1.55639	0.119615	1
LOC110119239	3.0904	0.0458953	0.0294925	1.55617	0.119668	1
LOC100646844	181.54	-0.225349	0.144821	-1.55605	0.119695	1
LOC110119860	1.37418	0.0705164	0.0453234	1.55585	0.119744	1
LOC105666799	1.06311	0.0719111	0.0462214	1.55579	0.119757	1
LOC110120059	3.55982	-0.108582	0.0698642	-1.55419	0.120139	1
LOC105665631	705.067	0.172433	0.111014	1.55326	0.120362	1
LOC100648538	2027.81	0.19296	0.124308	1.55227	0.120597	1
LOC100645264	786.153	0.164205	0.105852	1.55127	0.120838	1
LOC100648588	630.487	0.160326	0.103403	1.5505	0.121022	1
LOC100643012	169.415	0.189599	0.122354	1.5496	0.121238	1
LOC100651685	25.2302	0.140859	0.0909283	1.54912	0.121353	1
LOC100643646	109.89	-0.220807	0.142641	-1.54799	0.121624	1
LOC100647361	783.804	-0.206192	0.133217	-1.54779	0.121673	1
LOC105665776	232.103	0.22361	0.144559	1.54685	0.121901	1
LOC100647811	360.647	0.147991	0.0956768	1.54678	0.121916	1
LOC110119976	186.23	-0.211507	0.136799	-1.54611	0.122078	1
LOC100645542	363.15	-0.144694	0.0936122	-1.54568	0.122182	1
LOC100647452	523.879	0.191894	0.124152	1.54564	0.122191	1
LOC100643572	190.824	0.214295	0.138697	1.54506	0.122333	1
LOC100645755	84.7325	0.223641	0.144828	1.54418	0.122544	1
LOC105666613	67.5014	-0.211571	0.137013	-1.54417	0.122548	1
LOC100650164	368.792	-0.151761	0.0982892	-1.54402	0.122583	1
LOC100647118	255.46	-0.218671	0.141699	-1.54321	0.12278	1
LOC105666676	58.6978	-0.21951	0.14227	-1.54291	0.122852	1
LOC100648490	21868.7	0.221849	0.143799	1.54278	0.122885	1
LOC100647198	206.825	0.178719	0.115848	1.5427	0.122904	1
LOC100647229	2255.97	0.223281	0.144742	1.54261	0.122926	1
LOC100644474	585.265	-0.218354	0.141635	-1.54167	0.123153	1
LOC105667017	7.78055	0.124603	0.0808421	1.54132	0.12324	1
LOC100652196	1948.56	0.119315	0.0774477	1.54059	0.123417	1
LOC100643460	337.369	0.223092	0.144811	1.54057	0.12342	1
LOC105666718	2.27414	0.0908199	0.0589546	1.5405	0.123437	1
LOC100650087	2302.05	0.167872	0.109007	1.54001	0.123558	1
LOC100649012	1455.72	0.14688	0.095379	1.53996	0.123569	1
LOC100650204	532.75	-0.206029	0.133826	-1.53953	0.123675	1
LOC100648128	3767.56	0.217815	0.141596	1.53829	0.123979	1
LOC100649169	247.444	-0.190959	0.124173	-1.53785	0.124085	1
LOC100645574	810.127	0.167589	0.109099	1.53612	0.124508	1
LOC100646037	1376.03	0.206546	0.134494	1.53573	0.124604	1
LOC100652291	1733.61	0.221327	0.144219	1.53466	0.124866	1
LOC100643611	621.46	0.18548	0.120888	1.53431	0.124953	1
LOC100650387	1000.01	-0.208546	0.135928	-1.53424	0.124971	1
LOC100647550	0.974029	-0.070128	0.0457214	-1.53381	0.125076	1
LOC100650817	3357.83	-0.158532	0.103398	-1.53322	0.125221	1
LOC100645898	41.234	-0.22192	0.144809	-1.5325	0.1254	1
LOC100649927	4566.36	0.134467	0.0877508	1.53237	0.125431	1
LOC100651742	12.0638	-0.191778	0.125162	-1.53224	0.125464	1
LOC100650438	903.546	-0.171768	0.112137	-1.53177	0.125578	1
LOC100648623	25.1443	0.217531	0.142039	1.53148	0.125651	1
LOC100651456	996.992	0.17132	0.111918	1.53077	0.125826	1
LOC100648873	937.757	0.164213	0.107275	1.53077	0.125827	1
LOC100647501	59.5175	-0.199434	0.130337	-1.53014	0.125982	1
LOC105666622	249.07	-0.192178	0.125657	-1.52939	0.126168	1
LOC100648745	184.609	0.182015	0.119063	1.52873	0.12633	1
LOC100643268	92.2975	0.211447	0.138449	1.52726	0.126696	1
LOC100647048	1931.2	-0.115265	0.0754819	-1.52706	0.126747	1
LOC100646731	478.302	0.193223	0.126538	1.527	0.126762	1
LOC100650498	259.809	0.193367	0.126637	1.52694	0.126777	1
LOC100647632	1430.33	0.201044	0.131676	1.52681	0.126808	1
LOC100642910	1542.34	-0.18014	0.118005	-1.52654	0.126876	1
LOC100646518	42.6324	-0.220882	0.144714	-1.52633	0.126927	1
LOC100643027	616.81	-0.217054	0.142208	-1.52631	0.126932	1
LOC100645685	17.8896	0.201758	0.132187	1.52631	0.126933	1
LOC100643335	1536.99	0.199708	0.130863	1.52609	0.126988	1
LOC100645737	354.574	-0.219937	0.144149	-1.52577	0.127068	1
LOC100647720	214.686	-0.204617	0.134222	-1.52447	0.127392	1
LOC100644462	797.789	0.22052	0.144682	1.52417	0.127467	1
LOC100646204	588.369	-0.216182	0.141948	-1.52297	0.127767	1
LOC100642975	158.605	0.187422	0.123065	1.52296	0.12777	1
LOC100646177	385.256	0.160105	0.105212	1.52175	0.128073	1
LOC100648216	21.9369	-0.121813	0.0800554	-1.52161	0.128108	1
LOC100646059	312.672	-0.169753	0.111565	-1.52156	0.128119	1
LOC110119146	346.303	0.170005	0.111761	1.52115	0.128222	1
LOC100643480	282.081	0.207564	0.136465	1.52101	0.128259	1
LOC100643955	58.4618	0.219133	0.144102	1.52068	0.128341	1
LOC100643951	514.326	0.183802	0.120869	1.52067	0.128342	1
LOC100652127	9.59216	-0.1497	0.0984801	-1.52011	0.128484	1
LOC110119489	21.9841	-0.203994	0.134215	-1.5199	0.128537	1
LOC100645592	700.703	-0.219856	0.144751	-1.51885	0.1288	1
LOC100646684	253.865	-0.192629	0.126836	-1.51873	0.128831	1
LOC100649888	384.392	-0.2155	0.141931	-1.51834	0.128928	1
LOC100645362	344.797	-0.170742	0.112513	-1.51753	0.129133	1
LOC100648118	627.521	-0.202892	0.13376	-1.51684	0.129307	1
LOC110119173	1599.54	0.213045	0.140514	1.51618	0.129473	1
LOC100648992	50.565	-0.219411	0.144736	-1.51594	0.129535	1
LOC100651679	849.862	0.12244	0.0807824	1.51568	0.1296	1
LOC100643085	532.67	-0.179235	0.118286	-1.51527	0.129703	1
LOC100651025	405.311	-0.200087	0.132057	-1.51515	0.129734	1
LOC100651421	309.741	0.18824	0.12427	1.51476	0.129833	1
LOC100651961	1909.87	0.134626	0.088887	1.51458	0.129879	1
LOC100646150	2326.34	0.195553	0.12913	1.51439	0.129926	1
LOC100643535	870.505	0.210677	0.139129	1.51426	0.12996	1
LOC100644186	541.577	-0.195914	0.129386	-1.51418	0.129979	1
LOC105667195	1.1786	-0.0738877	0.0488106	-1.51376	0.130086	1
LOC100648399	48.5547	0.219014	0.144708	1.51349	0.130155	1
LOC100650918	972.065	-0.206756	0.136682	-1.51267	0.130363	1
LOC100645135	544.803	0.159325	0.105367	1.5121	0.130509	1
LOC100647186	1630.06	-0.169678	0.112269	-1.51135	0.130699	1
LOC105667005	83.7752	-0.218778	0.144769	-1.51121	0.130734	1
LOC110120136	499.009	-0.156802	0.103793	-1.51071	0.130861	1
LOC100643767	243.316	-0.210267	0.139281	-1.50966	0.131129	1
LOC100643479	245.179	-0.182438	0.120893	-1.50908	0.131277	1
LOC100643309	124.199	-0.192675	0.12768	-1.50905	0.131286	1
LOC100645982	684.002	0.153757	0.10189	1.50905	0.131286	1
LOC105666221	152.998	-0.209488	0.138824	-1.50902	0.131294	1
LOC100646096	837.176	0.191202	0.126734	1.50869	0.131378	1
LOC100651265	525.121	0.167493	0.111021	1.50867	0.131384	1
LOC100651335	352.514	-0.170773	0.113232	-1.50817	0.131512	1
LOC100644449	40.9009	-0.203075	0.13475	-1.50705	0.131798	1
LOC100644323	10285.6	0.200128	0.132921	1.50562	0.132164	1
LOC100649040	1642.55	0.213802	0.142026	1.50537	0.13223	1
LOC105666301	536.729	0.186675	0.124086	1.5044	0.132478	1
LOC105665771	158.584	-0.21521	0.143054	-1.50439	0.13248	1
LOC105666829	731.458	-0.201236	0.133809	-1.50391	0.132604	1
LOC100650698	952.565	0.201082	0.13381	1.50274	0.132905	1
LOC100647767	2600.07	-0.156275	0.104005	-1.50258	0.132948	1
LOC100650878	6.38242	0.16458	0.109564	1.50214	0.13306	1
LOC100649535	499.104	-0.177298	0.118067	-1.50168	0.133181	1
LOC100650487	99.9079	0.216509	0.144199	1.50146	0.133236	1
LOC100651797	151.518	0.178406	0.118842	1.50121	0.133302	1
LOC110120119	5.09394	0.0921808	0.0614063	1.50116	0.133313	1
LOC100643298	604.54	0.13795	0.0919799	1.49979	0.133669	1
LOC100644006	1419.39	-0.162958	0.108657	-1.49975	0.133679	1
LOC100650439	571.242	-0.185167	0.123472	-1.49967	0.133701	1
LOC100646180	436.856	-0.196957	0.131362	-1.49935	0.133783	1
LOC100644650	435.557	0.171888	0.114677	1.49889	0.133903	1
LOC100643023	238.002	0.193106	0.128851	1.49868	0.133957	1
LOC100648814	737.481	-0.19649	0.131116	-1.4986	0.133979	1
LOC100650713	19.5633	-0.201035	0.13415	-1.49858	0.133983	1
LOC100651512	278.615	-0.182887	0.122065	-1.49828	0.13406	1
LOC100646172	124.827	-0.21123	0.141028	-1.49778	0.13419	1
LOC100646043	144.08	-0.190966	0.12751	-1.49765	0.134224	1
LOC100650254	139.231	-0.216665	0.144788	-1.49643	0.13454	1
LOC100644990	129.836	0.211972	0.141737	1.49553	0.134777	1
LOC100649369	3452.08	0.193494	0.129435	1.49491	0.134938	1
LOC100647870	3391.17	0.213455	0.142792	1.49487	0.134948	1
LOC105666354	4.7542	0.127267	0.085171	1.49425	0.13511	1
LOC105666598	78.4189	0.206732	0.138356	1.4942	0.135123	1
LOC100645765	858.1	0.199153	0.133359	1.49336	0.135342	1
LOC100642290	135.613	-0.213601	0.143049	-1.4932	0.135385	1
LOC100652206	2738.04	-0.186885	0.125181	-1.49291	0.13546	1
LOC105666409	1080.77	0.177822	0.119138	1.49256	0.135552	1
LOC105665862	348.544	-0.165314	0.110971	-1.4897	0.136302	1
LOC100644898	3445.5	-0.17084	0.114686	-1.48963	0.136322	1
LOC100645613	242.112	0.199686	0.134071	1.4894	0.136381	1
LOC100647473	56.5687	0.214739	0.144226	1.4889	0.136513	1
LOC100631088	201.663	0.213227	0.143221	1.4888	0.136541	1
LOC105666176	5.09508	-0.118933	0.0798863	-1.48878	0.136545	1
LOC100644737	28.115	0.189871	0.127545	1.48866	0.136577	1
LOC100649494	921.916	0.156513	0.105143	1.48858	0.136599	1
LOC105666191	342.706	0.203673	0.136824	1.48857	0.1366	1
LOC100648736	1401.03	0.170424	0.114636	1.48666	0.137104	1
LOC100649090	1605.81	0.171256	0.115196	1.48665	0.137108	1
LOC100649614	49.2146	0.214864	0.144531	1.48663	0.137113	1
LOC100646997	277.341	-0.206558	0.138951	-1.48655	0.137133	1
LOC105666123	323.75	-0.165584	0.111389	-1.48654	0.137138	1
LOC100648686	905.582	-0.166802	0.112231	-1.48624	0.137215	1
LOC105666244	1235.02	0.193415	0.130202	1.4855	0.137412	1
LOC100645216	605.751	-0.182306	0.122781	-1.48481	0.137595	1
LOC100647810	141.288	-0.209485	0.141245	-1.48314	0.138037	1
LOC100643629	345.616	-0.214631	0.144748	-1.48279	0.13813	1
LOC100644053	146.792	-0.203187	0.137039	-1.48269	0.138157	1
LOC100651232	9062.95	0.203087	0.137014	1.48223	0.138278	1
LOC100649606	5323.94	0.126865	0.0856103	1.48189	0.138369	1
LOC100647860	10397.9	0.214388	0.144755	1.48104	0.138595	1
LOC100648082	16.1198	0.173091	0.116876	1.48099	0.13861	1
LOC100646601	1084.45	-0.135939	0.0918144	-1.48058	0.138719	1
LOC100646433	223.661	-0.202136	0.136562	-1.48017	0.138827	1
LOC100651760	299.452	-0.166825	0.11274	-1.47974	0.138943	1
LOC110119144	246.72	-0.198162	0.133918	-1.47972	0.138947	1
LOC100648727	887.503	-0.177736	0.120135	-1.47947	0.139014	1
LOC100651872	144.866	0.213949	0.144624	1.47934	0.139049	1
LOC100643797	1994.32	0.146326	0.0989507	1.47877	0.139201	1
LOC100645359	1168.08	0.196658	0.133044	1.47814	0.139371	1
LOC110119301	9477.17	0.212087	0.143725	1.47564	0.14004	1
LOC100644503	643.658	0.187699	0.127209	1.47552	0.140074	1
LOC100647808	2286.18	0.183637	0.124482	1.47521	0.140157	1
LOC100649258	48.5303	-0.213024	0.144432	-1.4749	0.140238	1
LOC100650406	84.9215	-0.213377	0.144764	-1.47396	0.140492	1
LOC100650142	508.783	-0.19305	0.131	-1.47367	0.140572	1
LOC100644114	487.84	-0.156736	0.106376	-1.47341	0.140639	1
LOC100649320	3111.13	0.160931	0.10933	1.47197	0.141028	1
LOC100651508	701.945	-0.202321	0.137461	-1.47184	0.141065	1
LOC100650711	1349.89	-0.183778	0.12487	-1.47175	0.141087	1
LOC100645506	26.1687	-0.163741	0.111295	-1.47124	0.141228	1
LOC100644773	216.691	-0.194011	0.131964	-1.47018	0.141513	1
LOC100649944	420.315	-0.197609	0.134412	-1.47017	0.141516	1
LOC100647511	877.921	-0.154365	0.105015	-1.46993	0.14158	1
LOC100642698	375.147	-0.176599	0.120235	-1.46878	0.141893	1
LOC100643150	1.80928	0.0558136	0.0380133	1.46826	0.142033	1
LOC100645700	72.7661	0.212397	0.144738	1.46746	0.142252	1
LOC100645384	3044.76	-0.205644	0.140157	-1.46725	0.142309	1
LOC100646714	111.277	-0.211144	0.143965	-1.46663	0.142476	1
LOC100643624	3425.91	0.209892	0.143119	1.46656	0.142497	1
LOC100651717	438.223	-0.183087	0.124856	-1.46639	0.142543	1
LOC105666229	7.13281	0.119605	0.0815997	1.46575	0.142716	1
LOC100643369	3515.27	0.192696	0.131484	1.46554	0.142772	1
LOC100642918	187.146	0.182995	0.12489	1.46525	0.142852	1
LOC100644467	412.644	-0.211544	0.144477	-1.46421	0.143138	1
LOC100652137	1192.71	0.197421	0.134842	1.46409	0.143168	1
LOC100649947	782.96	0.200494	0.136965	1.46384	0.143238	1
LOC100643714	1311.35	-0.209341	0.143072	-1.46319	0.143416	1
LOC100652298	3324.35	-0.151745	0.103722	-1.463	0.143467	1
LOC100651482	94.3751	0.211409	0.144544	1.46259	0.14358	1
LOC100647378	410.436	-0.211747	0.144816	-1.46218	0.143691	1
LOC100644947	374.408	0.164514	0.112552	1.46167	0.143831	1
LOC100644914	1.44033	0.0540086	0.03696	1.46127	0.143941	1
LOC100642695	29.5105	-0.196326	0.134368	-1.46111	0.143985	1
LOC100642726	2587.94	0.185737	0.127166	1.46059	0.144129	1
LOC105665894	2221.81	-0.166494	0.113999	-1.46049	0.144157	1
LOC100642365	185.649	-0.20422	0.13984	-1.46039	0.144184	1
LOC110120237	0.884942	-0.0592921	0.0406048	-1.46022	0.144228	1
LOC100646700	347.47	0.208671	0.142939	1.45986	0.144329	1
LOC100643208	160.672	0.190669	0.13069	1.45893	0.144584	1
LOC100648456	1026.36	0.187261	0.128369	1.45878	0.144627	1
LOC100651792	203.964	0.186262	0.127687	1.45874	0.144637	1
LOC100645620	897.21	-0.176873	0.121288	-1.45829	0.144761	1
LOC100644429	1768.32	0.164838	0.113103	1.45741	0.145004	1
LOC100648738	1060.14	0.210632	0.144551	1.45715	0.145075	1
LOC100645110	523.516	0.159921	0.109758	1.45703	0.145108	1
LOC100646272	74.4815	-0.2055	0.141049	-1.45693	0.145135	1
LOC100649836	59.0758	-0.210461	0.144523	-1.45625	0.145323	1
LOC100642704	1152.87	-0.187041	0.128464	-1.45598	0.145398	1
LOC100645868	722.458	0.172912	0.118794	1.45556	0.145514	1
LOC100645738	3.46985	0.108782	0.0747715	1.45485	0.14571	1
LOC100651992	822.064	0.172186	0.118398	1.45429	0.145866	1
LOC100651688	15147.9	0.132535	0.0911527	1.45399	0.14595	1
LOC100646000	310.71	-0.202016	0.138971	-1.45366	0.14604	1
LOC100652086	591.36	0.141364	0.0972967	1.45292	0.146246	1
LOC100646552	10.1571	0.140298	0.0965964	1.45242	0.146386	1
LOC100649801	6695.2	0.208612	0.143641	1.45231	0.146416	1
LOC100651509	391.802	-0.154877	0.106715	-1.45131	0.146692	1
LOC105665633	1171.99	0.114894	0.0792258	1.45021	0.147	1
LOC100649828	68.0804	-0.209623	0.144632	-1.44936	0.147238	1
LOC100648997	2637.45	-0.200977	0.138666	-1.44935	0.147239	1
LOC100651466	454.862	-0.209032	0.144242	-1.44917	0.14729	1
LOC100646267	880.728	0.132989	0.0917914	1.44882	0.147388	1
LOC100647200	4.92182	-0.125845	0.0868747	-1.44858	0.147455	1
LOC100649134	211.946	-0.18301	0.126357	-1.44836	0.147517	1
LOC100645025	110.006	0.207611	0.143458	1.44719	0.147845	1
LOC100643358	365.491	0.178599	0.123459	1.44662	0.148002	1
LOC100644739	1027.5	0.198296	0.137116	1.44619	0.148124	1
LOC100649918	324.462	-0.199056	0.137756	-1.44499	0.14846	1
LOC105666280	25.6257	0.203035	0.140586	1.4442	0.148682	1
LOC100644977	173.33	0.193536	0.134043	1.44384	0.148785	1
LOC100644269	508.325	0.181201	0.125551	1.44324	0.148952	1
LOC100651239	74.516	-0.205335	0.142293	-1.44305	0.149008	1
LOC100645380	1869.13	0.151886	0.105279	1.4427	0.149105	1
LOC105667064	7.8884	0.157008	0.10891	1.44163	0.149406	1
LOC100648853	359.388	0.207246	0.143792	1.44129	0.149503	1
LOC100649704	18943.6	-0.14542	0.100908	-1.44112	0.149552	1
LOC100652157	2.72633	0.0987852	0.0685566	1.44093	0.149605	1
LOC100644514	400.862	0.16597	0.115213	1.44054	0.149714	1
LOC100644857	1300.12	-0.139736	0.0970041	-1.44052	0.14972	1
LOC100651076	1587.14	0.160525	0.111445	1.4404	0.149755	1
LOC100647089	261.607	-0.171834	0.119297	-1.44039	0.149757	1
LOC100645496	933.405	-0.204808	0.142329	-1.43897	0.150158	1
LOC100644205	372.489	-0.204945	0.14243	-1.43892	0.150174	1
LOC110119753	5.80368	-0.138155	0.0960164	-1.43887	0.150189	1
LOC100647747	59.6771	-0.207735	0.14445	-1.4381	0.150404	1
LOC100651447	652.079	-0.126639	0.0880824	-1.43773	0.15051	1
LOC100645164	159.051	0.196249	0.136538	1.43732	0.150627	1
LOC100652014	14.3617	0.181481	0.126287	1.43705	0.150705	1
LOC100651582	644.813	-0.189506	0.131878	-1.43698	0.150724	1
LOC100647071	680.341	0.161938	0.112744	1.43633	0.150909	1
LOC100642655	551.049	-0.185872	0.12943	-1.43609	0.150978	1
LOC105666853	15.1208	-0.182708	0.127234	-1.436	0.151003	1
LOC100652150	18605.1	0.200926	0.139969	1.4355	0.151145	1
LOC100646827	19.5863	-0.18367	0.127965	-1.43531	0.151198	1
LOC100646362	15.0894	0.168058	0.117112	1.43502	0.151282	1
LOC100652297	289.082	-0.171945	0.11984	-1.43478	0.151349	1
LOC100651798	1416.9	0.145039	0.10112	1.43432	0.15148	1
LOC100651837	301.225	-0.202921	0.141523	-1.43384	0.151619	1
LOC100647175	2223.54	-0.1657	0.115648	-1.43279	0.151917	1
LOC100646941	30.0613	-0.196991	0.137532	-1.43233	0.15205	1
LOC105665747	823.688	0.18654	0.130259	1.43207	0.152123	1
LOC100643869	1305.48	0.207379	0.144833	1.43185	0.152186	1
LOC100647655	177.667	0.173393	0.121113	1.43166	0.15224	1
LOC100651991	909.131	-0.172583	0.120569	-1.43141	0.152314	1
LOC105666115	40.2657	-0.205103	0.143297	-1.43132	0.15234	1
LOC105666851	6.89868	0.142606	0.0996368	1.43126	0.152357	1
LOC100650678	385.079	-0.183537	0.128235	-1.43125	0.152359	1
LOC100643556	1.93492	0.0819795	0.057312	1.43041	0.152601	1
LOC100643403	405.435	0.196322	0.137254	1.43036	0.152614	1
LOC100648561	299.383	-0.179713	0.125646	-1.43031	0.152628	1
LOC105665671	221.994	-0.190639	0.133375	-1.42935	0.152904	1
LOC100648670	33.1021	-0.199455	0.13959	-1.42886	0.153044	1
LOC100647323	287.524	0.197917	0.13853	1.42869	0.153092	1
LOC100651633	532.968	-0.155209	0.108681	-1.42812	0.153257	1
LOC100644454	12.1251	0.151371	0.106008	1.42793	0.153313	1
LOC100651386	883.166	0.180485	0.1264	1.42789	0.153323	1
LOC100648872	1011.85	-0.203854	0.142828	-1.42727	0.153502	1
LOC100648087	423.345	-0.19656	0.137719	-1.42726	0.153506	1
LOC100651578	15.6883	0.149995	0.105106	1.42708	0.153558	1
LOC100646266	170.226	0.172707	0.121035	1.42692	0.153603	1
LOC100647330	2268.05	0.190235	0.133326	1.42684	0.153625	1
LOC100643999	60.8607	-0.200437	0.140479	-1.42681	0.153635	1
LOC100647355	70.7398	-0.179987	0.126169	-1.42656	0.153707	1
LOC100645184	11998.7	-0.134876	0.0945469	-1.42655	0.15371	1
LOC100649849	651.254	0.206314	0.144668	1.42612	0.153835	1
LOC100650451	168.855	-0.178497	0.125223	-1.42543	0.154033	1
LOC100646860	452.513	0.192989	0.135392	1.42541	0.154038	1
LOC100642854	660.033	-0.147246	0.103323	-1.4251	0.154127	1
LOC100647994	1095.93	-0.17443	0.122456	-1.42444	0.154321	1
LOC100649233	2427.16	0.162039	0.113762	1.42436	0.154342	1
LOC100649411	49.8885	0.120545	0.0846354	1.42429	0.154363	1
LOC110120040	33.2088	-0.197105	0.138479	-1.42336	0.154633	1
LOC100642651	1361.15	-0.138349	0.0972249	-1.42298	0.154742	1
LOC100645301	10307.1	0.182435	0.128338	1.42152	0.155164	1
LOC100644581	176.947	-0.195189	0.13735	-1.42111	0.155285	1
LOC100646501	331.721	0.190572	0.134111	1.421	0.155317	1
LOC100642567	3198.32	0.169542	0.119424	1.41967	0.155704	1
LOC100648562	43.3859	-0.202125	0.142392	-1.4195	0.155753	1
LOC100649214	299.575	-0.191165	0.134822	-1.4179	0.156219	1
LOC100649218	32.2521	-0.199942	0.141032	-1.4177	0.156278	1
LOC105667062	32.1209	0.200773	0.141625	1.41764	0.156296	1
LOC100642684	1.6741	0.042228	0.0297993	1.41708	0.15646	1
LOC100644686	892.552	0.170986	0.120669	1.41699	0.156486	1
LOC100646942	404040	0.203269	0.143541	1.4161	0.156746	1
LOC100644850	929.592	0.197747	0.139695	1.41556	0.156905	1
LOC100642516	78.8454	0.202639	0.143203	1.41505	0.157053	1
LOC110119955	1.68874	-0.0765129	0.0540781	-1.41486	0.15711	1
LOC100643736	1.01716	-0.0564152	0.0399021	-1.41384	0.157409	1
LOC100646269	1253.66	0.14023	0.0992631	1.41271	0.15774	1
LOC100650849	841.63	0.136537	0.0966498	1.4127	0.157743	1
LOC100648266	2568.91	0.164227	0.116293	1.41218	0.157897	1
LOC100649279	364.544	-0.193369	0.13695	-1.41197	0.15796	1
LOC105666807	34.7351	0.203498	0.14416	1.41161	0.158065	1
LOC100649822	169.49	0.167034	0.118337	1.4115	0.158096	1
LOC100645439	287.031	-0.187745	0.133025	-1.41135	0.15814	1
LOC100644120	203.245	-0.164725	0.116762	-1.41077	0.158311	1
LOC100646367	879.342	-0.200322	0.142016	-1.41056	0.158375	1
LOC100643238	1559.08	0.145354	0.103065	1.41031	0.158449	1
LOC105666265	65.0287	-0.204205	0.144804	-1.41022	0.158475	1
LOC100651689	513.671	0.175	0.124096	1.4102	0.158481	1
LOC100646571	257.734	0.164585	0.116761	1.40959	0.158662	1
LOC100644761	3071.65	-0.203692	0.144527	-1.40937	0.158726	1
LOC105665858	247.072	-0.203376	0.144474	-1.4077	0.15922	1
LOC100647753	286.001	-0.203351	0.144569	-1.4066	0.159545	1
LOC100649727	603.621	-0.181351	0.128956	-1.4063	0.159635	1
LOC100649060	36.0967	-0.201878	0.143562	-1.40621	0.159663	1
LOC100645683	2666.67	0.188119	0.133805	1.40592	0.159747	1
LOC100643391	338.131	0.194412	0.13832	1.40552	0.159867	1
LOC110119297	17.4115	0.185342	0.131877	1.40542	0.159897	1
LOC105666396	164.445	-0.197036	0.140227	-1.40513	0.159983	1
LOC100648133	1.79927	0.0852493	0.0606842	1.4048	0.16008	1
LOC100643659	1145.94	0.123461	0.087919	1.40426	0.160243	1
LOC100643805	799.592	0.148307	0.105619	1.40417	0.160268	1
LOC100645785	401.866	0.186096	0.132561	1.40386	0.160362	1
LOC100647255	5930.17	-0.159421	0.113583	-1.40357	0.160447	1
LOC100642727	84.5079	-0.203269	0.14483	-1.4035	0.160467	1
LOC100650717	920.745	-0.184031	0.13119	-1.40278	0.160683	1
LOC100647321	1062.28	0.166095	0.118523	1.40137	0.161103	1
LOC100647318	335.144	-0.156105	0.111395	-1.40137	0.161104	1
LOC100648565	442.262	0.158487	0.113106	1.40123	0.161146	1
LOC100644329	1210.24	0.115891	0.082714	1.40111	0.161181	1
LOC100646462	386.936	-0.175023	0.124925	-1.40102	0.161208	1
LOC100651036	259.541	-0.180394	0.128787	-1.40072	0.161298	1
LOC105665663	1392.02	0.190607	0.136096	1.40053	0.161353	1
LOC100648786	0.831509	0.0472145	0.0337266	1.39992	0.161537	1
LOC100643448	3110.35	0.18263	0.130466	1.39983	0.161564	1
LOC100651988	280.445	0.176351	0.126024	1.39934	0.16171	1
LOC100649682	96.1785	-0.198263	0.141724	-1.39893	0.161833	1
LOC100643609	20.3661	0.191222	0.136762	1.39821	0.16205	1
LOC100648159	5.57546	0.123575	0.0883847	1.39815	0.162069	1
LOC100647239	195.975	-0.197444	0.141224	-1.39809	0.162086	1
LOC110120016	16.5155	0.171348	0.122572	1.39794	0.162132	1
LOC100651527	372.815	-0.190624	0.136362	-1.39793	0.162135	1
LOC100650463	180.494	-0.201499	0.144169	-1.39766	0.162216	1
LOC100649304	386.963	0.200799	0.143679	1.39756	0.162247	1
LOC100651793	1297.29	0.198467	0.14203	1.39737	0.162303	1
LOC100647185	6.97702	0.135912	0.0973359	1.39632	0.162617	1
LOC100644353	712.211	0.149441	0.107076	1.39566	0.162818	1
LOC100648899	497.967	-0.169283	0.121345	-1.39505	0.163002	1
LOC100651324	424.737	-0.178877	0.128307	-1.39414	0.163277	1
LOC100651003	2751.75	0.0926169	0.066437	1.39406	0.1633	1
LOC100651387	180.422	-0.197197	0.141489	-1.39373	0.1634	1
LOC100647487	213.198	-0.197806	0.141999	-1.39301	0.163616	1
LOC100652080	215.651	-0.197856	0.142078	-1.39259	0.163745	1
LOC100648892	8635.46	0.195427	0.140352	1.39241	0.163799	1
LOC100652069	189.013	0.192424	0.138258	1.39177	0.163991	1
LOC100645403	52.6931	-0.164699	0.118378	-1.3913	0.164136	1
LOC105666460	827.659	0.177843	0.127897	1.39051	0.164374	1
LOC105666451	133.261	-0.160211	0.115254	-1.39007	0.164508	1
LOC100650140	1026.59	0.146177	0.10517	1.38991	0.164556	1
LOC100646068	703.158	-0.169283	0.121823	-1.38958	0.164656	1
LOC105666292	1772.38	0.156983	0.112977	1.38951	0.164678	1
LOC105665845	24.7226	0.166665	0.119949	1.38947	0.16469	1
LOC100648637	3972.74	0.176895	0.127352	1.38902	0.164826	1
LOC100650788	225.231	-0.171782	0.123691	-1.38879	0.164896	1
LOC100648303	4.40897	-0.0861655	0.062059	-1.38844	0.165002	1
LOC100645608	55.6802	0.197612	0.142373	1.38799	0.16514	1
LOC110119468	0.784579	0.0518644	0.0373776	1.38758	0.165265	1
LOC100646075	2351.8	-0.178044	0.128339	-1.38729	0.165353	1
LOC100649287	2645.62	0.1623	0.116992	1.38727	0.165359	1
LOC105666168	3.9482	0.107957	0.077851	1.38672	0.165528	1
LOC100642387	4.61558	0.11069	0.0798631	1.386	0.165747	1
LOC100650852	503.746	0.165561	0.119463	1.38588	0.165783	1
LOC100646520	29.6184	-0.195657	0.141226	-1.38542	0.165924	1
LOC100648307	109.245	-0.198756	0.143569	-1.38439	0.166239	1
LOC100642551	863.286	0.159179	0.114988	1.3843	0.166266	1
LOC110119614	1.18032	-0.0657806	0.0475248	-1.38413	0.166318	1
LOC100646580	255.952	-0.197848	0.143027	-1.38329	0.166576	1
LOC100646353	38.2865	0.183881	0.133028	1.38228	0.166887	1
LOC100650066	2568.9	0.186907	0.135262	1.38181	0.16703	1
LOC100649115	309.331	-0.174063	0.126041	-1.38101	0.167277	1
LOC100651190	371.647	0.197392	0.142951	1.38084	0.167327	1
LOC100649290	306.318	0.178854	0.129536	1.38073	0.167362	1
LOC100644247	395.554	-0.166606	0.120684	-1.38051	0.167428	1
LOC100644645	953.956	-0.13621	0.0987014	-1.38002	0.167582	1
LOC100647927	160.136	0.185638	0.134569	1.3795	0.167739	1
LOC105666519	416.967	-0.191133	0.138563	-1.37939	0.167773	1
LOC100649952	113.825	0.198736	0.144121	1.37895	0.167909	1
LOC100646087	604.736	0.181213	0.131418	1.37891	0.167924	1
LOC100645767	135.359	0.197947	0.143554	1.3789	0.167925	1
LOC100647371	104.721	-0.181427	0.131598	-1.37864	0.168007	1
LOC100647396	1049.56	-0.131063	0.0951	-1.37816	0.168153	1
LOC100647114	10.0273	-0.155535	0.112867	-1.37803	0.168193	1
LOC110119538	5.22392	-0.138452	0.100493	-1.37774	0.168284	1
LOC100651630	187.192	-0.199079	0.144546	-1.37728	0.168427	1
LOC100649202	297.457	-0.193795	0.140726	-1.37711	0.168479	1
LOC100642328	943.504	0.194279	0.141144	1.37646	0.168679	1
LOC100646883	556.27	0.172627	0.12551	1.3754	0.169007	1
LOC100648508	2.50314	-0.10917	0.0793878	-1.37514	0.169087	1
LOC100647249	760.625	0.158815	0.115506	1.37495	0.169148	1
LOC100646786	11.6112	-0.157034	0.114265	-1.37429	0.169351	1
LOC100642673	1242.17	0.160379	0.116722	1.37403	0.169433	1
LOC105666027	943.042	-0.197863	0.14405	-1.37357	0.169575	1
LOC100643544	144.718	0.189784	0.138197	1.37328	0.169664	1
LOC100645566	1543.39	0.17062	0.124265	1.37303	0.169742	1
LOC100651153	1844.16	0.159176	0.115941	1.37291	0.169782	1
LOC100648680	117.332	-0.195957	0.142909	-1.3712	0.170312	1
LOC100642841	98.3552	-0.198521	0.144798	-1.37102	0.170369	1
LOC100651596	2.45323	-0.0965754	0.0704507	-1.37082	0.17043	1
LOC100646014	2.32975	-0.0819105	0.0597583	-1.3707	0.17047	1
LOC100648022	1506.97	0.155352	0.113344	1.37062	0.170493	1
LOC100645618	521.246	-0.184069	0.134311	-1.37047	0.170541	1
LOC100642384	261.243	-0.187304	0.136689	-1.37029	0.170597	1
LOC100644632	2660.12	-0.139068	0.101509	-1.37001	0.170684	1
LOC105666565	2535	0.148591	0.108555	1.36882	0.171056	1
LOC100646624	725.264	0.198213	0.144824	1.36865	0.171109	1
LOC100645547	1764.52	0.125162	0.0914659	1.3684	0.171186	1
LOC110119940	13.7718	-0.15994	0.116938	-1.36774	0.171394	1
LOC100647926	181.681	-0.195315	0.142843	-1.36734	0.171518	1
LOC100648568	2668.6	0.114156	0.0834923	1.36726	0.171543	1
LOC100647482	159.316	-0.166844	0.12204	-1.36713	0.171585	1
LOC100649894	850.263	0.116215	0.0850109	1.36706	0.171605	1
LOC100650211	292.69	-0.165192	0.12084	-1.36703	0.171616	1
LOC100651302	233.296	-0.196422	0.14383	-1.36565	0.172048	1
LOC100642861	2.57834	0.100137	0.073342	1.36534	0.172145	1
LOC100650839	72.9503	0.19535	0.143079	1.36533	0.17215	1
LOC100642306	312.304	0.197472	0.144668	1.365	0.172252	1
LOC100643353	10.2328	0.138045	0.101205	1.36401	0.172563	1
LOC100651838	699.457	0.169767	0.124463	1.36399	0.172571	1
LOC100643431	348.458	0.146028	0.107075	1.36378	0.172636	1
LOC100646398	235.255	0.190589	0.139755	1.36373	0.172652	1
LOC100642451	433.674	0.14089	0.103395	1.36264	0.172996	1
LOC100643099	855.241	0.10954	0.0803913	1.36259	0.173012	1
LOC100647673	264.294	-0.195758	0.143666	-1.36258	0.173014	1
LOC100650828	356.919	-0.197024	0.144621	-1.36234	0.17309	1
LOC100651459	235.569	0.179935	0.132109	1.36202	0.173191	1
LOC100647656	190.438	-0.172911	0.126964	-1.36189	0.173232	1
LOC100643858	5.8632	-0.122447	0.089931	-1.36156	0.173336	1
LOC100648346	987.8	0.187962	0.138053	1.36152	0.17335	1
LOC100645996	4.19799	0.106325	0.0781268	1.36093	0.173535	1
LOC110119824	1.98788	0.091159	0.0670164	1.36025	0.173752	1
LOC100652105	1.92736	-0.0908561	0.066855	-1.359	0.174146	1
LOC100643813	995.395	0.156121	0.114896	1.3588	0.174209	1
LOC100650165	646.058	-0.19604	0.144306	-1.3585	0.174304	1
LOC100646139	277.519	-0.195243	0.143778	-1.35795	0.174479	1
LOC100643724	331.73	-0.173133	0.127624	-1.35658	0.174913	1
LOC105666153	1646.53	0.191189	0.140941	1.35651	0.174936	1
LOC100646699	73.8688	-0.196277	0.144702	-1.35643	0.174964	1
LOC100646046	506.586	-0.185577	0.136893	-1.35563	0.175215	1
LOC100647189	695.947	-0.176696	0.130391	-1.35512	0.17538	1
LOC100643580	636.283	0.182231	0.134514	1.35473	0.175502	1
LOC100643539	238.325	-0.194902	0.143895	-1.35447	0.175586	1
LOC100647019	95.4822	-0.193616	0.142976	-1.35419	0.175677	1
LOC100651917	211.247	-0.177366	0.13098	-1.35414	0.175691	1
LOC100644098	23.3156	-0.186158	0.137486	-1.35402	0.17573	1
LOC100649225	27.169	0.175994	0.129993	1.35387	0.175779	1
LOC100644982	19.8563	0.139475	0.103056	1.35339	0.175931	1
LOC100642898	5.10139	0.128348	0.094844	1.35325	0.175974	1
LOC100650751	551.653	-0.149188	0.110261	-1.35305	0.176041	1
LOC100650505	188.998	-0.192303	0.14213	-1.35301	0.176052	1
LOC100648075	72.5727	-0.192017	0.141936	-1.35285	0.176105	1
LOC105666796	17.6533	-0.163896	0.121236	-1.35188	0.176415	1
LOC100644378	616.179	-0.18567	0.137379	-1.35151	0.176531	1
LOC100644915	678.401	0.168533	0.124714	1.35136	0.176581	1
LOC105665839	2.28502	0.103578	0.0766626	1.35109	0.176665	1
LOC100643117	1101.65	0.168613	0.124866	1.35035	0.176903	1
LOC100652003	234.432	-0.194204	0.14391	-1.34948	0.177182	1
LOC100644877	15.6028	0.162926	0.120767	1.34909	0.177309	1
LOC100644570	578.027	-0.151908	0.112607	-1.34902	0.177332	1
LOC100649430	179.204	0.191224	0.141788	1.34866	0.177446	1
LOC100642242	117.822	0.184135	0.136533	1.34865	0.177449	1
LOC100652064	405.481	0.153248	0.113732	1.34745	0.177837	1
LOC100650333	12.4642	0.17499	0.129871	1.34741	0.177848	1
LOC100650388	209.389	-0.179488	0.133283	-1.34667	0.178087	1
LOC100648461	2967.59	0.166885	0.123928	1.34663	0.178099	1
LOC100651282	489.927	-0.169844	0.126127	-1.34661	0.178107	1
LOC100643225	285.855	-0.178498	0.132567	-1.34647	0.17815	1
LOC100648042	8.9145	0.157859	0.117267	1.34615	0.178254	1
LOC100644042	2378.36	-0.125519	0.0932756	-1.34568	0.178407	1
LOC100651791	3659.81	0.176066	0.13088	1.34524	0.178548	1
LOC100631078	3776.62	-0.108515	0.0806776	-1.34504	0.178612	1
LOC100648473	6326.01	0.192508	0.143168	1.34463	0.178745	1
LOC100652138	1314.6	-0.153796	0.114417	-1.34416	0.178895	1
LOC105667085	14.736	0.163615	0.121798	1.34333	0.179165	1
LOC100645892	23170.2	0.189827	0.141334	1.34312	0.179234	1
LOC100646094	2797.36	-0.193297	0.143934	-1.34295	0.179288	1
LOC100649986	367.5	0.18193	0.135506	1.3426	0.179402	1
LOC100644225	8.34989	0.146402	0.109052	1.3425	0.179433	1
LOC100645813	3244.36	0.179727	0.133917	1.34208	0.179571	1
LOC100652109	84.5069	-0.194218	0.144723	-1.34199	0.179598	1
LOC100644931	570.267	-0.191561	0.142828	-1.3412	0.179854	1
LOC110119637	120.622	-0.190023	0.141683	-1.34118	0.179861	1
LOC100645970	189.889	-0.191582	0.142857	-1.34107	0.179897	1
LOC100647101	1015.7	0.144646	0.107865	1.341	0.179921	1
LOC105665886	54.4734	0.187645	0.139957	1.34074	0.180006	1
LOC100642828	180.051	-0.19203	0.143277	-1.34027	0.180157	1
LOC100644260	566.844	0.161976	0.120888	1.33989	0.180281	1
LOC100642993	0.639263	-0.047155	0.0351953	-1.33981	0.180308	1
LOC100645567	17387.9	-0.193151	0.144195	-1.33951	0.180405	1
LOC100645793	1039.9	0.116545	0.0870201	1.33928	0.180478	1
LOC105666148	9.46073	0.119762	0.089441	1.339	0.18057	1
LOC100646355	159.633	0.181617	0.135677	1.3386	0.1807	1
LOC100650525	3191.68	0.168376	0.125799	1.33845	0.180751	1
LOC105665855	607.782	0.171436	0.128101	1.33829	0.180803	1
LOC100650876	310.737	-0.19093	0.142732	-1.33768	0.180999	1
LOC105667018	1.42516	0.0629286	0.0470786	1.33667	0.181331	1
LOC100651475	742.999	-0.137733	0.103167	-1.33505	0.181862	1
LOC100650517	851.748	0.168857	0.126503	1.33481	0.18194	1
LOC100650512	143.089	-0.182035	0.136412	-1.33445	0.182057	1
LOC100649057	401.268	0.171815	0.128764	1.33434	0.182093	1
LOC100647388	1114.31	-0.118665	0.0890276	-1.3329	0.182565	1
LOC105666980	5.49249	-0.129652	0.0973008	-1.33249	0.182701	1
LOC105666275	0.920711	0.0523394	0.0393054	1.33161	0.182989	1
LOC100647532	7.02943	0.143212	0.107576	1.33126	0.183102	1
LOC100650132	1043.95	0.175551	0.13188	1.33114	0.183143	1
LOC100642492	247.106	0.147704	0.110977	1.33094	0.183208	1
LOC100649095	5.66526	0.140906	0.105874	1.33088	0.183228	1
LOC100646734	491.787	-0.123698	0.0929549	-1.33073	0.183279	1
LOC100646547	18.9356	-0.156355	0.117505	-1.33062	0.183313	1
LOC100647297	419.064	-0.154692	0.11628	-1.33034	0.183406	1
LOC100643235	205.944	-0.182734	0.137404	-1.32991	0.183549	1
LOC100652299	313.051	-0.160448	0.120719	-1.3291	0.183815	1
LOC100651215	110.019	0.191503	0.144186	1.32816	0.184124	1
LOC100642200	2272.58	-0.114426	0.0861625	-1.32802	0.184171	1
LOC100651315	840.907	-0.13938	0.104963	-1.32789	0.184213	1
LOC100651593	1268.38	0.142942	0.10765	1.32784	0.184231	1
LOC100643485	321.179	-0.178851	0.134758	-1.3272	0.184441	1
LOC100647327	1533.28	-0.147778	0.111395	-1.32661	0.184639	1
LOC100648734	295.62	-0.188366	0.142	-1.32653	0.184665	1
LOC100651935	227.162	0.157362	0.118683	1.32591	0.184871	1
LOC100644694	2.97938	0.0900174	0.0679029	1.32568	0.184946	1
LOC100645144	241.958	-0.1513	0.114142	-1.32555	0.18499	1
LOC100643895	1064.92	-0.16181	0.122076	-1.32549	0.18501	1
LOC100643588	1059.7	0.143978	0.10864	1.32527	0.185082	1
LOC100644663	1409.76	0.148769	0.112264	1.32517	0.185116	1
LOC100645862	20.4424	0.147403	0.111252	1.32495	0.185189	1
LOC100647778	437.065	0.18029	0.136085	1.32483	0.185228	1
LOC100651490	145.935	0.187423	0.141514	1.32442	0.185365	1
LOC100644075	267.326	0.172863	0.130591	1.3237	0.185603	1
LOC100649748	420.681	0.124778	0.0942686	1.32364	0.185623	1
LOC100645812	348.637	0.177404	0.134117	1.32276	0.185916	1
LOC100652131	707.013	-0.189517	0.143283	-1.32267	0.185944	1
LOC100648053	133.587	-0.185013	0.139893	-1.32254	0.185989	1
LOC100648462	534.767	0.134552	0.101745	1.32244	0.186021	1
LOC100648224	216.539	-0.189653	0.14346	-1.322	0.18617	1
LOC100644519	688.441	0.159698	0.120882	1.3211	0.186467	1
LOC100648557	118.97	-0.178433	0.135097	-1.32078	0.186576	1
LOC100644461	2.75936	0.0584423	0.0442675	1.32021	0.186766	1
LOC100644418	346.82	0.139743	0.105885	1.31977	0.186911	1
LOC100645593	29.8298	0.183342	0.138934	1.31964	0.186956	1
LOC100648487	4.67535	0.118566	0.089862	1.31942	0.187027	1
LOC100650286	586.667	-0.152119	0.115332	-1.31897	0.187179	1
LOC110119206	479.629	-0.158742	0.120382	-1.31865	0.187287	1
LOC100643700	111.853	-0.178956	0.135715	-1.31862	0.187297	1
LOC100648211	733.661	-0.184808	0.140258	-1.31762	0.18763	1
LOC100649743	244.565	0.15413	0.117013	1.31721	0.187769	1
LOC105665757	566.273	-0.190236	0.144461	-1.31687	0.187883	1
LOC100643908	59.1519	-0.188998	0.143615	-1.31601	0.188172	1
LOC110119150	368.115	0.189999	0.144412	1.31567	0.188285	1
LOC100644597	257.872	0.143191	0.108858	1.31539	0.188377	1
LOC110119545	12.5292	0.156754	0.119181	1.31526	0.188424	1
LOC100645597	294.333	-0.100522	0.0764573	-1.31474	0.188596	1
LOC100648730	361.067	-0.188097	0.1431	-1.31445	0.188696	1
LOC100650161	8.98784	-0.143676	0.109309	-1.3144	0.18871	1
LOC100642945	70.5109	-0.185614	0.141231	-1.31425	0.188761	1
LOC105666804	166.02	-0.162885	0.124014	-1.31344	0.189036	1
LOC100646824	768.342	-0.173528	0.132158	-1.31303	0.189172	1
LOC100643428	177.412	0.173806	0.132441	1.31232	0.189411	1
LOC100650721	86.5571	-0.186958	0.142573	-1.31131	0.189753	1
LOC100644595	1016.53	0.128338	0.097874	1.31125	0.189772	1
LOC100648386	63.2851	0.188693	0.143909	1.3112	0.189791	1
LOC100646864	271.095	-0.181732	0.138731	-1.30996	0.190209	1
LOC100650055	4076.87	0.137055	0.104643	1.30974	0.190283	1
LOC100642258	286.921	-0.173082	0.132176	-1.30948	0.190372	1
LOC105665882	64.4179	-0.189295	0.144724	-1.30797	0.190883	1
LOC105666284	159.062	-0.186921	0.142945	-1.30765	0.190993	1
LOC100648403	834.893	-0.185074	0.141549	-1.30749	0.191046	1
LOC100649352	50.4901	0.182048	0.139284	1.30702	0.191205	1
LOC100644231	575.462	0.174496	0.13352	1.30689	0.19125	1
LOC100642820	366.071	-0.13078	0.100101	-1.30648	0.191388	1
LOC100646221	578.847	-0.180731	0.138416	-1.30571	0.191651	1
LOC100642708	646.701	0.178583	0.136772	1.30569	0.191657	1
LOC100650071	17.7841	-0.127837	0.0979161	-1.30557	0.191698	1
LOC105667183	136.614	0.187994	0.144066	1.30492	0.191921	1
LOC100650349	89.5341	-0.181881	0.139423	-1.30453	0.192052	1
LOC100651531	45.7891	-0.188841	0.144794	-1.3042	0.192164	1
LOC100649144	974.023	0.188724	0.144706	1.30419	0.192168	1
LOC105666780	41.5375	-0.163662	0.125492	-1.30416	0.192179	1
LOC105666130	77.2047	-0.171935	0.131837	-1.30415	0.192183	1
LOC100645528	36.4428	-0.181962	0.139541	-1.30401	0.192231	1
LOC100650813	284.623	-0.181934	0.139524	-1.30396	0.192248	1
LOC100644922	178.724	-0.171092	0.131278	-1.30328	0.192479	1
LOC100646347	586.295	0.133093	0.102154	1.30286	0.192622	1
LOC100650045	1337.21	-0.187542	0.143986	-1.3025	0.192745	1
LOC100642844	2618.53	0.184353	0.141576	1.30215	0.192866	1
LOC100647650	511.681	0.161208	0.123803	1.30214	0.192869	1
LOC100649163	75.0232	-0.174386	0.133951	-1.30187	0.192962	1
LOC100646649	390.647	-0.151944	0.116743	-1.30153	0.193078	1
LOC100650027	474.71	-0.164984	0.126854	-1.30058	0.193401	1
LOC100650664	403.781	-0.188353	0.144829	-1.30052	0.193421	1
LOC100650265	680.175	-0.125557	0.0965644	-1.30024	0.193517	1
LOC100647736	853.82	0.116864	0.0899073	1.29982	0.193661	1
LOC100648526	1788.82	0.134058	0.103149	1.29966	0.193719	1
LOC105666806	82.5916	-0.188179	0.144807	-1.29952	0.193765	1
LOC100643716	235.082	0.175729	0.135282	1.29897	0.193953	1
LOC100644108	3102.02	-0.123138	0.0948238	-1.2986	0.194081	1
LOC100643558	131.409	-0.171823	0.132333	-1.29842	0.194143	1
LOC100645486	210.184	-0.17082	0.131649	-1.29754	0.194446	1
LOC105666541	169.628	-0.184564	0.142243	-1.29753	0.194448	1
LOC100652201	532.708	-0.151056	0.116451	-1.29716	0.194575	1
LOC100647788	324.931	-0.185548	0.143072	-1.29689	0.19467	1
LOC105665926	35.3786	-0.172195	0.132797	-1.29668	0.194741	1
LOC100649365	89.2596	0.187696	0.144807	1.29618	0.194914	1
LOC105666203	208.102	-0.159097	0.122764	-1.29595	0.194991	1
LOC100652178	548.289	0.156431	0.120719	1.29583	0.195034	1
LOC100649143	428.967	0.162218	0.125192	1.29575	0.195061	1
LOC100650157	753.203	0.123396	0.0952772	1.29512	0.195278	1
LOC100651958	746.465	-0.165832	0.128082	-1.29473	0.195414	1
LOC100651514	845.936	-0.138446	0.106943	-1.29458	0.195464	1
LOC100643129	187.316	0.1835	0.141756	1.29448	0.195498	1
LOC100642641	113.279	-0.17915	0.138492	-1.29358	0.195811	1
LOC100642679	397.339	-0.180762	0.139809	-1.29292	0.196039	1
LOC100643923	10761.9	0.159977	0.123781	1.29243	0.19621	1
LOC100652212	237.652	-0.184735	0.143048	-1.29142	0.196558	1
LOC100649099	31.7498	-0.173228	0.13417	-1.29111	0.196666	1
LOC100649768	60.6067	-0.18431	0.142766	-1.29099	0.196706	1
LOC100650484	23058.8	0.176697	0.136873	1.29095	0.196719	1
LOC100648165	1176.48	0.139774	0.108301	1.29061	0.196841	1
LOC100652107	717.865	-0.148676	0.115207	-1.29052	0.196872	1
LOC100645347	16.8648	0.157022	0.121676	1.2905	0.196877	1
LOC100647667	888.296	0.168117	0.130276	1.29046	0.19689	1
LOC100644766	29.8582	0.180179	0.139624	1.29045	0.196893	1
LOC100645160	507.143	-0.147622	0.114396	-1.29045	0.196894	1
LOC100650644	600.714	0.1294	0.100329	1.28976	0.197135	1
LOC100642853	1266.58	0.15172	0.117723	1.28878	0.197473	1
LOC100649706	1.25845	0.0549444	0.0426401	1.28856	0.19755	1
LOC100650816	276.848	0.17085	0.132595	1.28851	0.19757	1
LOC100649176	254.423	0.141622	0.110022	1.28722	0.198019	1
LOC100647253	8.28777	0.126933	0.098647	1.28674	0.198183	1
LOC110120109	9.3428	0.152362	0.118414	1.28669	0.198203	1
LOC100648804	1330.76	0.112684	0.0876476	1.28564	0.198567	1
LOC100651400	752.346	0.140466	0.109269	1.2855	0.198616	1
LOC100644781	438.024	0.171453	0.1334	1.28525	0.198704	1
LOC105665735	66.6773	-0.186125	0.144818	-1.28524	0.19871	1
LOC100651095	836.217	-0.137491	0.107042	-1.28445	0.198983	1
LOC100642878	6424.49	-0.113342	0.0882611	-1.28417	0.199084	1
LOC100649106	1561.57	-0.123826	0.0964734	-1.28352	0.199309	1
LOC100645230	357.738	0.174094	0.135651	1.28339	0.199355	1
LOC100647596	35.73	0.134239	0.104616	1.28316	0.199437	1
LOC105665712	21.0959	-0.169578	0.132206	-1.28268	0.199604	1
LOC100642724	1111.36	0.164608	0.128357	1.28242	0.199694	1
LOC105665649	44.8152	-0.166599	0.129932	-1.28221	0.19977	1
LOC105665661	1068.36	0.179207	0.139779	1.28207	0.199818	1
LOC100651963	916.735	-0.143353	0.11183	-1.28189	0.199882	1
LOC100642482	169.212	-0.180201	0.140626	-1.28142	0.200046	1
LOC100646090	59.0077	0.137793	0.107586	1.28077	0.200273	1
LOC100645249	430.136	-0.185402	0.144797	-1.28043	0.200394	1
LOC100649116	413.692	-0.167216	0.130595	-1.28042	0.200397	1
LOC100647983	302.312	-0.17809	0.139094	-1.28035	0.200422	1
LOC100650787	48.7841	-0.184343	0.144009	-1.28008	0.200517	1
LOC105667146	5.90385	-0.13272	0.103725	-1.27954	0.200707	1
LOC100645908	95.2899	-0.180411	0.141044	-1.27911	0.200857	1
LOC100643223	547.348	-0.171616	0.134169	-1.2791	0.200863	1
LOC100647270	778.981	0.169024	0.132153	1.279	0.200896	1
LOC100650875	307.008	0.135985	0.106323	1.27898	0.200904	1
LOC100644640	510.644	-0.18004	0.140818	-1.27854	0.201061	1
LOC100649846	255.538	-0.179947	0.140786	-1.27816	0.201192	1
LOC100645046	228.079	-0.18497	0.144781	-1.27758	0.201397	1
LOC100643935	1373.25	0.170396	0.133424	1.27711	0.201564	1
LOC100645436	35.204	0.182399	0.142829	1.27704	0.201588	1
LOC100652246	132.704	0.180827	0.141616	1.27688	0.201643	1
LOC105665640	1259.35	0.176413	0.13817	1.27679	0.201677	1
LOC100648351	340.348	-0.184791	0.144771	-1.27644	0.201801	1
LOC105666530	10.8979	0.133265	0.10442	1.27624	0.20187	1
LOC100648239	995.366	0.121508	0.0952337	1.27589	0.201993	1
LOC100651343	434.666	-0.165507	0.129735	-1.27573	0.202052	1
LOC100650621	131.05	-0.179635	0.140863	-1.27524	0.202223	1
LOC100646599	2.95164	-0.0813377	0.0638006	-1.27487	0.202354	1
LOC100648124	1534.3	0.142036	0.111427	1.27471	0.202413	1
LOC100647317	7.35984	-0.132209	0.103762	-1.27416	0.202608	1
LOC100646608	2971.31	0.122036	0.0957891	1.274	0.202662	1
LOC100647652	255.12	0.143001	0.11225	1.27395	0.202682	1
LOC100645028	3373.17	0.127125	0.0998086	1.27369	0.202775	1
LOC100647182	439.045	-0.184056	0.144517	-1.2736	0.202807	1
LOC100651246	341.258	-0.166528	0.130821	-1.27295	0.203037	1
LOC100647415	2373.03	0.104592	0.0822449	1.27171	0.203476	1
LOC105666154	94.5784	-0.184102	0.14479	-1.27152	0.203545	1
LOC100644827	1270.74	-0.156874	0.123404	-1.27122	0.203649	1
LOC100642958	469.639	-0.161271	0.126896	-1.27089	0.203768	1
LOC100651455	1094.33	0.156456	0.123216	1.26977	0.204167	1
LOC100645067	1850.26	0.144361	0.113809	1.26845	0.204638	1
LOC100648463	1089.61	-0.165827	0.13084	-1.2674	0.205013	1
LOC100651460	90.7318	0.179134	0.141372	1.2671	0.205118	1
LOC105666577	6.60295	-0.123099	0.0972368	-1.26597	0.205522	1
LOC100644445	11.9354	-0.140128	0.110722	-1.26558	0.205662	1
LOC100646955	336.278	0.155864	0.123157	1.26557	0.205666	1
LOC100649081	196.82	-0.151314	0.119568	-1.2655	0.205692	1
LOC100649507	449.297	0.142504	0.11264	1.26513	0.205823	1
LOC100642432	486.135	-0.164263	0.129876	-1.26477	0.205954	1
LOC100642650	9402.36	0.142506	0.112675	1.26475	0.20596	1
LOC105667045	3.41777	-0.0894427	0.0707248	-1.26466	0.205994	1
LOC100650141	1281.3	0.141406	0.111814	1.26465	0.205996	1
LOC100646634	436.637	-0.150997	0.119416	-1.26446	0.206064	1
LOC100650808	1743.06	0.168504	0.133304	1.26406	0.206209	1
LOC100645165	131.491	-0.177869	0.14087	-1.26264	0.206717	1
LOC100647945	2864.63	0.139722	0.110672	1.26249	0.206773	1
LOC100646507	591.363	0.135834	0.107617	1.26219	0.206879	1
LOC100650848	222.25	0.172358	0.136681	1.26102	0.2073	1
LOC105666420	1.36255	0.0697303	0.0553081	1.26076	0.207395	1
LOC100651380	568.126	-0.153128	0.121464	-1.26069	0.207422	1
LOC100642587	21.4412	0.160875	0.127669	1.2601	0.207634	1
LOC100649498	2270.77	0.118665	0.0941726	1.26008	0.207641	1
LOC100649499	412.337	-0.150267	0.119252	-1.26007	0.207643	1
LOC100646013	321.029	-0.17338	0.137716	-1.25897	0.208041	1
LOC100652220	255.641	-0.181373	0.144068	-1.25893	0.208054	1
LOC100644778	2958.82	0.112765	0.0895835	1.25877	0.208114	1
LOC105666302	72.2847	-0.147696	0.117353	-1.25856	0.20819	1
LOC100648333	155.066	-0.174777	0.138932	-1.258	0.208391	1
LOC100646218	320.941	-0.177162	0.140871	-1.25762	0.208531	1
LOC100648299	1202.58	0.113138	0.0900246	1.25674	0.208847	1
LOC100652333	656.554	0.171029	0.136111	1.25654	0.20892	1
LOC100650245	501.182	-0.181567	0.144506	-1.25647	0.208946	1
LOC100647424	521.224	-0.128242	0.102078	-1.25631	0.209004	1
LOC100652282	44.2658	0.177425	0.1413	1.25566	0.209239	1
LOC100647848	1279.9	-0.146052	0.116329	-1.2555	0.209297	1
LOC110119346	13.8412	-0.0816253	0.0650169	-1.25545	0.209316	1
LOC100644552	107.134	0.17904	0.142682	1.25482	0.209546	1
LOC100650671	208.669	-0.178324	0.142172	-1.25428	0.209739	1
LOC100646622	196.456	-0.181597	0.144833	-1.25384	0.209899	1
LOC100646587	55.4103	-0.180528	0.144135	-1.25249	0.210391	1
LOC100651116	309.898	-0.148231	0.11835	-1.25248	0.210395	1
LOC105666129	67.2699	0.16141	0.128873	1.25248	0.210396	1
LOC105667135	1277.88	0.132235	0.10559	1.25235	0.210442	1
LOC100652253	1076.09	-0.177117	0.141456	-1.2521	0.210534	1
LOC100643384	990.894	0.165404	0.132124	1.25189	0.21061	1
LOC100649805	59.3032	0.181276	0.144832	1.25163	0.210705	1
LOC100646548	269.527	-0.164658	0.131574	-1.25144	0.210773	1
LOC100645185	451.131	0.13694	0.109427	1.25143	0.210778	1
LOC100647228	105.706	0.157096	0.125598	1.25078	0.211014	1
LOC100646395	143.931	-0.175008	0.139943	-1.25057	0.211092	1
LOC100649153	62.5042	0.0634238	0.0507356	1.25008	0.211269	1
LOC105666942	457.051	0.153876	0.123137	1.24964	0.211431	1
LOC100649890	233.247	0.180463	0.144418	1.24959	0.211451	1
LOC100650597	340.313	0.148641	0.118971	1.24939	0.211522	1
LOC100648791	521.821	0.164866	0.131998	1.249	0.211664	1
LOC100645770	316.787	-0.166968	0.133709	-1.24874	0.211761	1
LOC100642758	750.068	-0.14871	0.119132	-1.24828	0.211927	1
LOC100651562	574.464	0.1798	0.14405	1.24818	0.211965	1
LOC100644360	11283.9	0.179324	0.143671	1.24816	0.211974	1
LOC100650605	354.996	-0.162934	0.130558	-1.24799	0.212036	1
LOC100649097	134.796	-0.167023	0.133917	-1.24721	0.21232	1
LOC100643169	1132.68	0.163717	0.131337	1.24653	0.212568	1
LOC100651651	457.559	0.129698	0.104077	1.24617	0.2127	1
LOC100647630	624.511	0.148244	0.11898	1.24596	0.212779	1
LOC100645252	64.9279	-0.158696	0.127377	-1.24588	0.212809	1
LOC100650270	1282.75	-0.145416	0.116746	-1.24557	0.212922	1
LOC100643564	809.202	-0.16959	0.136163	-1.24549	0.212951	1
LOC100646925	1026.65	-0.146213	0.117403	-1.24539	0.212988	1
LOC100649054	1377.13	0.160431	0.128827	1.24532	0.213014	1
LOC100646401	165.657	-0.164602	0.132205	-1.24506	0.213111	1
LOC100652229	207.01	-0.179945	0.144714	-1.24346	0.213699	1
LOC100646006	403.031	0.154374	0.124176	1.24318	0.213801	1
LOC100652158	415.333	-0.179781	0.14462	-1.24313	0.213821	1
LOC100647157	736.795	-0.127043	0.102226	-1.24276	0.213955	1
LOC100649472	2.67446	-0.0887986	0.0714615	-1.24261	0.214012	1
LOC105666147	18.4181	-0.168666	0.135739	-1.24258	0.214022	1
LOC100645655	291.636	-0.176466	0.142075	-1.24206	0.214213	1
LOC100643496	91.9554	-0.179557	0.144581	-1.24191	0.21427	1
LOC100648488	133.186	0.158502	0.1277	1.2412	0.214531	1
LOC100643961	529.208	-0.15431	0.124402	-1.24041	0.214823	1
LOC100650479	455.259	-0.148972	0.120156	-1.23982	0.215042	1
LOC100645297	437.116	0.15057	0.121522	1.23904	0.21533	1
LOC100649111	33.8593	-0.177831	0.143555	-1.23876	0.215434	1
LOC100651310	235.423	-0.179036	0.14453	-1.23874	0.21544	1
LOC100649044	183.593	0.164857	0.133124	1.23837	0.215579	1
LOC100650123	360.833	0.177513	0.143352	1.23831	0.215603	1
LOC100644601	608.283	0.137675	0.111186	1.23824	0.215626	1
LOC100647598	923.123	0.179001	0.144625	1.23769	0.21583	1
LOC100644699	910.086	-0.176565	0.142679	-1.2375	0.215901	1
LOC110120352	34.1586	-0.174486	0.141042	-1.23712	0.216041	1
LOC100649625	2198.12	0.148566	0.120094	1.23708	0.216058	1
LOC100647001	98.5659	-0.169095	0.136692	-1.23705	0.216067	1
LOC100650541	117.886	-0.176703	0.142871	-1.23679	0.216163	1
LOC100642888	1238.49	0.112762	0.0912015	1.23641	0.216308	1
LOC100644412	115.037	0.159424	0.128996	1.23588	0.216502	1
LOC100648181	368.637	0.152378	0.123297	1.23587	0.216508	1
LOC100648401	444.482	-0.157744	0.127671	-1.23555	0.216625	1
LOC100652013	245.63	-0.161597	0.130811	-1.23535	0.216702	1
LOC100647085	139.198	-0.175719	0.14227	-1.23511	0.21679	1
LOC100651587	66.6722	-0.174514	0.141384	-1.23433	0.217082	1
LOC100651640	1125.84	0.126321	0.102391	1.23372	0.217308	1
LOC100645014	64.6945	0.15869	0.128636	1.23363	0.21734	1
LOC100643809	365.779	-0.171735	0.139221	-1.23354	0.217376	1
LOC100648851	248.711	-0.144531	0.117201	-1.23318	0.217507	1
LOC100645445	48.4123	0.171737	0.139278	1.23306	0.217554	1
LOC100651443	330.589	-0.178119	0.144479	-1.23283	0.217638	1
LOC100651361	2565.78	-0.133748	0.108525	-1.23242	0.217794	1
LOC100644482	842.793	-0.153554	0.124625	-1.23213	0.2179	1
LOC100649940	436.926	-0.146258	0.11871	-1.23206	0.217928	1
LOC100643854	752.487	-0.127437	0.103499	-1.23129	0.218213	1
LOC100642903	18515.1	0.175418	0.142577	1.23034	0.218569	1
LOC100649441	32.3931	-0.162981	0.132491	-1.23012	0.218651	1
LOC100650997	1800.43	0.112514	0.0914715	1.23005	0.218679	1
LOC100647083	187.039	0.177979	0.144773	1.22937	0.218935	1
LOC105666158	70.7662	0.177783	0.14465	1.22906	0.21905	1
LOC100649248	544.463	0.150889	0.12277	1.22904	0.219057	1
LOC100651384	138.692	-0.172214	0.140121	-1.22904	0.219057	1
LOC100651826	84.1999	0.174664	0.142127	1.22893	0.219099	1
LOC100646672	942.394	-0.170484	0.138786	-1.22839	0.2193	1
LOC100650960	422.76	0.170448	0.138777	1.22821	0.219366	1
LOC100652233	686.62	-0.164425	0.133881	-1.22814	0.219394	1
LOC100642754	973.858	-0.145362	0.118436	-1.22734	0.219696	1
LOC100646909	11.1518	-0.129367	0.105439	-1.22694	0.219843	1
LOC100643802	6716.27	0.177179	0.144412	1.2269	0.21986	1
LOC100649333	234.654	-0.177529	0.144718	-1.22672	0.219926	1
LOC100643762	165.803	-0.175527	0.143101	-1.2266	0.219974	1
LOC100651903	115.842	0.169828	0.13846	1.22655	0.219992	1
LOC100648080	659.101	-0.129044	0.105247	-1.22611	0.220157	1
LOC105666197	316	-0.173995	0.141968	-1.22559	0.220353	1
LOC100651464	81.9086	-0.16584	0.135332	-1.22543	0.220413	1
LOC100648016	488.05	-0.137818	0.112501	-1.22504	0.22056	1
LOC100645099	70.2755	-0.168001	0.137141	-1.22503	0.220565	1
LOC100646842	196.774	-0.155067	0.126586	-1.225	0.220575	1
LOC100650014	7.29648	0.127101	0.103757	1.22498	0.220582	1
LOC100650739	131.294	-0.167925	0.137168	-1.22423	0.220866	1
LOC110120082	258.204	0.118507	0.0968215	1.22398	0.22096	1
LOC105666314	573.732	-0.146725	0.11988	-1.22394	0.220976	1
LOC100645607	642.135	0.145759	0.119117	1.22366	0.221079	1
LOC100646691	9014.16	0.122632	0.100228	1.22353	0.221129	1
LOC100642400	114.336	0.1772	0.144833	1.22348	0.221149	1
LOC100645279	453.249	-0.175446	0.143447	-1.22307	0.221302	1
LOC100651759	552.388	0.127124	0.104033	1.22196	0.221723	1
LOC100645953	980.336	0.14218	0.11636	1.2219	0.221746	1
LOC100644838	9.98645	0.146755	0.120122	1.22172	0.221813	1
LOC100650156	1366.69	-0.117729	0.0963864	-1.22143	0.221923	1
LOC100650162	1460	-0.141417	0.115785	-1.22138	0.221943	1
LOC100644725	29.465	0.157675	0.129129	1.22107	0.222058	1
LOC100642995	1556.55	0.136764	0.112012	1.22098	0.222093	1
LOC110119921	1.70878	0.0647378	0.0530246	1.2209	0.222123	1
LOC100647977	386.762	-0.167109	0.136931	-1.22039	0.222318	1
LOC100651073	118.817	-0.175283	0.143654	-1.22017	0.222401	1
LOC100647144	564.202	-0.166332	0.136344	-1.21995	0.222484	1
LOC100646746	2166.84	0.0960147	0.0787077	1.21989	0.222507	1
LOC100650561	851.8	0.174885	0.143405	1.21952	0.222649	1
LOC100645715	11067	0.113095	0.092778	1.21899	0.222848	1
LOC110119388	1.16006	0.0553672	0.0454214	1.21897	0.222857	1
LOC100645453	1374.45	0.176523	0.144816	1.21895	0.222862	1
LOC100645154	2150.54	0.158732	0.130276	1.21842	0.223064	1
LOC100650440	1680.91	-0.133083	0.109226	-1.21842	0.223066	1
LOC100648334	806.791	0.147584	0.121162	1.21807	0.223197	1
LOC100650278	223.36	-0.135779	0.111485	-1.21792	0.223256	1
LOC105666052	77.6148	-0.165298	0.13575	-1.21766	0.223352	1
LOC100647077	826.639	-0.119386	0.098066	-1.21741	0.22345	1
LOC105666734	1.29452	0.0434117	0.0356593	1.2174	0.223451	1
LOC110119370	6.00819	0.0850165	0.0699387	1.21559	0.224143	1
LOC100646181	2026.86	0.147865	0.121655	1.21545	0.224194	1
LOC100648043	16.7379	-0.156021	0.128366	-1.21544	0.224198	1
LOC100651709	778.366	0.119835	0.0986764	1.21442	0.224586	1
LOC100649431	438.337	0.175342	0.144385	1.2144	0.224594	1
LOC105666438	42.4742	0.175801	0.144779	1.21427	0.224645	1
LOC105665808	2.57609	0.028177	0.0232053	1.21425	0.224653	1
LOC110119917	0.739853	0.0343916	0.028333	1.21383	0.224811	1
LOC100642578	399.151	-0.175784	0.144818	-1.21382	0.224816	1
LOC105666285	7648.2	0.129692	0.106861	1.21365	0.224882	1
LOC100649076	150.156	-0.150475	0.123991	-1.2136	0.224902	1
LOC100647166	27.1692	0.130193	0.107292	1.21345	0.224959	1
LOC100643821	2166.06	0.140298	0.115643	1.2132	0.225055	1
LOC100649699	449.52	-0.173772	0.143244	-1.21312	0.225085	1
LOC100646078	1127.63	0.154356	0.127293	1.2126	0.225282	1
LOC100643722	163.198	-0.166878	0.137644	-1.21239	0.225364	1
LOC100648808	374.42	-0.148397	0.122402	-1.21237	0.22537	1
LOC100646853	145.647	0.174021	0.143541	1.21234	0.225381	1
LOC110119859	12.2328	0.151555	0.125058	1.21188	0.22556	1
LOC105666730	1.58135	0.0351723	0.029036	1.21133	0.225767	1
LOC100649312	465.004	0.119586	0.0987508	1.21098	0.225902	1
LOC100651258	828.967	0.139652	0.115338	1.2108	0.225971	1
LOC100643250	1029.9	0.103634	0.0856043	1.21062	0.226043	1
LOC100646002	357.118	0.146546	0.121069	1.21043	0.226113	1
LOC100646723	3451.12	0.173998	0.143755	1.21037	0.226136	1
LOC100646226	377.368	-0.116074	0.0959193	-1.21012	0.226234	1
LOC100646865	334.962	0.142467	0.117769	1.20972	0.226387	1
LOC100651796	281.605	-0.161124	0.13332	-1.20855	0.226835	1
LOC100651089	770.324	0.149174	0.123444	1.20843	0.226882	1
LOC100643445	230.556	-0.174989	0.144831	-1.20823	0.22696	1
LOC105667028	2.54577	0.0792725	0.0656232	1.208	0.227049	1
LOC100648242	303.923	0.153911	0.127417	1.20793	0.227074	1
LOC110120144	1.16839	-0.0541947	0.0448675	-1.20788	0.227092	1
LOC110119221	32.6204	0.17134	0.141852	1.20787	0.227096	1
LOC100642823	555.486	-0.108352	0.0897051	-1.20787	0.227096	1
LOC100648675	585.92	-0.161396	0.133639	-1.2077	0.227162	1
LOC100652094	567.867	0.135201	0.111988	1.20728	0.227325	1
LOC100648058	496.36	-0.107822	0.0893156	-1.2072	0.227356	1
LOC100649533	2.25936	-0.027949	0.0231538	-1.2071	0.227392	1
LOC100645730	841.947	-0.138677	0.114904	-1.20689	0.227473	1
LOC100646978	896.619	0.156544	0.129714	1.20684	0.227493	1
LOC100647791	1515.87	-0.133222	0.110394	-1.20678	0.227515	1
LOC100646856	224.121	-0.150103	0.124383	-1.20678	0.227516	1
LOC100652175	834.791	-0.167095	0.138564	-1.20591	0.227854	1
LOC100648818	183.66	0.160746	0.133313	1.20578	0.227902	1
LOC100644868	15.1226	-0.11963	0.0992157	-1.20576	0.22791	1
LOC100646848	188.048	-0.166715	0.138303	-1.20543	0.228036	1
LOC100642561	1088.96	-0.125771	0.104353	-1.20524	0.228109	1
LOC100643282	125.999	-0.16714	0.138699	-1.20506	0.22818	1
LOC100647055	933.409	-0.125127	0.103843	-1.20495	0.228221	1
LOC100646617	1.54209	0.0439127	0.0364632	1.2043	0.228473	1
LOC100646093	1202.47	0.14169	0.117715	1.20367	0.228716	1
LOC100648190	398.921	0.169046	0.140456	1.20355	0.228763	1
LOC100643374	925.44	-0.139286	0.115759	-1.20324	0.228882	1
LOC105665774	2.01737	0.0810517	0.0674096	1.20238	0.229218	1
LOC100645377	450.445	-0.173787	0.144539	-1.20235	0.229227	1
LOC100648983	2927.78	-0.106565	0.0886535	-1.20204	0.229346	1
LOC100652093	172.058	0.168807	0.140479	1.20165	0.229499	1
LOC100645950	3509.4	-0.170631	0.142006	-1.20158	0.229527	1
LOC100645295	421.814	0.151255	0.125914	1.20125	0.229653	1
LOC100644230	540.917	-0.173681	0.144593	-1.20118	0.229683	1
LOC100650707	495.265	-0.173368	0.144419	-1.20045	0.229964	1
LOC100645494	26.6718	-0.136475	0.113735	-1.19994	0.230164	1
LOC100647715	40.9345	-0.173661	0.144754	-1.1997	0.230256	1
LOC100646403	326.748	-0.169834	0.141617	-1.19925	0.230432	1
LOC100647949	3514.58	0.172688	0.144071	1.19863	0.230672	1
LOC100643758	100.405	-0.165189	0.137836	-1.19845	0.230742	1
LOC100648957	833.814	0.139312	0.11626	1.19828	0.230808	1
LOC100645679	770.567	0.139348	0.116304	1.19813	0.230866	1
LOC100646609	33.4798	-0.153491	0.12813	-1.19793	0.230943	1
LOC100643009	1372.92	0.157565	0.131568	1.19759	0.231075	1
LOC100642797	81.0684	-0.147261	0.123053	-1.19672	0.231415	1
LOC100651564	167.152	-0.173286	0.144802	-1.19671	0.231421	1
LOC100650068	128.062	-0.171533	0.143358	-1.19653	0.23149	1
LOC100645856	547.885	-0.171313	0.143177	-1.19652	0.231496	1
LOC100651040	32.1423	-0.154374	0.129074	-1.19601	0.231692	1
LOC100650867	472.673	0.170719	0.142825	1.1953	0.23197	1
LOC100645933	193.074	-0.166155	0.139031	-1.19509	0.232051	1
LOC100648081	21.3535	-0.161381	0.135057	-1.19491	0.232121	1
LOC100646412	2164.41	-0.169976	0.14227	-1.19474	0.232188	1
LOC100649866	369.167	-0.169634	0.141996	-1.19463	0.232231	1
LOC100651556	142.862	0.164294	0.137544	1.19449	0.232288	1
LOC100648801	1767.02	0.151028	0.126443	1.19444	0.232307	1
LOC100652050	2229.39	0.172946	0.144824	1.19418	0.232409	1
LOC100646391	418.289	-0.167703	0.140488	-1.19372	0.232588	1
LOC100651920	42.9959	-0.170986	0.14325	-1.19362	0.232627	1
LOC100647438	146.911	-0.15014	0.125789	-1.19359	0.232639	1
[truncated: 8,667 more rows]

## Sheet: worker_DE_imidacloprid
Caste- and pesticide-specific effects of neonicotinoid pesticide exposure on gene expression in bumblebees
Author list: Thomas J. Colgan, Isabel K. Fletcher, Andres N. Arce, Richard J. Gill, Ana Ramos Rodrigues, Eckart Stolle, Lars Chittka and Yannick Wurm
Table S5: Differentially expressed genes in bumblebee castes
Differential expression (DE): Imidacloprid-exposed workers vs control workers
c) Gene-level differential expression analysis (adjusted p < 0.05)
RefSeq Gene ID	baseMean	log2FoldChange	lfcSE	stat	pvalue	padj
LOC100644101	138.202	0.840215	0.165267	5.08399	3.69578e-07	0.00388094
LOC100648001	112.669	-0.732706	0.167368	-4.37782	1.19872e-05	0.062939
LOC100642524	202.017	-0.687927	0.166575	-4.12983	3.63031e-05	0.127073
LOC100647771	2800.67	0.383431	0.0959029	3.99812	6.38487e-05	0.148251
LOC100647088	207.674	0.606303	0.154195	3.93206	8.42224e-05	0.148251
LOC100651648	331.54	-0.626459	0.160295	-3.90817	9.29973e-05	0.148251
LOC100644847	43.6642	0.62418	0.160315	3.89346	9.88246e-05	0.148251
LOC100647735	353.809	-0.639688	0.167227	-3.82528	0.000130626	0.171463
LOC100646772	136.482	0.585938	0.15495	3.78147	0.000155902	0.181903
LOC100648742	125.961	-0.512531	0.147995	-3.46316	0.000533874	0.560621
LOC100644817	1708.65	0.510642	0.14996	3.4052	0.000661161	0.626141
LOC100646781	276.837	0.547971	0.161951	3.38356	0.000715522	0.626141
LOC100642667	120.295	-0.548189	0.164782	-3.32675	0.000878644	0.676642
LOC100646490	12.5441	0.392435	0.118677	3.30675	0.000943852	0.676642
LOC100645524	11977.9	0.562784	0.170536	3.30009	0.000966539	0.676642
LOC100650045	349.191	0.470533	0.143973	3.2682	0.00108232	0.710341
LOC100646214	437.502	-0.433504	0.136	-3.18752	0.00143497	0.88639
LOC100644105	58.8718	-0.541309	0.17164	-3.15375	0.00161185	0.921711
LOC100648499	160.585	0.539597	0.171638	3.1438	0.0016677	0.921711
LOC100645800	242.909	0.277987	0.09071	3.06457	0.00217985	1
LOC100648224	271.583	-0.523953	0.173221	-3.02477	0.00248822	1
LOC100646147	234.76	-0.505679	0.167528	-3.01848	0.00254046	1
LOC100647178	134.678	0.506501	0.168242	3.01054	0.00260781	1
LOC100651433	167.624	0.451	0.152687	2.95375	0.0031394	1
LOC100649441	28.6057	0.518835	0.176257	2.94363	0.00324391	1
LOC100646200	136.862	-0.484054	0.165421	-2.9262	0.00343132	1
LOC100642478	340.02	0.442909	0.151559	2.92235	0.00347397	1
LOC100649579	735.347	0.495319	0.169872	2.91583	0.00354738	1
LOC100642336	519.908	-0.342517	0.118244	-2.89669	0.0037712	1
LOC100652249	1098.43	0.430531	0.151321	2.84515	0.00443904	1
LOC100642713	1224.17	0.470898	0.165595	2.84367	0.0044597	1
LOC100646003	791.084	0.495049	0.174269	2.84072	0.0045012	1
LOC100642553	636.248	-0.333808	0.117811	-2.83341	0.00460549	1
LOC100644114	671.528	-0.384282	0.13581	-2.82955	0.00466132	1
LOC105666325	3585.73	0.498363	0.176152	2.82916	0.00466703	1
LOC100648599	1295.24	-0.304705	0.108007	-2.82116	0.00478508	1
LOC100650629	312.379	-0.369395	0.131526	-2.80852	0.00497698	1
LOC100648076	183.139	0.426217	0.1522	2.80038	0.00510424	1
LOC105666961	12.241	-0.389704	0.139454	-2.7945	0.00519799	1
LOC100650745	38.2892	-0.43703	0.157492	-2.77494	0.00552119	1
LOC100650035	144.651	0.484368	0.175993	2.75221	0.00591945	1
LOC100649120	25.7504	-0.475705	0.173481	-2.74212	0.00610448	1
LOC100648036	15.5731	-0.465096	0.170119	-2.73395	0.00625797	1
LOC100646835	1905.14	0.347942	0.127784	2.72289	0.00647142	1
LOC100647440	436.271	-0.31878	0.117355	-2.71637	0.0066003	1
LOC100649853	422.205	-0.351097	0.129752	-2.7059	0.00681195	1
LOC100642886	348.859	0.401808	0.148781	2.70067	0.00691989	1
LOC100643824	1469.76	0.278966	0.104204	2.6771	0.00742618	1
LOC100646827	17.7241	0.451197	0.168696	2.67462	0.00748132	1
LOC100643695	167.379	-0.385519	0.144772	-2.66294	0.0077461	1
LOC100645830	292.593	-0.343226	0.129441	-2.65159	0.00801129	1
LOC110119437	829.608	0.428175	0.161633	2.64905	0.00807177	1
LOC100644985	372.03	-0.466479	0.176199	-2.64745	0.00811012	1
LOC100651883	218.946	0.38505	0.145866	2.63976	0.00829655	1
LOC110119186	200.914	-0.434913	0.164882	-2.63773	0.00834631	1
LOC100644323	7287.16	0.359418	0.137049	2.62256	0.00872725	1
LOC100647462	2603.93	0.324992	0.125231	2.59514	0.0094552	1
LOC100646672	652.895	-0.309412	0.119747	-2.58388	0.00976969	1
LOC100647417	387.594	0.304666	0.118129	2.57909	0.00990614	1
LOC100650509	381.918	0.402928	0.157028	2.56597	0.0102888	1
LOC100645451	43709.7	0.358721	0.140014	2.56204	0.0104059	1
LOC100646893	2011.52	0.289028	0.113195	2.55338	0.0106684	1
LOC100646904	1294.81	0.394074	0.154365	2.55287	0.0106839	1
LOC100648252	128.311	-0.446314	0.175386	-2.54476	0.0109354	1
LOC100648566	1139.95	0.440609	0.173252	2.54316	0.0109854	1
LOC100642264	1450.93	-0.350461	0.137814	-2.543	0.0109905	1
LOC100645566	1019.47	-0.304958	0.120342	-2.53409	0.011274	1
LOC100647426	8.50199	0.375225	0.148317	2.52989	0.01141	1
LOC100650870	185.067	-0.326781	0.129256	-2.52816	0.0114661	1
LOC100644744	2693.06	-0.372348	0.147345	-2.52704	0.0115028	1
LOC100644073	577.445	0.444555	0.176004	2.52583	0.0115426	1
LOC100648595	472.818	-0.308683	0.122302	-2.52393	0.0116051	1
LOC100650318	6630	-0.397732	0.1576	-2.52368	0.0116134	1
LOC100647448	473.602	-0.231311	0.0917303	-2.52164	0.0116808	1
LOC100644880	8014.57	-0.335598	0.133227	-2.51899	0.0117693	1
LOC105666139	90.5076	0.434366	0.172988	2.51096	0.0120404	1
LOC100651390	49.2392	-0.440358	0.175878	-2.50377	0.0122879	1
LOC100650598	491.756	0.382963	0.153359	2.49717	0.0125189	1
LOC105667033	8.43416	-0.376701	0.151213	-2.49119	0.0127315	1
LOC100651868	3648.45	-0.34304	0.13799	-2.48598	0.0129194	1
LOC100642880	752.585	0.332444	0.134	2.48093	0.0131041	1
LOC105665989	14.7821	-0.414262	0.167954	-2.46652	0.0136434	1
LOC100652292	270.898	0.380184	0.154605	2.45907	0.0139299	1
LOC100645644	64.4539	0.429669	0.174779	2.45836	0.0139574	1
LOC100646840	170.497	-0.420201	0.171322	-2.45269	0.0141792	1
LOC100645909	249.809	-0.406865	0.166062	-2.45007	0.0142829	1
LOC100644892	701.073	-0.333669	0.136309	-2.44788	0.0143698	1
LOC100631060	238.754	0.400096	0.163458	2.44769	0.0143774	1
LOC100650787	86.3181	-0.380582	0.1556	-2.4459	0.0144491	1
LOC100645586	542.526	0.266783	0.109579	2.43463	0.014907	1
LOC100647299	1151.03	-0.378763	0.156003	-2.42793	0.0151855	1
LOC105666445	1155.32	-0.383802	0.158564	-2.42048	0.0154998	1
LOC105667024	198.769	-0.345574	0.143078	-2.41529	0.0157225	1
LOC100649384	490.082	-0.386438	0.160278	-2.41105	0.0159068	1
LOC100644935	37.2544	-0.338745	0.140894	-2.40426	0.0162053	1
LOC100648429	359.449	0.386778	0.160878	2.40417	0.016209	1
LOC105665789	4.90809	0.315561	0.131311	2.40316	0.016254	1
LOC100646108	142.104	-0.364978	0.151894	-2.40285	0.0162681	1
LOC100631078	71.5926	0.261568	0.109274	2.3937	0.0166795	1
LOC100646559	6084.03	0.28203	0.117879	2.39255	0.016732	1
LOC100648414	787.762	0.296965	0.124137	2.39224	0.016746	1
LOC100643814	465.591	0.289847	0.121237	2.39075	0.0168139	1
LOC100643950	877.988	0.293903	0.123015	2.38917	0.0168866	1
LOC110120083	255.839	-0.415846	0.174098	-2.38858	0.0169137	1
LOC100647668	77.5864	0.393265	0.164703	2.38772	0.0169531	1
LOC100642997	45.6597	0.417964	0.175295	2.38435	0.0171094	1
LOC100648391	4607.31	-0.404758	0.169982	-2.38118	0.0172573	1
LOC100645727	558.048	-0.409613	0.172324	-2.377	0.0174543	1
LOC100647993	525.213	-0.396031	0.166781	-2.37455	0.0175701	1
LOC100645197	122.661	0.413581	0.174363	2.37196	0.0176942	1
LOC100650817	2594.61	0.239119	0.100902	2.36981	0.0177971	1
LOC110119464	14.1348	-0.380357	0.161256	-2.35871	0.0183384	1
LOC100647604	262.82	0.344533	0.146092	2.35832	0.0183577	1
LOC100649700	1292.68	-0.322817	0.137232	-2.35235	0.0186554	1
LOC100649689	291.193	0.30496	0.129756	2.35026	0.0187603	1
LOC100646780	92.5623	0.412898	0.176192	2.34345	0.0191062	1
LOC100650574	511.17	-0.376246	0.160724	-2.34095	0.0192349	1
LOC105666474	366.533	-0.293358	0.125319	-2.3409	0.0192375	1
LOC100645470	6215.99	-0.35217	0.150463	-2.34058	0.0192538	1
LOC105665830	63.7465	-0.41256	0.176313	-2.33993	0.0192876	1
LOC100647268	351.933	-0.369435	0.157884	-2.33991	0.0192885	1
LOC110119586	9.12062	0.365692	0.156659	2.33432	0.0195791	1
LOC105665758	1810.8	-0.357351	0.153231	-2.33211	0.0196947	1
LOC100644782	59.637	0.38375	0.164695	2.33006	0.0198028	1
LOC100646310	460.842	0.338166	0.14551	2.32401	0.0201251	1
LOC100649836	54.6444	0.408189	0.176092	2.31804	0.020447	1
LOC100648383	156.549	-0.390765	0.169597	-2.30408	0.0212184	1
LOC100650016	570.921	-0.290829	0.126554	-2.29805	0.0215587	1
LOC100650989	181.033	-0.361279	0.157509	-2.2937	0.0218079	1
LOC100645608	90.3931	-0.401519	0.175123	-2.29277	0.021861	1
LOC105666051	294.683	-0.403255	0.175923	-2.29223	0.0218923	1
LOC100644232	26.2045	-0.392099	0.17149	-2.28642	0.0222297	1
LOC100647837	1149.63	-0.323143	0.141357	-2.28601	0.0222536	1
LOC100646408	51.5037	0.382376	0.167425	2.28386	0.0223799	1
LOC100648927	358.936	0.284991	0.124909	2.28158	0.0225142	1
LOC105665691	145.382	-0.39505	0.173347	-2.27895	0.0226699	1
LOC100652143	4.99426	-0.294538	0.129263	-2.27859	0.0226913	1
LOC100649947	738.906	-0.259615	0.114045	-2.27642	0.0228207	1
LOC100644327	842.872	0.304898	0.13399	2.27553	0.022874	1
LOC100647137	631.518	-0.318199	0.139934	-2.27393	0.0229703	1
LOC105666550	110.856	0.396691	0.174505	2.27323	0.0230121	1
LOC100647208	40.004	-0.33817	0.148917	-2.27086	0.0231554	1
LOC100642668	1294.91	0.223302	0.0983771	2.26985	0.0232165	1
LOC100648467	339.475	-0.308422	0.13595	-2.26864	0.0232904	1
LOC100645958	2076.24	-0.353288	0.156753	-2.25379	0.0242092	1
LOC100649162	140.121	0.37339	0.165725	2.25307	0.0242547	1
LOC100649249	515.064	0.332768	0.14773	2.25253	0.0242885	1
LOC100651091	39.4287	-0.396635	0.176144	-2.25177	0.0243369	1
LOC100647148	48.3646	0.39168	0.174024	2.25073	0.0244029	1
LOC100644269	403.109	-0.354604	0.157581	-2.2503	0.0244302	1
LOC100648593	169.739	0.374728	0.166635	2.24879	0.0245257	1
LOC100645263	2129.26	0.391839	0.174366	2.24722	0.0246259	1
LOC100651981	12.2774	-0.350793	0.156366	-2.24341	0.0248707	1
LOC105665983	2277.65	0.24636	0.110003	2.23958	0.0251185	1
LOC100645391	182.97	0.336133	0.150364	2.23546	0.0253869	1
LOC100644403	582.946	-0.391482	0.175126	-2.23542	0.0253895	1
LOC100644841	35.2638	0.349326	0.156374	2.23391	0.0254889	1
LOC100643284	767.483	0.386478	0.173026	2.23365	0.0255063	1
LOC100651379	1140.74	-0.357298	0.159971	-2.23352	0.0255149	1
LOC100646796	359.204	0.272983	0.122228	2.23339	0.0255233	1
LOC100645435	4.04532	0.273808	0.122667	2.23212	0.0256068	1
LOC100647664	2792.65	0.301043	0.13501	2.22978	0.0257623	1
LOC105666322	1192.37	0.270915	0.121711	2.22589	0.0260219	1
LOC100645918	431.891	0.309068	0.138893	2.22523	0.0260655	1
LOC105666933	29.6121	0.375105	0.168776	2.2225	0.0262497	1
LOC100648953	445.762	0.277255	0.125013	2.21781	0.0265675	1
LOC100647779	27.4312	0.380171	0.171569	2.21584	0.0267024	1
LOC105666328	10.7368	0.331639	0.149784	2.21412	0.0268208	1
LOC105666644	2.35529	-0.213737	0.096598	-2.21264	0.0269224	1
LOC100647066	1905.71	-0.349194	0.157857	-2.21209	0.0269603	1
LOC105667116	73.4275	-0.359979	0.162946	-2.2092	0.0271608	1
LOC100645824	173.603	0.387215	0.175358	2.20814	0.0272342	1
LOC100645591	185.192	-0.34739	0.158024	-2.19834	0.0279252	1
LOC100643652	889.248	0.315196	0.143637	2.1944	0.0282069	1
LOC100643473	311.562	0.251764	0.114938	2.19044	0.0284924	1
LOC100646901	198.719	-0.307745	0.140606	-2.18871	0.028618	1
LOC100645704	478.443	0.279369	0.127692	2.18785	0.0286808	1
LOC100644904	1316.55	-0.313731	0.143473	-2.18669	0.0287653	1
LOC100649691	1324.24	-0.327242	0.149869	-2.18352	0.0289972	1
LOC100648585	498.326	0.347247	0.159048	2.18328	0.0290151	1
LOC100652279	132.048	-0.284879	0.130551	-2.18214	0.0290993	1
LOC100650994	223.438	-0.282683	0.129667	-2.18008	0.0292517	1
LOC100642490	30.2759	-0.350608	0.160836	-2.17991	0.0292642	1
LOC105665823	156.484	-0.285503	0.131172	-2.17655	0.0295141	1
LOC100649626	311.758	0.306834	0.141251	2.17226	0.0298362	1
LOC100643134	213.375	-0.363418	0.167479	-2.16994	0.0300115	1
LOC100646141	254.361	-0.3124	0.144349	-2.1642	0.0304489	1
LOC100648814	680.356	0.291788	0.134837	2.16401	0.0304634	1
LOC100646608	1703.54	-0.300356	0.139238	-2.15714	0.0309944	1
LOC100651003	2189.06	0.222325	0.103209	2.15413	0.0312303	1
LOC105665878	68.9457	-0.378236	0.175902	-2.15027	0.0315341	1
LOC100646126	638.38	0.257584	0.12005	2.14564	0.0319015	1
LOC100651087	163.382	0.287531	0.134258	2.14163	0.0322231	1
LOC100650620	85.0584	0.375194	0.175596	2.13669	0.0326231	1
LOC100649169	232.847	0.283887	0.132913	2.13588	0.032689	1
LOC105667070	328.939	-0.369955	0.173212	-2.13585	0.0326917	1
LOC100647210	479.88	-0.349409	0.163767	-2.13357	0.0328781	1
LOC100651743	553.716	0.234626	0.110005	2.13287	0.0329353	1
LOC100647549	1716.77	-0.309834	0.145334	-2.13188	0.0330167	1
LOC100649684	612.335	0.246463	0.115625	2.13156	0.0330427	1
LOC100647995	11.9377	0.345029	0.162131	2.12809	0.0333295	1
LOC100642588	33.5638	-0.365821	0.172062	-2.1261	0.0334946	1
LOC100648273	1221.83	-0.266293	0.125251	-2.12608	0.0334965	1
LOC110119145	732.301	0.281631	0.132638	2.1233	0.0337284	1
LOC100644740	1367.63	0.365976	0.172574	2.12069	0.0339481	1
LOC100645191	762.917	0.23384	0.110375	2.11859	0.034125	1
LOC100644464	1390.6	0.369873	0.174637	2.11796	0.0341783	1
LOC110119952	243.722	-0.328979	0.155384	-2.1172	0.0342432	1
LOC100650295	782.575	0.291654	0.138061	2.11249	0.0346442	1
LOC100646168	797.562	0.2259	0.107037	2.11049	0.0348159	1
LOC105666112	8.84596	-0.322912	0.153033	-2.11008	0.0348517	1
LOC100646428	571.471	0.307357	0.145701	2.1095	0.0349013	1
LOC100651285	322.89	0.292211	0.13863	2.10784	0.0350449	1
LOC100650121	377.412	-0.284976	0.135455	-2.10384	0.0353923	1
LOC100649178	248.923	-0.353144	0.16804	-2.10155	0.0355927	1
LOC100646523	488.545	-0.340517	0.162088	-2.10082	0.0356568	1
LOC100650899	66.6702	0.365981	0.174229	2.10057	0.0356789	1
LOC100651873	984.112	-0.335641	0.159834	-2.09993	0.0357348	1
LOC100649364	3096.8	-0.367417	0.175051	-2.09891	0.0358247	1
LOC100646088	104.38	0.36832	0.175506	2.09862	0.0358503	1
LOC100647931	1305.9	-0.26445	0.126143	-2.09642	0.0360449	1
LOC100649285	844.518	0.204984	0.0978877	2.09407	0.0362535	1
LOC100651886	17.418	-0.364014	0.173953	-2.0926	0.0363849	1
LOC100651846	339.121	0.266861	0.127558	2.09207	0.0364319	1
LOC100643327	271.499	-0.366596	0.175602	-2.08765	0.0368296	1
LOC100644329	845.605	-0.28586	0.136931	-2.08762	0.0368317	1
LOC100650924	362.663	-0.328848	0.157882	-2.08287	0.0372631	1
LOC100649335	62.7009	0.332076	0.159562	2.08117	0.0374186	1
LOC100648320	222.643	-0.344843	0.165761	-2.08036	0.0374928	1
LOC100648243	216.522	0.302116	0.14542	2.07753	0.0377525	1
LOC100647453	1670.17	0.295632	0.142467	2.07509	0.0379781	1
LOC105666026	40.6629	-0.362842	0.17565	-2.06571	0.0388557	1
LOC100645868	382.325	-0.310343	0.150277	-2.06514	0.0389098	1
LOC100645952	4.02694	-0.232322	0.112588	-2.06347	0.0390681	1
LOC100651562	171.66	-0.358985	0.173976	-2.06342	0.0390729	1
LOC100646822	457.334	-0.277605	0.13464	-2.06183	0.0392235	1
LOC100649844	438.186	-0.362342	0.175764	-2.06153	0.0392529	1
LOC100644206	252.893	-0.248787	0.121148	-2.05359	0.0400157	1
LOC100647760	249.418	0.298068	0.14535	2.05069	0.040297	1
LOC100649709	51.561	0.353179	0.172257	2.05031	0.0403343	1
LOC100646629	516.505	0.299773	0.146389	2.04778	0.0405812	1
LOC100644530	697.651	-0.277183	0.135415	-2.04692	0.040666	1
LOC100646387	60.1084	-0.359917	0.176001	-2.04497	0.040858	1
LOC100648706	576.056	-0.245634	0.12015	-2.0444	0.040914	1
LOC100651171	3211.62	-0.308787	0.151086	-2.04379	0.0409747	1
LOC100642375	145.786	0.303164	0.149117	2.03306	0.0420463	1
LOC100642296	253.582	-0.345627	0.170265	-2.02994	0.0423628	1
LOC100643856	75.9671	0.32447	0.159897	2.02924	0.0424334	1
LOC100643572	167.576	0.294077	0.14505	2.02742	0.0426191	1
LOC100649134	199.65	0.2943	0.145311	2.0253	0.0428361	1
LOC100647321	890.166	-0.250041	0.123585	-2.02324	0.0430486	1
LOC100647853	1084.65	-0.338929	0.167564	-2.02268	0.043106	1
LOC100650314	299.359	0.290348	0.143896	2.01775	0.0436168	1
LOC100649090	1447.55	-0.298457	0.147986	-2.01679	0.0437173	1
LOC100644481	12.8223	-0.296009	0.146914	-2.01484	0.0439212	1
LOC100643902	187.933	0.292838	0.145478	2.01294	0.0441207	1
LOC100646202	143042	0.346618	0.17233	2.01136	0.0442875	1
LOC100645501	204.938	-0.322436	0.160481	-2.00919	0.0445174	1
LOC100650852	485.213	-0.236571	0.117781	-2.00856	0.0445833	1
LOC100646825	59.2093	0.345521	0.1722	2.00651	0.044802	1
LOC100650370	34.085	-0.346387	0.172699	-2.00573	0.0448855	1
LOC100644158	30.4206	-0.143648	0.0717152	-2.00303	0.045174	1
LOC100647291	35.8972	-0.343146	0.171408	-2.00193	0.0452926	1
LOC100643749	2914.62	-0.243615	0.121734	-2.00121	0.0453699	1
LOC100648456	611.995	-0.334851	0.167371	-2.00065	0.0454298	1
LOC105665620	435.087	0.312292	0.156111	2.00044	0.0454523	1
LOC100649849	475.543	-0.291274	0.145685	-1.99935	0.0455709	1
LOC100647804	21.3957	0.334386	0.167372	1.99786	0.0457316	1
LOC100645660	789.677	0.288891	0.144673	1.99686	0.0458405	1
LOC110120153	21.2005	-0.284648	0.142626	-1.99577	0.0459588	1
LOC100643307	12196.7	0.324669	0.162826	1.99397	0.0461552	1
LOC100644492	149.784	-0.287054	0.143967	-1.99389	0.046164	1
LOC105666060	46.8981	-0.350718	0.176227	-1.99015	0.0465748	1
LOC100650713	23.5734	-0.349788	0.175831	-1.98934	0.0466641	1
LOC100642739	1216.09	-0.283737	0.14263	-1.98932	0.046666	1
LOC100650477	701.865	0.344816	0.173399	1.98856	0.0467494	1
LOC100643020	81.2106	-0.307088	0.15451	-1.9875	0.0468673	1
LOC100650741	520.401	0.266724	0.134217	1.98726	0.046894	1
LOC100652206	2701.15	-0.347215	0.174888	-1.98535	0.0471056	1
LOC100643103	85.824	0.331927	0.167447	1.98229	0.047447	1
LOC100643594	64.748	0.347971	0.175563	1.98203	0.0474762	1
LOC100644312	248.126	-0.279051	0.141057	-1.97828	0.0478974	1
LOC100645535	203.236	0.316072	0.159841	1.97741	0.0479956	1
LOC100645984	177.858	0.284174	0.143783	1.97641	0.0481088	1
LOC110120025	5.88832	0.227996	0.115418	1.97539	0.0482237	1
LOC100645789	505.62	-0.254583	0.128994	-1.9736	0.0484273	1
LOC105666404	140.571	0.306015	0.155094	1.9731	0.0484841	1
LOC100645154	1163.7	0.247043	0.125217	1.97292	0.048505	1
LOC100646071	316.175	0.298223	0.151205	1.9723	0.0485749	1
LOC105665725	174.962	-0.345636	0.175451	-1.96998	0.0488403	1
LOC100646391	217.992	0.250353	0.127115	1.9695	0.0488956	1
LOC105667206	29.4048	-0.34644	0.176009	-1.96831	0.0490321	1
LOC100647659	995.562	0.292262	0.148506	1.96801	0.0490668	1
LOC100650837	1760.12	0.346401	0.176102	1.96704	0.0491781	1
LOC105666963	8.741	0.31035	0.158133	1.96259	0.0496944	1
LOC105666553	18.7059	-0.340192	0.173386	-1.96205	0.0497564	1
LOC100651026	1536.61	-0.315962	0.161164	-1.9605	0.0499376	1
LOC100650428	8.14159	-0.290088	0.148315	-1.95589	0.0504778	1
LOC105665624	89.3665	0.313204	0.160145	1.95575	0.0504947	1
LOC100646729	486.433	-0.276077	0.141239	-1.95468	0.0506205	1
LOC100642789	183.229	0.329128	0.168413	1.95429	0.0506674	1
LOC110119584	52.0557	-0.34423	0.176313	-1.95239	0.0508923	1
LOC100644526	192.075	-0.327711	0.167935	-1.95141	0.0510082	1
LOC100649130	864.661	-0.228476	0.117088	-1.95133	0.0510183	1
LOC100645636	359.59	0.215071	0.110305	1.94979	0.0512009	1
LOC105666284	171.79	-0.300698	0.154268	-1.94919	0.0512722	1
LOC100643584	1077.81	-0.298193	0.153026	-1.94865	0.0513376	1
LOC100643724	235.794	0.251455	0.129086	1.94797	0.0514184	1
LOC100647139	67.4173	-0.330223	0.169539	-1.94777	0.051443	1
LOC100642770	1142.49	0.268199	0.137726	1.94733	0.0514952	1
LOC100643141	649.446	0.279173	0.143367	1.94726	0.0515039	1
LOC100649352	24.2483	-0.333524	0.171493	-1.94483	0.0517953	1
LOC100649983	337.017	-0.327144	0.168245	-1.94446	0.0518405	1
LOC100648915	50.4455	-0.341997	0.175969	-1.94351	0.051955	1
LOC100648420	284.352	0.3044	0.156875	1.94039	0.052332	1
LOC100646645	620.908	0.209305	0.107983	1.93831	0.052585	1
LOC100645084	347.058	0.248494	0.128351	1.93605	0.0528615	1
LOC100650907	734.896	0.206825	0.106942	1.93399	0.0531138	1
LOC100647694	210.739	0.270706	0.14004	1.93306	0.0532286	1
LOC100644993	436.154	-0.241333	0.124884	-1.93245	0.0533038	1
LOC100651290	863.003	-0.250347	0.129709	-1.93007	0.0535986	1
LOC100648359	1225.65	0.221408	0.114717	1.93003	0.0536029	1
LOC100647144	620.776	0.24381	0.126418	1.92861	0.0537793	1
LOC100647699	111.694	0.313364	0.162663	1.92647	0.0540463	1
LOC100645770	409.107	0.264293	0.137344	1.92431	0.0543158	1
LOC100651417	447.774	0.339168	0.17626	1.92425	0.0543233	1
LOC100646010	17.2631	-0.331602	0.172393	-1.92352	0.0544148	1
LOC100650213	26.9189	-0.336923	0.175226	-1.92279	0.0545061	1
LOC100644772	904.922	-0.296817	0.154556	-1.92044	0.0548022	1
LOC100642975	154.083	0.274526	0.143057	1.91899	0.054985	1
LOC100645551	164.142	-0.309773	0.161492	-1.91819	0.0550865	1
LOC100647447	3687.46	-0.301411	0.157262	-1.91661	0.055287	1
LOC100642423	397.568	0.261126	0.136338	1.91529	0.0554555	1
LOC100647127	43.1252	-0.33232	0.173746	-1.91268	0.0557892	1
LOC100650498	226.352	0.314814	0.164679	1.91168	0.0559169	1
LOC100646460	163.083	0.278537	0.145846	1.9098	0.0561586	1
LOC100647255	3945.74	0.301978	0.158319	1.9074	0.0564691	1
LOC100648825	1141.6	-0.264181	0.138548	-1.90679	0.056548	1
LOC100649009	146.968	-0.278574	0.146152	-1.90607	0.0566418	1
LOC100644707	4.59326	-0.245506	0.128806	-1.90601	0.0566492	1
LOC105665708	9.49954	-0.263969	0.138559	-1.90511	0.0567664	1
LOC100650554	225.811	-0.23779	0.124869	-1.90432	0.0568691	1
LOC100649714	567.935	-0.261042	0.137092	-1.90414	0.0568925	1
LOC100652326	1111.02	0.272537	0.143247	1.90257	0.0570965	1
LOC100643257	112.4	0.327235	0.172035	1.90214	0.0571528	1
LOC100631084	34418.3	0.25556	0.134442	1.90089	0.0573159	1
LOC100647239	80.5301	0.323419	0.170155	1.90073	0.0573372	1
LOC105666405	201.909	0.268205	0.141233	1.89902	0.0575613	1
LOC100646598	438.812	-0.287476	0.151475	-1.89785	0.0577164	1
LOC100643994	493.292	-0.316957	0.167123	-1.89655	0.0578869	1
LOC100651940	88.7288	-0.301091	0.158981	-1.89388	0.0582404	1
LOC100644221	46.7669	0.327941	0.173373	1.89153	0.058554	1
LOC110120284	33.1657	0.331171	0.175443	1.88763	0.0590755	1
LOC100645019	403.235	-0.330597	0.175146	-1.88755	0.0590862	1
LOC100648820	54.1431	0.328196	0.174109	1.885	0.0594298	1
LOC100650166	738.299	-0.261529	0.138897	-1.88289	0.0597147	1
LOC100643940	81.2594	-0.291796	0.155148	-1.88076	0.0600042	1
LOC100647856	77.4468	-0.330906	0.176223	-1.87777	0.0604127	1
LOC100644384	535.674	0.31979	0.170344	1.87731	0.0604751	1
LOC100645898	57.691	0.309897	0.165279	1.87499	0.0607934	1
LOC100645956	51675.6	0.327928	0.174936	1.87456	0.0608536	1
LOC100644111	13.3469	-0.269556	0.143918	-1.87298	0.0610705	1
LOC100649638	11284.9	0.230655	0.123182	1.87247	0.0611419	1
LOC100642353	946.634	0.267179	0.142705	1.87225	0.061172	1
LOC100650889	18033	-0.256608	0.137085	-1.8719	0.0612209	1
LOC100646135	492.98	-0.218756	0.116921	-1.87097	0.0613498	1
LOC100646552	9.71229	0.299977	0.160424	1.86991	0.0614968	1
LOC100643049	7.65048	-0.287079	0.153567	-1.86941	0.0615657	1
LOC100651464	68.7017	0.297804	0.15933	1.8691	0.0616092	1
LOC100646560	102.98	0.296035	0.158399	1.86892	0.0616337	1
LOC110119228	10.5153	-0.295348	0.158319	-1.86552	0.062108	1
LOC100648724	477.993	-0.242239	0.129854	-1.86547	0.062116	1
LOC100648883	499.496	0.262214	0.140623	1.86467	0.062228	1
LOC100645405	758.241	0.322801	0.173145	1.86434	0.0622737	1
LOC100647116	737.482	-0.287369	0.154153	-1.86418	0.0622958	1
LOC110119847	23.5147	-0.29091	0.156094	-1.86369	0.0623656	1
LOC100645803	2091.36	0.323382	0.17357	1.86312	0.0624448	1
LOC100651533	145.741	-0.328076	0.176291	-1.86099	0.0627454	1
LOC100651219	392.793	0.210569	0.11315	1.86098	0.0627474	1
LOC100650179	593.268	0.208758	0.112238	1.85995	0.0628925	1
LOC105667011	35.7647	-0.304378	0.163672	-1.85969	0.0629293	1
LOC110119158	21.965	-0.326272	0.175473	-1.85938	0.0629729	1
LOC100650833	602.999	0.324279	0.174533	1.85799	0.0631707	1
LOC100642830	13.1913	0.28909	0.155631	1.85754	0.0632347	1
LOC100649805	72.7609	-0.321694	0.173246	-1.85686	0.0633309	1
LOC110119285	5.47566	0.263367	0.141911	1.85587	0.0634727	1
LOC100651198	6146.56	-0.289411	0.156043	-1.85469	0.0636408	1
LOC100648002	598.08	-0.322224	0.173888	-1.85306	0.063874	1
LOC100651242	183.462	-0.246832	0.133217	-1.85286	0.0639024	1
LOC100646358	298.738	-0.205803	0.11108	-1.85274	0.0639193	1
LOC100645665	1858.61	-0.312609	0.16887	-1.85118	0.064143	1
LOC105666300	140.918	0.315412	0.170553	1.84935	0.0644076	1
LOC100644715	113.6	-0.311138	0.168299	-1.84872	0.0644989	1
LOC100647945	5584.6	-0.236963	0.128303	-1.8469	0.0647611	1
LOC100644941	5.29308	0.25264	0.136802	1.84675	0.064783	1
LOC100643830	2311.74	-0.321417	0.174343	-1.84359	0.0652425	1
LOC100650597	408.977	-0.2708	0.14692	-1.84318	0.065303	1
LOC105665892	13.2597	-0.291827	0.158406	-1.84227	0.0654361	1
LOC100642786	1813.21	0.263734	0.143162	1.84221	0.0654443	1
LOC110120240	6.49438	0.267862	0.145416	1.84204	0.0654696	1
LOC100650735	667.722	-0.20904	0.113497	-1.84181	0.0655026	1
LOC100643098	189.642	-0.261171	0.14214	-1.83741	0.0661488	1
LOC100652318	356.309	-0.29681	0.161542	-1.83736	0.0661572	1
LOC100642638	50.0467	-0.319596	0.173958	-1.8372	0.0661801	1
LOC100650408	78.3512	-0.296328	0.161348	-1.83657	0.0662728	1
LOC100647642	527.958	0.267879	0.14586	1.83655	0.0662766	1
LOC100651707	3.20105	-0.215851	0.117553	-1.8362	0.0663276	1
LOC100643644	51.7904	-0.312262	0.170308	-1.83351	0.0667261	1
LOC100642298	15.2515	0.313942	0.171337	1.83231	0.0669059	1
LOC100650790	338.323	-0.212326	0.115891	-1.83212	0.0669343	1
LOC100644571	15.4274	0.302827	0.165363	1.83129	0.0670575	1
LOC100648674	62.2476	0.307511	0.1684	1.82607	0.0678391	1
LOC100645827	245.515	0.296772	0.162567	1.82553	0.0679206	1
LOC100645015	135.165	0.302852	0.165918	1.82531	0.0679537	1
LOC100642942	194.335	-0.296861	0.162668	-1.82495	0.0680084	1
LOC100644966	632.306	0.320956	0.175933	1.82431	0.0681055	1
LOC100648804	1199.81	0.263985	0.144795	1.82317	0.0682783	1
LOC100646146	198.026	0.262505	0.144004	1.8229	0.0683191	1
LOC100648639	1631.91	-0.222606	0.122132	-1.82267	0.0683532	1
LOC100648250	5366.64	0.211541	0.116084	1.82232	0.0684067	1
LOC100646075	1637.36	0.273907	0.150326	1.82208	0.0684423	1
LOC100649892	4.93251	-0.242278	0.132985	-1.82185	0.0684776	1
LOC100651121	38.2268	-0.315018	0.173083	-1.82004	0.0687531	1
LOC105666548	662.266	-0.268782	0.147698	-1.81981	0.0687882	1
LOC100649946	87.7275	0.317791	0.174638	1.81971	0.0688029	1
LOC100647632	1254.94	-0.197743	0.108676	-1.81957	0.068825	1
LOC100647384	88.6564	-0.314765	0.172995	-1.81951	0.0688343	1
LOC100649997	1596.06	-0.260169	0.142996	-1.81942	0.0688481	1
LOC100645630	418.263	0.286904	0.157704	1.81925	0.0688729	1
LOC100650839	40.1624	0.320268	0.176177	1.81788	0.0690832	1
LOC100649484	1051.81	-0.248772	0.136974	-1.8162	0.0693401	1
LOC100645831	23.3334	0.320161	0.176302	1.81598	0.0693732	1
LOC100645054	233.992	0.244456	0.134633	1.81572	0.0694132	1
LOC100644766	15.6984	-0.267165	0.147215	-1.81479	0.0695563	1
LOC105666103	6.10595	-0.263068	0.144967	-1.81467	0.0695748	1
LOC100649456	186.07	-0.288483	0.159003	-1.81432	0.0696279	1
LOC100643914	1969.52	-0.183197	0.101104	-1.81196	0.0699921	1
LOC100651155	3.35226	-0.179716	0.0992785	-1.81022	0.0702612	1
LOC100651605	2987.69	-0.292666	0.161711	-1.80981	0.0703257	1
LOC110119189	7.50665	0.269055	0.148709	1.80927	0.070409	1
LOC100646855	297.488	-0.21552	0.119123	-1.80923	0.070416	1
LOC100642576	1191.1	0.212824	0.1177	1.80819	0.0705768	1
LOC100647421	18.6338	-0.307554	0.1701	-1.80808	0.070594	1
LOC100650865	601.905	-0.318117	0.175947	-1.80803	0.0706022	1
LOC100650289	1761.26	0.230981	0.127792	1.80748	0.0706874	1
LOC100643253	1359.74	-0.188547	0.104339	-1.80706	0.0707522	1
LOC110120173	45.4015	0.317107	0.175719	1.80462	0.0711337	1
LOC105666025	1144.35	0.273499	0.151686	1.80306	0.0713783	1
LOC100650351	5959.3	0.24322	0.134917	1.80274	0.0714296	1
LOC100652160	991.729	-0.307075	0.170389	-1.8022	0.0715142	1
LOC100644999	1843.55	-0.202426	0.112484	-1.7996	0.0719241	1
LOC100650678	283.716	-0.301254	0.167537	-1.79814	0.0721551	1
LOC100642355	231.317	-0.285806	0.158997	-1.79756	0.0722468	1
LOC100648512	962.788	-0.184633	0.102719	-1.79747	0.0722614	1
LOC100646012	7631.37	0.243237	0.135376	1.79675	0.072375	1
LOC100646953	75.6798	-0.287404	0.16008	-1.79537	0.0725942	1
LOC100650830	188.153	0.281159	0.15679	1.79321	0.0729387	1
LOC100650138	121.098	0.273368	0.15245	1.79316	0.0729471	1
LOC110119752	4.33976	0.187218	0.104411	1.79308	0.0729597	1
LOC100642349	1086.18	-0.257294	0.14354	-1.79249	0.0730547	1
LOC100651504	1155.98	0.275416	0.153859	1.79005	0.0734456	1
LOC100652077	315.676	-0.252466	0.141063	-1.78975	0.0734948	1
LOC100645528	38.3277	0.310614	0.173637	1.78887	0.0736364	1
LOC100650931	2.95228	0.195758	0.109523	1.78737	0.0738781	1
LOC100647723	100.025	-0.285594	0.15979	-1.78731	0.0738879	1
LOC100642748	2311.91	-0.276265	0.15461	-1.78685	0.0739617	1
LOC100646038	9.06233	-0.275411	0.154302	-1.78488	0.0742802	1
LOC100643491	536.532	0.256854	0.143908	1.78485	0.0742863	1
LOC100648529	869.485	0.183509	0.102964	1.78227	0.074705	1
LOC100647990	16.207	0.29619	0.166244	1.78166	0.0748041	1
LOC100649908	440.15	-0.294162	0.165153	-1.78115	0.0748879	1
LOC100650104	117.315	-0.255841	0.143687	-1.78054	0.0749874	1
LOC100643555	1128.51	-0.293414	0.16489	-1.77945	0.0751661	1
LOC100647295	322.61	-0.286457	0.161122	-1.77789	0.0754219	1
LOC100643472	2474.32	-0.292911	0.16477	-1.7777	0.0754529	1
LOC100645203	4838.2	0.313193	0.176251	1.77697	0.0755726	1
LOC100643230	59.8327	-0.303677	0.170919	-1.77673	0.0756131	1
LOC100643304	66.2447	-0.31219	0.175775	-1.77608	0.0757201	1
LOC100651627	135.428	0.299669	0.168818	1.7751	0.0758819	1
LOC100647520	104.861	-0.310971	0.175224	-1.77471	0.0759463	1
LOC100645445	62.0876	-0.312258	0.176005	-1.77414	0.0760396	1
LOC100645511	2413.98	0.251794	0.141997	1.77324	0.0761897	1
LOC100650219	5608.79	-0.312336	0.176184	-1.77278	0.0762653	1
LOC100645385	68.5718	-0.304431	0.171755	-1.77247	0.0763163	1
LOC100646803	187.105	-0.265323	0.149844	-1.77066	0.0766173	1
LOC100648118	670.088	0.271742	0.153547	1.76976	0.0767665	1
LOC100649543	78.6439	0.302742	0.171093	1.76946	0.0768175	1
LOC105667133	16.9917	-0.288981	0.16334	-1.7692	0.0768605	1
LOC100652233	510.078	0.233456	0.132004	1.76855	0.0769696	1
LOC100647051	265.819	0.311408	0.176141	1.76795	0.0770688	1
LOC100647504	682.462	-0.214759	0.121502	-1.76753	0.0771393	1
LOC100649476	646.094	-0.186838	0.105764	-1.76657	0.0773007	1
LOC100642988	203.043	-0.27922	0.158268	-1.76422	0.0776955	1
LOC100647633	535.617	-0.186076	0.105541	-1.76307	0.0778892	1
LOC100642758	465.667	-0.226847	0.128713	-1.76242	0.0779978	1
LOC100645026	40.4077	-0.305018	0.173069	-1.7624	0.0780012	1
LOC100651159	280.756	0.289145	0.164546	1.75723	0.0788788	1
LOC100644160	55.1874	-0.298351	0.169793	-1.75715	0.0788927	1
LOC100648964	229.926	0.28425	0.161853	1.75622	0.0790506	1
LOC100644415	633.247	-0.219969	0.125282	-1.7558	0.0791227	1
LOC100650221	2571.04	0.198265	0.112974	1.75497	0.0792647	1
LOC100646144	43.9532	-0.306639	0.174881	-1.75341	0.079531	1
LOC100649214	291.633	0.225685	0.128734	1.75311	0.0795832	1
LOC100646943	1772.54	-0.201875	0.115175	-1.75276	0.0796427	1
LOC100646637	613.916	-0.291718	0.16651	-1.75195	0.0797816	1
LOC100650371	1789.05	0.210921	0.120457	1.75102	0.0799432	1
LOC100650377	7969.47	0.262895	0.15036	1.74843	0.080389	1
LOC100645002	2504.11	0.233653	0.133787	1.74645	0.0807328	1
LOC100643207	268.234	0.249775	0.143019	1.74645	0.0807333	1
LOC100643716	228.946	0.26851	0.153816	1.74566	0.0808703	1
LOC100643590	4.19962	-0.211195	0.120984	-1.74564	0.080873	1
LOC100648372	763.484	-0.227301	0.13029	-1.74458	0.0810588	1
LOC100644112	81.1749	-0.296158	0.169764	-1.74452	0.0810679	1
LOC100647039	1874.84	-0.306861	0.175983	-1.7437	0.0812108	1
LOC100643544	133.035	0.273767	0.157029	1.74342	0.0812605	1
LOC110119151	341.444	-0.307315	0.176296	-1.74318	0.0813028	1
LOC100649326	181.767	-0.254872	0.146276	-1.7424	0.0814384	1
LOC100649686	7.08351	0.232731	0.13369	1.74083	0.0817135	1
LOC100643616	466.394	-0.249061	0.143097	-1.74051	0.0817702	1
LOC110120234	1.92198	-0.149278	0.0857995	-1.73985	0.0818857	1
LOC100648522	954.428	-0.265866	0.152832	-1.73959	0.0819304	1
LOC100647777	1492.81	-0.215003	0.123702	-1.73807	0.0821978	1
LOC100644958	1573.99	-0.221829	0.127667	-1.73756	0.0822885	1
LOC100644153	1477.61	-0.296461	0.170677	-1.73697	0.082392	1
LOC100651210	1488.85	0.26396	0.152096	1.73548	0.0826561	1
LOC100643001	83.1026	-0.273662	0.157841	-1.73378	0.0829566	1
LOC100644127	593.154	-0.195397	0.11279	-1.7324	0.0832022	1
LOC100647879	89.7338	-0.29991	0.173131	-1.73228	0.0832245	1
LOC100646115	18.7162	0.287208	0.165801	1.73224	0.0832304	1
LOC100649206	3891.99	-0.194286	0.112193	-1.73171	0.0833252	1
LOC100643429	174.11	0.275862	0.159301	1.7317	0.0833265	1
LOC100651950	531.905	0.182219	0.1053	1.73047	0.0835458	1
LOC105666860	203.783	-0.272188	0.157301	-1.73036	0.083566	1
LOC105667023	8.67482	-0.169869	0.0981734	-1.7303	0.0835771	1
LOC100650933	322.545	-0.271875	0.157289	-1.72851	0.0838967	1
LOC105665642	2400.65	-0.207103	0.119885	-1.72752	0.0840749	1
LOC100642965	137.01	-0.303507	0.175768	-1.72675	0.0842129	1
LOC110119554	12.7675	0.274086	0.158942	1.72443	0.0846298	1
LOC105666070	24.828	0.303652	0.176114	1.72418	0.084676	1
LOC100652207	137.502	0.248428	0.144214	1.72264	0.0849542	1
LOC100646021	574.804	0.20086	0.116685	1.72139	0.0851795	1
LOC100651710	581.411	0.233545	0.135705	1.72097	0.0852563	1
LOC100648242	386.071	-0.260749	0.151578	-1.72023	0.0853909	1
LOC100650192	279.49	0.261935	0.152635	1.71608	0.0861468	1
LOC100651476	351.178	0.223687	0.130358	1.71594	0.0861733	1
LOC100646808	93.1917	-0.301987	0.176168	-1.7142	0.0864921	1
LOC100646052	88.1128	0.297089	0.173322	1.71408	0.0865139	1
LOC100645310	27.0004	-0.296326	0.172942	-1.71344	0.0866315	1
LOC105666521	709.786	-0.251983	0.147105	-1.71294	0.0867229	1
LOC100648331	7.53137	0.236831	0.138291	1.71255	0.0867945	1
LOC100649712	291.512	0.243466	0.142208	1.71204	0.0868892	1
LOC105665752	168.684	0.29635	0.173116	1.71186	0.0869233	1
LOC100646865	353.189	-0.269463	0.15754	-1.71044	0.087184	1
LOC105666828	248.162	0.269543	0.157825	1.70786	0.087662	1
LOC100652047	376.617	-0.24426	0.143023	-1.70783	0.0876679	1
LOC100646485	25.9505	0.268229	0.15708	1.70759	0.0877119	1
LOC100644413	201.545	-0.281007	0.164578	-1.70744	0.0877402	1
LOC105665951	649.72	0.251386	0.147296	1.70667	0.0878834	1
LOC100647682	256.434	0.241763	0.141828	1.70462	0.0882657	1
LOC100644531	753.872	-0.264949	0.155446	-1.70444	0.0882987	1
LOC105667019	12.9681	-0.278942	0.163853	-1.70239	0.0886821	1
LOC100647336	397.842	0.212369	0.124814	1.70149	0.0888517	1
LOC100647240	3879.11	-0.195586	0.115002	-1.70072	0.0889947	1
LOC100649801	4825.06	-0.231359	0.136101	-1.69991	0.0891476	1
LOC100648192	359.278	-0.259561	0.152705	-1.69975	0.0891771	1
LOC100646016	2418.63	-0.225918	0.132922	-1.69963	0.0892015	1
LOC100646512	158.108	0.246621	0.145145	1.69914	0.0892932	1
LOC100646281	39.5173	-0.297129	0.175208	-1.69586	0.0899117	1
LOC100647647	3.75963	0.184055	0.108606	1.69471	0.0901312	1
LOC100642865	304.864	-0.232614	0.137261	-1.69469	0.0901348	1
LOC100647927	201.505	-0.286754	0.169247	-1.6943	0.0902084	1
LOC100648019	530.82	0.229316	0.135365	1.69406	0.0902535	1
LOC100649753	88.0535	-0.254647	0.150364	-1.69354	0.0903525	1
LOC100643604	47.4793	0.297593	0.175726	1.6935	0.0903601	1
LOC105666918	161.923	-0.263809	0.155808	-1.69316	0.090425	1
LOC100651492	327.05	0.279053	0.164852	1.69275	0.0905031	1
LOC100649527	307.557	0.236891	0.139951	1.69267	0.0905186	1
LOC100652105	3.38104	-0.199586	0.118001	-1.69139	0.0907632	1
LOC100647360	1591.43	0.26168	0.154761	1.69087	0.0908625	1
LOC100647166	8.67563	0.208482	0.123326	1.69049	0.0909341	1
LOC100644508	686.341	0.208781	0.123526	1.69018	0.0909934	1
LOC100650345	4472.04	-0.291513	0.17248	-1.69013	0.0910039	1
LOC100646069	14.9596	-0.286507	0.169639	-1.68893	0.0912334	1
LOC100650555	472.662	0.250327	0.148248	1.68857	0.0913028	1
LOC100649377	1451	0.26127	0.154729	1.68856	0.0913034	1
LOC100650364	625.304	0.282308	0.167214	1.6883	0.0913535	1
LOC100648754	459.857	0.249388	0.147798	1.68735	0.0915352	1
LOC100646344	141.915	-0.268429	0.159104	-1.68712	0.0915796	1
LOC100648745	179.372	0.230963	0.136953	1.68643	0.0917124	1
LOC100644648	236.893	-0.295048	0.174956	-1.68641	0.0917171	1
LOC100650264	181.558	0.278927	0.165506	1.6853	0.0919308	1
LOC100651899	150.942	-0.23663	0.140484	-1.68439	0.0921073	1
LOC110119589	3.69814	-0.186852	0.111029	-1.68291	0.0923921	1
LOC100645479	152.977	-0.296205	0.176192	-1.68115	0.0927341	1
LOC100649197	17.7221	0.286029	0.170212	1.68043	0.0928739	1
LOC100646813	353.286	0.211275	0.125729	1.68041	0.0928785	1
LOC100646191	541.958	0.239328	0.142466	1.67989	0.0929781	1
LOC100652217	174.285	-0.26811	0.159777	-1.67802	0.0933431	1
LOC100645876	238.805	-0.293922	0.175177	-1.67785	0.0933758	1
LOC100646207	134.809	0.282226	0.168323	1.67669	0.0936035	1
LOC100649067	666.847	-0.226737	0.135232	-1.67665	0.0936109	1
LOC100644716	818.329	-0.288451	0.172112	-1.67595	0.0937477	1
LOC100647370	1151.76	-0.225804	0.13478	-1.67536	0.093864	1
LOC100649986	314.745	-0.271568	0.162127	-1.67503	0.0939284	1
LOC105666844	7.99334	-0.208034	0.124207	-1.6749	0.0939541	1
LOC100643068	47.9891	-0.270161	0.161641	-1.67137	0.0946495	1
LOC100648659	42.1777	-0.275019	0.164626	-1.67057	0.0948074	1
LOC100651392	333.498	0.231104	0.138431	1.66946	0.0950266	1
LOC100645089	2719.04	0.209141	0.125351	1.66845	0.0952267	1
LOC100646937	276.149	0.233213	0.139882	1.66721	0.0954728	1
LOC100644794	404.711	-0.220376	0.132215	-1.6668	0.0955548	1
LOC100646682	2021.51	-0.221943	0.13327	-1.66537	0.0958385	1
LOC100643937	173.933	0.245726	0.147555	1.66532	0.0958496	1
LOC100645590	50.4802	-0.290538	0.174495	-1.66502	0.0959083	1
LOC100643733	1742.69	0.265902	0.159752	1.66447	0.0960176	1
LOC105666345	639.432	0.250794	0.150728	1.66389	0.0961345	1
LOC105665914	196.38	-0.291406	0.175211	-1.66317	0.0962785	1
LOC100646580	278.806	0.256183	0.154062	1.66286	0.0963412	1
LOC100645825	700.164	-0.177739	0.106989	-1.66129	0.0966561	1
LOC100648324	3.05296	-0.16733	0.100745	-1.66093	0.0967282	1
LOC100647519	197.213	0.283191	0.17058	1.66017	0.0968804	1
LOC100646748	4316.51	0.234372	0.14119	1.65998	0.0969188	1
LOC100642289	1176.12	-0.240618	0.144955	-1.65995	0.0969238	1
LOC100642431	7.98095	-0.161682	0.0974156	-1.65972	0.0969711	1
LOC100645416	654.803	0.238438	0.143671	1.65961	0.0969928	1
LOC100647304	2.79834	0.176179	0.106191	1.65908	0.0970998	1
LOC100647284	7.91658	-0.228321	0.137625	-1.65901	0.0971135	1
LOC100643324	92.4569	-0.290954	0.175394	-1.65886	0.0971441	1
LOC105665744	192.398	0.263745	0.1592	1.65669	0.0975825	1
LOC100648708	366.165	-0.231898	0.139978	-1.65668	0.0975841	1
LOC100648207	22.6347	-0.287125	0.173487	-1.65503	0.0979187	1
LOC100644802	1018.51	-0.189379	0.114451	-1.65468	0.09799	1
LOC100643082	17.2537	-0.278245	0.168179	-1.65446	0.0980351	1
LOC100652058	1117.96	-0.235385	0.142375	-1.65327	0.0982749	1
LOC100647817	5795.99	-0.239233	0.144713	-1.65315	0.0982997	1
LOC100645099	53.4854	-0.276489	0.167261	-1.65304	0.0983229	1
LOC100647141	675.78	0.283206	0.171405	1.65226	0.0984812	1
LOC100644078	26.9701	-0.28423	0.172036	-1.65215	0.0985037	1
LOC100647303	253.782	0.206139	0.124778	1.65204	0.0985257	1
LOC100651685	4.2695	-0.199371	0.120706	-1.6517	0.0985955	1
LOC100643162	1252.05	-0.225403	0.136473	-1.65163	0.098611	1
LOC100651034	787.275	-0.223669	0.135563	-1.64992	0.0989586	1
LOC100642453	103.898	-0.280792	0.170214	-1.64964	0.0990163	1
LOC100649923	693.343	-0.216647	0.131345	-1.64945	0.0990554	1
LOC105665761	202.531	-0.288184	0.174726	-1.64935	0.0990758	1
LOC100645304	319.865	-0.29025	0.176128	-1.64794	0.0993642	1
LOC100643909	5289.24	-0.211633	0.128426	-1.6479	0.0993731	1
LOC100648985	438.389	-0.190015	0.115385	-1.64679	0.0996016	1
LOC100648943	852.367	-0.176301	0.107102	-1.64611	0.0997418	1
LOC100648676	407.367	-0.238003	0.144628	-1.64562	0.0998428	1
LOC100649938	399.832	-0.231479	0.140834	-1.64364	0.100251	1
LOC100651214	323.946	-0.288503	0.175694	-1.64208	0.100574	1
LOC100642816	2596.3	-0.264262	0.161011	-1.64127	0.100741	1
LOC100644921	1092.76	-0.257206	0.156814	-1.6402	0.100965	1
LOC100645609	446.916	-0.259432	0.158186	-1.64004	0.100996	1
LOC100631070	154.447	0.204658	0.124824	1.63958	0.101092	1
LOC100645112	41.8592	-0.279015	0.170238	-1.63897	0.101219	1
LOC100651591	272.619	0.225428	0.137589	1.63841	0.101335	1
LOC105666874	6.65098	0.227625	0.13902	1.63735	0.101556	1
LOC100647629	335.456	-0.286175	0.174798	-1.63718	0.101594	1
LOC100644472	878.461	-0.190345	0.116296	-1.63673	0.101688	1
LOC100643500	948.06	-0.151451	0.092541	-1.63659	0.101717	1
LOC100644144	448.367	-0.221505	0.135358	-1.63644	0.101747	1
LOC100648764	900.195	-0.221394	0.13531	-1.6362	0.101798	1
LOC100642628	2772.28	-0.26786	0.16375	-1.63578	0.101885	1
LOC100650988	26.8138	0.254055	0.155322	1.63566	0.10191	1
LOC100649705	353.541	-0.274604	0.168107	-1.63351	0.102363	1
LOC100642681	166.385	0.240797	0.147458	1.63299	0.10247	1
LOC100643159	277.106	-0.213374	0.130706	-1.63248	0.102579	1
LOC105666791	206.128	-0.240401	0.147278	-1.63229	0.102619	1
LOC100651288	12.6544	0.233225	0.143176	1.62894	0.103326	1
LOC100646189	975.295	0.215585	0.132363	1.62874	0.103369	1
LOC100650753	35.6234	-0.239893	0.147508	-1.62631	0.103884	1
LOC100649229	130.773	-0.286268	0.176094	-1.62565	0.104024	1
LOC100646237	540	-0.274827	0.169152	-1.62474	0.104219	1
LOC100648497	483.824	0.224998	0.138487	1.62469	0.104229	1
LOC100642833	982.82	-0.276337	0.170097	-1.62458	0.104251	1
LOC100646105	529.489	0.202778	0.124849	1.62418	0.104338	1
LOC100646940	3.31617	0.186192	0.114642	1.62412	0.10435	1
LOC100643820	354.93	0.206601	0.127375	1.622	0.104804	1
LOC100647290	491.975	-0.246793	0.152193	-1.62158	0.104893	1
LOC100647724	528.081	0.252452	0.155685	1.62155	0.104899	1
LOC100645229	2226.73	0.18815	0.11604	1.62142	0.104927	1
LOC100651117	169.469	0.240098	0.148094	1.62126	0.104962	1
LOC100652165	838.701	0.231688	0.142913	1.62119	0.104977	1
LOC100644309	4826.87	-0.169941	0.104935	-1.61948	0.105345	1
LOC100642443	210.88	0.281005	0.173564	1.61903	0.10544	1
LOC100649406	1124.49	-0.266876	0.164862	-1.61878	0.105494	1
LOC110119538	3.86647	-0.204355	0.12627	-1.61839	0.105579	1
LOC100648970	96.0759	0.284945	0.176184	1.61732	0.105809	1
LOC100646182	1996.64	-0.240205	0.148628	-1.61615	0.106061	1
LOC100642769	62.841	-0.284024	0.175745	-1.61611	0.106071	1
LOC100651495	596.094	-0.183667	0.113703	-1.61532	0.106241	1
LOC110120252	309.801	-0.277486	0.1719	-1.61423	0.106477	1
LOC100642632	737.187	0.2216	0.137302	1.61395	0.106538	1
LOC100647093	830.667	0.257666	0.159716	1.61328	0.106685	1
LOC100645480	158.788	0.279235	0.173212	1.6121	0.10694	1
LOC100645597	78.0347	-0.157179	0.0975424	-1.61139	0.107095	1
LOC100647225	1398.15	-0.23618	0.146597	-1.61108	0.107162	1
LOC100644833	685.116	0.20638	0.128118	1.61086	0.107211	1
LOC100650177	960.032	-0.216199	0.134245	-1.61047	0.107295	1
LOC100649826	84.508	-0.249269	0.154803	-1.61023	0.107347	1
LOC100645278	370.56	0.235718	0.14662	1.60768	0.107906	1
LOC100644562	1462.47	0.256545	0.159608	1.60734	0.107979	1
LOC100644797	8942.23	0.202359	0.125958	1.60656	0.108152	1
LOC100642511	1001.17	-0.202786	0.126228	-1.60651	0.108162	1
LOC100650689	3.24018	0.183353	0.114152	1.60622	0.108226	1
LOC100646397	451.989	-0.232099	0.14452	-1.606	0.108274	1
LOC100649507	404.829	-0.2293	0.142803	-1.60571	0.108339	1
LOC105666190	408.097	0.225394	0.140372	1.60569	0.108342	1
LOC100646350	498.232	0.281005	0.175091	1.6049	0.108515	1
LOC105667132	88.5874	0.276633	0.172368	1.60489	0.108517	1
LOC100651179	522.146	-0.23494	0.146595	-1.60264	0.109013	1
LOC100644645	715.589	0.164929	0.102926	1.6024	0.109068	1
LOC100643816	1669.1	0.220532	0.137632	1.60233	0.109082	1
LOC100647762	841.812	-0.210621	0.131501	-1.60168	0.109227	1
LOC100643842	1062.37	-0.208172	0.13005	-1.6007	0.109443	1
LOC100643218	1221.11	-0.252172	0.157656	-1.59951	0.109708	1
LOC100650572	3635.52	-0.265353	0.165944	-1.59905	0.109809	1
LOC100651403	998.773	-0.15197	0.0950451	-1.59893	0.109836	1
LOC100643574	4388.39	-0.211927	0.132611	-1.59811	0.110018	1
LOC100647094	397.782	-0.214757	0.134386	-1.59806	0.11003	1
LOC100645369	1078.66	-0.235792	0.147578	-1.59774	0.110102	1
LOC100650853	640.918	0.245854	0.153925	1.59723	0.110214	1
LOC100645907	57.9592	0.28095	0.176003	1.59628	0.110426	1
LOC100650010	5607.28	-0.230021	0.144163	-1.59556	0.110588	1
LOC100648925	12.3147	-0.22148	0.138844	-1.59517	0.110673	1
LOC100645481	485.797	0.279278	0.175184	1.59419	0.110893	1
LOC110119682	5.9945	-0.225173	0.141261	-1.59402	0.110933	1
LOC100647935	314.789	0.249382	0.15646	1.59391	0.110957	1
LOC100649471	1485.95	0.254244	0.159522	1.59379	0.110984	1
LOC100642764	358.217	-0.231557	0.145567	-1.59072	0.111672	1
LOC100643482	1672.63	0.161171	0.101335	1.59048	0.111727	1
LOC100644608	68.1322	-0.27701	0.174185	-1.59032	0.111762	1
LOC100647949	3008.59	-0.279531	0.17578	-1.59023	0.111782	1
LOC100642436	279.644	-0.240375	0.151242	-1.58935	0.111982	1
LOC100645650	804.576	-0.259463	0.163368	-1.5882	0.11224	1
LOC100643126	749.231	-0.255108	0.16063	-1.58817	0.112248	1
LOC100644368	589.434	0.18867	0.11882	1.58787	0.112317	1
LOC100645759	1403.86	-0.207632	0.130775	-1.5877	0.112354	1
LOC100647891	352.671	0.203051	0.128	1.58633	0.112664	1
LOC100646534	612.992	-0.184039	0.116056	-1.58577	0.112791	1
LOC100643058	300.589	-0.237898	0.150032	-1.58565	0.112818	1
LOC100644025	15752.7	-0.224073	0.141361	-1.58511	0.112942	1
LOC100648751	1022.33	-0.235704	0.148704	-1.58506	0.112953	1
LOC100650510	782.692	0.160407	0.101202	1.58502	0.112961	1
LOC100642986	328.486	0.226914	0.143184	1.58478	0.113017	1
LOC100649972	286.628	-0.221761	0.139965	-1.5844	0.113102	1
LOC105667155	1.93326	0.123024	0.0776805	1.58372	0.113257	1
LOC100648642	293.935	0.188888	0.119285	1.5835	0.113307	1
LOC100647530	171.969	-0.270986	0.1712	-1.58286	0.113454	1
LOC100649769	1599.09	-0.212187	0.134159	-1.58162	0.113737	1
LOC100644543	4158.36	0.148322	0.0937919	1.58139	0.113789	1
LOC100643486	235.447	-0.269377	0.17041	-1.58076	0.113932	1
LOC100645255	249.114	0.234531	0.148569	1.5786	0.114427	1
LOC100645011	7845.61	0.218203	0.138255	1.57826	0.114506	1
LOC100650980	129.092	0.255435	0.161893	1.5778	0.114611	1
LOC100643736	2.32018	0.158297	0.100339	1.57762	0.114653	1
LOC100644410	408.15	0.277833	0.176118	1.57754	0.114672	1
LOC100646329	939.188	0.2494	0.158152	1.57697	0.114803	1
LOC100648758	5.96012	-0.222477	0.1411	-1.57673	0.114857	1
LOC100648994	269.338	0.268646	0.170403	1.57654	0.114903	1
LOC100649030	1329.68	-0.262938	0.16681	-1.57627	0.114963	1
LOC100651076	1587.27	-0.181907	0.115434	-1.57584	0.115062	1
LOC100644162	5455.95	-0.252046	0.159961	-1.57568	0.1151	1
LOC105665795	34.8232	-0.26803	0.170152	-1.57524	0.115201	1
LOC100647067	736.167	0.187442	0.119085	1.57402	0.115483	1
LOC105666531	302.276	0.264479	0.168094	1.5734	0.115626	1
LOC100642625	115.084	-0.262468	0.166872	-1.57287	0.115749	1
LOC100645074	3.29823	-0.178912	0.113766	-1.57263	0.115804	1
LOC100643807	307.862	-0.21808	0.138691	-1.57242	0.115852	1
LOC100652109	102.557	0.270123	0.171865	1.57172	0.116016	1
LOC100650972	158.01	-0.238161	0.151629	-1.57068	0.116256	1
LOC100651551	582.416	-0.227391	0.144811	-1.57026	0.116355	1
LOC100650704	234.851	-0.264156	0.168292	-1.56963	0.116502	1
LOC100643498	118.757	0.269675	0.171821	1.56951	0.116529	1
LOC100650970	180.354	-0.266293	0.169807	-1.56821	0.116832	1
LOC100647078	190.87	-0.235569	0.15024	-1.56795	0.116893	1
LOC100650635	270.439	-0.216511	0.138099	-1.56779	0.11693	1
LOC105666599	28.7898	-0.252026	0.160903	-1.56632	0.117273	1
LOC100649418	825.258	-0.182182	0.116318	-1.56624	0.117292	1
LOC100643350	549.458	-0.1907	0.121824	-1.56538	0.117493	1
LOC100645397	18.7733	0.265041	0.169341	1.56513	0.117552	1
LOC100647782	29.6611	-0.275884	0.176298	-1.56487	0.117612	1
LOC100648212	160.839	-0.269757	0.172429	-1.56446	0.11771	1
LOC100651217	3104.65	0.240925	0.154023	1.56422	0.117766	1
LOC100643855	203.1	-0.246165	0.157419	-1.56375	0.117875	1
LOC100642572	157.705	-0.251418	0.160858	-1.56298	0.118058	1
LOC100644108	2246.69	-0.212273	0.135856	-1.56249	0.118173	1
LOC100643309	110.486	0.262882	0.168287	1.56211	0.118263	1
LOC100642568	273.592	0.220239	0.140995	1.56203	0.11828	1
LOC100649787	520.218	-0.263092	0.168467	-1.56169	0.118361	1
LOC100648762	194.88	-0.274166	0.175577	-1.56151	0.118403	1
LOC100651971	1283.11	0.217145	0.139072	1.56138	0.118434	1
LOC100648505	851.08	0.246698	0.158041	1.56098	0.118528	1
LOC100650470	346.19	-0.169606	0.108659	-1.5609	0.118547	1
LOC100651775	429.24	0.248624	0.159283	1.56089	0.11855	1
LOC100645616	8.72316	-0.218746	0.140179	-1.56047	0.118649	1
LOC100648828	2010.01	-0.193665	0.12413	-1.56018	0.118717	1
LOC100651600	1714.67	-0.192791	0.12358	-1.56005	0.118747	1
LOC100648338	3743.64	-0.241001	0.154513	-1.55974	0.118822	1
LOC100652094	528.03	-0.211253	0.135443	-1.55972	0.118827	1
LOC100643539	224.856	0.245843	0.157632	1.5596	0.118854	1
LOC100646810	517.225	-0.255926	0.164135	-1.55924	0.118939	1
LOC100642826	6447.36	-0.194596	0.124907	-1.55793	0.11925	1
LOC100644938	972.059	-0.201057	0.129072	-1.55771	0.119302	1
LOC105667113	1217.32	-0.258406	0.165889	-1.5577	0.119304	1
LOC110119691	251.561	-0.26305	0.168942	-1.55704	0.119461	1
LOC100651876	429.845	-0.258427	0.166081	-1.55603	0.119701	1
LOC100645053	39.9333	-0.273691	0.175896	-1.55598	0.119713	1
LOC100649388	778.006	0.222182	0.14282	1.55568	0.119784	1
LOC100645094	601.732	0.20929	0.134587	1.55506	0.119932	1
LOC100652273	200.568	-0.267352	0.171949	-1.55483	0.119987	1
LOC100649219	99.8397	-0.260926	0.167844	-1.55457	0.120048	1
LOC100647555	319.882	-0.242424	0.156002	-1.55398	0.120189	1
LOC100647243	448.527	-0.203914	0.131254	-1.55359	0.120282	1
LOC100650094	9.06464	-0.229574	0.147777	-1.55352	0.120299	1
LOC100647862	91.764	0.264317	0.170223	1.55277	0.120478	1
LOC100644743	401.569	0.270684	0.174441	1.55173	0.120728	1
LOC100650209	84.6756	0.272463	0.175601	1.5516	0.120757	1
LOC110119205	1.92201	-0.129903	0.0837352	-1.55135	0.120817	1
LOC100643864	524.623	-0.196807	0.126899	-1.5509	0.120925	1
LOC100650532	6457.39	0.193489	0.124783	1.55061	0.120996	1
LOC100646304	465.077	0.194157	0.125225	1.55046	0.121031	1
LOC100650976	1357.12	-0.1636	0.10562	-1.54896	0.121392	1
LOC100650658	106.793	-0.246127	0.158953	-1.54843	0.121519	1
LOC100645152	49.7004	-0.272398	0.175964	-1.54803	0.121616	1
LOC105666988	86.3239	0.265316	0.171408	1.54786	0.121656	1
LOC105667060	80.0443	0.2641	0.170634	1.54775	0.121682	1
LOC100651552	1885.33	-0.26139	0.168988	-1.54679	0.121913	1
LOC100646448	78.1861	0.251382	0.162528	1.5467	0.121935	1
LOC100652118	243.562	-0.229578	0.148464	-1.54635	0.12202	1
LOC105665611	2114.75	0.202848	0.131286	1.54508	0.122327	1
LOC100650274	1285.62	-0.24762	0.160273	-1.54499	0.12235	1
LOC100646905	660.697	-0.204985	0.132714	-1.54457	0.122451	1
LOC100650919	1589.97	0.195677	0.126704	1.54436	0.122501	1
LOC100648337	117.244	-0.269218	0.174328	-1.54432	0.122511	1
LOC100648491	1012.02	0.143705	0.093063	1.54417	0.122548	1
LOC100645729	45.3879	0.27214	0.176316	1.54348	0.122715	1
LOC100642270	6298.2	-0.184897	0.119878	-1.54238	0.12298	1
LOC100652068	43717.7	0.248481	0.161142	1.542	0.123075	1
LOC100647386	67.883	0.256556	0.166382	1.54197	0.123082	1
LOC100650808	1510.1	0.251384	0.163055	1.54171	0.123144	1
LOC100648876	379.282	0.212072	0.137583	1.54141	0.123216	1
LOC100649174	1867.22	-0.249055	0.16158	-1.54138	0.123225	1
LOC100644028	260.956	-0.257214	0.166929	-1.54086	0.123352	1
LOC100649504	1118.65	-0.217059	0.141093	-1.53841	0.123948	1
LOC100644675	359.864	-0.193193	0.125698	-1.53695	0.124304	1
LOC100647896	67.6247	0.263941	0.171736	1.5369	0.124319	1
LOC100646877	1450.03	-0.212027	0.137996	-1.53647	0.124423	1
LOC100651437	224.418	0.229816	0.149596	1.53624	0.12448	1
LOC100651154	3307.54	-0.260096	0.169369	-1.53568	0.124618	1
LOC100645039	344.268	0.219465	0.14295	1.53526	0.124721	1
LOC100645810	687.622	-0.268316	0.174829	-1.53473	0.124851	1
LOC100643274	17.0957	-0.251176	0.163695	-1.53441	0.124928	1
LOC100648190	343.654	-0.19948	0.130072	-1.53361	0.125126	1
LOC100646873	890.194	0.239435	0.156167	1.5332	0.125226	1
LOC100651749	251.35	-0.189546	0.123641	-1.53303	0.125269	1
LOC100650885	257.224	-0.270264	0.176311	-1.53288	0.125305	1
LOC100650818	1163.15	-0.189325	0.123628	-1.53141	0.125669	1
LOC100646874	307.497	-0.191894	0.125443	-1.52973	0.126083	1
LOC100644272	59.5946	0.269031	0.175883	1.5296	0.126115	1
LOC100652245	22.7915	-0.256033	0.167415	-1.52933	0.126183	1
LOC100647114	22.932	-0.267441	0.174885	-1.52924	0.126205	1
LOC100646584	2529.31	-0.214271	0.140125	-1.52914	0.126229	1
LOC100643799	647.738	-0.206317	0.134924	-1.52913	0.126231	1
LOC100644710	29.4735	-0.26406	0.172813	-1.52801	0.126511	1
LOC100642197	409.887	0.158504	0.103793	1.52711	0.126733	1
LOC100650734	992.905	-0.186505	0.122182	-1.52646	0.126897	1
LOC100649025	27.838	0.266616	0.174846	1.52486	0.127294	1
LOC105666336	266.013	-0.234	0.153459	-1.52484	0.1273	1
LOC100642226	602.557	-0.167733	0.110008	-1.52473	0.127326	1
LOC100645349	497.703	-0.240248	0.157609	-1.52433	0.127426	1
LOC100642285	554.9	-0.231421	0.151832	-1.52419	0.127462	1
LOC100643665	619.08	0.250778	0.164535	1.52417	0.127467	1
LOC105666028	29.1858	-0.257037	0.168696	-1.52367	0.127591	1
LOC100651246	302.393	0.204946	0.134569	1.52299	0.127762	1
LOC105666116	926.62	0.186301	0.122328	1.52296	0.127769	1
LOC100651454	1065.28	0.182952	0.120444	1.51897	0.128769	1
LOC100649539	263.573	0.197748	0.130189	1.51892	0.128782	1
LOC105665690	78.7523	-0.259046	0.170625	-1.51822	0.128959	1
LOC100651303	1023.61	-0.251633	0.165768	-1.51798	0.129018	1
LOC100647609	3.25621	-0.162321	0.106933	-1.51797	0.129023	1
LOC100642910	1485.22	0.195327	0.12873	1.51734	0.129181	1
LOC100648998	1056.75	0.239242	0.157678	1.51728	0.129195	1
LOC100645179	1257.54	0.228707	0.15075	1.51713	0.129234	1
LOC100646123	224.037	0.229582	0.151365	1.51674	0.129331	1
LOC100644755	2.30481	-0.157027	0.103532	-1.51669	0.129345	1
LOC100643105	254.738	0.219765	0.14499	1.51572	0.12959	1
LOC100648947	15.7442	0.252172	0.166455	1.51495	0.129784	1
LOC105666632	50.2453	0.265715	0.175425	1.51469	0.129851	1
LOC100648239	1504.74	0.22117	0.146032	1.51452	0.129893	1
LOC100648080	389.232	-0.175232	0.115746	-1.51394	0.13004	1
LOC105665617	363.785	0.167287	0.110506	1.51383	0.130068	1
LOC100645276	388.127	0.177993	0.117584	1.51376	0.130087	1
LOC110120209	58.4187	-0.26371	0.174292	-1.51303	0.130272	1
LOC100649253	85.4799	0.260596	0.172362	1.51191	0.130557	1
LOC100651516	327.871	0.229805	0.152126	1.51062	0.130885	1
LOC100650653	634.202	-0.246026	0.162898	-1.51031	0.130965	1
LOC100650883	1557.23	-0.231208	0.153101	-1.51016	0.131002	1
LOC100651555	307.434	0.249222	0.165039	1.51007	0.131025	1
LOC100650736	391.126	-0.212393	0.140729	-1.50923	0.13124	1
LOC105665655	176.92	0.253085	0.167756	1.50865	0.131387	1
LOC100642395	87.7512	-0.24517	0.162532	-1.50844	0.131443	1
LOC100646359	855.874	-0.238344	0.158044	-1.50809	0.131533	1
LOC100646773	1941.92	-0.203776	0.135177	-1.50748	0.131688	1
LOC100644907	133.882	-0.250164	0.166023	-1.50681	0.13186	1
LOC100651726	230.52	0.220187	0.146171	1.50636	0.131974	1
LOC100644812	433.824	-0.255393	0.169709	-1.50489	0.132352	1
LOC100649642	917.636	-0.206061	0.136966	-1.50446	0.132463	1
LOC100645544	1478.2	-0.228419	0.15183	-1.50444	0.132468	1
LOC105666528	1144.12	-0.196957	0.130946	-1.5041	0.132555	1
LOC100651663	99.6111	0.264988	0.176228	1.50367	0.132666	1
LOC100651540	16.0802	0.250989	0.166983	1.50308	0.132819	1
LOC100651447	988.998	-0.224595	0.149448	-1.50283	0.132882	1
LOC100647808	1106.33	-0.239872	0.15963	-1.50268	0.132922	1
LOC100644777	164.445	0.239328	0.159291	1.50246	0.132979	1
LOC100643597	322.488	0.196721	0.130948	1.50228	0.133024	1
LOC100646910	12045.3	-0.193437	0.128762	-1.50228	0.133025	1
LOC100643087	7656.53	0.143631	0.095666	1.50138	0.133258	1
LOC100650447	823.11	-0.210193	0.14	-1.50138	0.133258	1
LOC100649855	1578.74	-0.210304	0.140103	-1.50107	0.133337	1
LOC100647211	668.729	0.154814	0.103225	1.49977	0.133673	1
LOC100648691	263.304	-0.241476	0.161035	-1.49953	0.133736	1
LOC100651889	628.998	-0.237103	0.158233	-1.49845	0.134017	1
LOC100645285	157.125	0.209791	0.140079	1.49767	0.13422	1
LOC100643610	6.03469	-0.201663	0.134687	-1.49728	0.134321	1
Def	10.8194	0.166195	0.111005	1.49718	0.134347	1
LOC100650456	811.274	-0.213839	0.142843	-1.49702	0.134387	1
LOC100651632	116.942	0.261983	0.175071	1.49643	0.134541	1
LOC100646898	162.089	0.216056	0.14443	1.49592	0.134675	1
LOC100649693	13383.1	-0.236558	0.1582	-1.49531	0.134834	1
LOC100643364	456.607	-0.183137	0.122506	-1.49492	0.134935	1
LOC100645347	14.5373	-0.24863	0.166341	-1.4947	0.134993	1
LOC100643980	146.583	0.232735	0.155709	1.49468	0.134997	1
LOC100644181	309.64	0.195619	0.130925	1.49413	0.135141	1
LOC100647590	702.578	0.190174	0.127292	1.494	0.135176	1
LOC100651482	140.586	-0.259611	0.173817	-1.49359	0.135283	1
LOC100648720	929.639	-0.261263	0.174975	-1.49314	0.135401	1
LOC100652239	1296.95	0.223641	0.149789	1.49304	0.135426	1
LOC100651046	308.218	-0.234014	0.156778	-1.49265	0.13553	1
LOC100644894	76.962	-0.258491	0.173185	-1.49258	0.135548	1
LOC100651235	546.395	-0.205098	0.137449	-1.49218	0.135652	1
LOC100648292	27.8949	0.258845	0.173567	1.49132	0.135876	1
LOC100650675	400.093	-0.194786	0.130616	-1.49129	0.135886	1
LOC100646697	3.28725	0.158274	0.10616	1.49089	0.13599	1
LOC100643339	44.3424	-0.262781	0.176313	-1.49043	0.136112	1
LOC100644080	93.4413	0.234984	0.157902	1.48816	0.136709	1
Kr-h1	124.971	0.256193	0.172164	1.48807	0.136731	1
LOC105666221	115.449	0.260967	0.175399	1.48785	0.136791	1
LOC100648321	13.7042	0.242621	0.163122	1.48736	0.13692	1
LOC100647738	159.507	0.239017	0.160704	1.48732	0.136931	1
LOC100646240	122.267	0.257276	0.172988	1.48725	0.136949	1
LOC100645651	487.729	0.215951	0.145223	1.48703	0.137007	1
LOC100643399	153.199	0.217936	0.146559	1.48701	0.137011	1
LOC110120157	40.566	-0.258538	0.173948	-1.48629	0.137201	1
LOC100645959	1557.2	0.208179	0.140091	1.48603	0.137271	1
LOC100651984	35.2285	-0.261489	0.176057	-1.48525	0.137477	1
LOC100650780	333.147	-0.238318	0.1605	-1.48484	0.137586	1
LOC105666196	237.688	0.231887	0.156303	1.48357	0.137924	1
LOC105666538	2399.58	-0.247931	0.16716	-1.4832	0.138022	1
LOC100647537	122.339	-0.246941	0.166532	-1.48285	0.138115	1
LOC100642874	3344.16	0.218803	0.147567	1.48274	0.138145	1
LOC105666410	252.587	0.254978	0.172101	1.48156	0.138458	1
LOC100648477	462.249	-0.196343	0.132561	-1.48116	0.138565	1
LOC100649297	1929.75	0.179452	0.121172	1.48098	0.138612	1
LOC100645482	178.396	0.222852	0.150524	1.48051	0.138737	1
LOC100644325	507.527	0.232028	0.156817	1.47961	0.138977	1
LOC100649136	443.701	-0.23254	0.157176	-1.47949	0.13901	1
LOC100652208	534.334	-0.220472	0.149072	-1.47897	0.13915	1
LOC100642556	182.812	-0.237954	0.160915	-1.47876	0.139205	1
LOC100642345	393.122	0.238708	0.16143	1.47871	0.139217	1
LOC100651424	213.361	0.207262	0.140331	1.47695	0.13969	1
LOC100643671	31.6067	-0.253515	0.171729	-1.47625	0.139876	1
LOC100648056	215.903	0.205335	0.139166	1.47547	0.140087	1
LOC100648413	149.5	0.218288	0.147987	1.47504	0.1402	1
LOC100649277	4467.88	0.225829	0.153251	1.47359	0.140592	1
LOC100649262	1120.23	0.150192	0.101951	1.47319	0.140701	1
LOC100651053	39.8365	0.258607	0.175601	1.4727	0.140832	1
LOC105666006	7.10615	-0.21747	0.147712	-1.47226	0.140952	1
LOC100649239	137.815	0.233054	0.158322	1.47202	0.141015	1
LOC100645533	2057.11	0.167846	0.114036	1.47187	0.141056	1
LOC100648796	431.656	-0.222416	0.151112	-1.47187	0.141057	1
LOC100643169	863.515	-0.221631	0.150581	-1.47184	0.141064	1
LOC100648662	5133.71	0.241115	0.163837	1.47168	0.141108	1
LOC100649685	30.5147	-0.255486	0.173634	-1.47141	0.141181	1
LOC100642581	691.023	-0.236536	0.160792	-1.47107	0.141272	1
LOC105665772	396.374	0.208404	0.141679	1.47096	0.141303	1
LOC105665949	1751.3	0.229044	0.155768	1.47042	0.141448	1
LOC110120195	0.895922	-0.0670095	0.0455753	-1.4703	0.14148	1
LOC100647468	458.742	-0.216604	0.14738	-1.4697	0.141643	1
LOC100650786	59.5218	-0.254797	0.173369	-1.46968	0.141647	1
LOC100650142	394.547	0.182929	0.124501	1.46929	0.141754	1
LOC100645554	56.54	-0.258872	0.176209	-1.46912	0.141799	1
LOC100643569	96.3705	-0.225953	0.15385	-1.46866	0.141925	1
LOC100644423	273.747	-0.246927	0.168237	-1.46774	0.142176	1
LOC100646918	625.367	-0.188522	0.128473	-1.4674	0.142267	1
LOC100647742	1276.75	0.216306	0.14744	1.46708	0.142354	1
LOC100645757	848.964	-0.146602	0.100005	-1.46595	0.142662	1
LOC100644664	616.513	-0.147432	0.100578	-1.46585	0.142688	1
LOC100645444	1659.9	-0.23156	0.158164	-1.46405	0.143179	1
LOC100646041	14.7534	-0.250158	0.170904	-1.46373	0.143267	1
LOC100642391	422.399	-0.168566	0.11517	-1.46363	0.143296	1
LOC100646998	153.743	-0.217952	0.149014	-1.46262	0.143571	1
LOC105667096	589.248	-0.245962	0.168211	-1.46223	0.143679	1
LOC100645018	645.103	0.244287	0.167115	1.46179	0.143799	1
LOC105665610	644.118	-0.153738	0.105222	-1.46108	0.143993	1
LOC100649743	260.002	0.199325	0.136452	1.46077	0.144079	1
LOC100647984	591.742	0.170854	0.117001	1.46028	0.144213	1
LOC100643326	387.251	0.237643	0.162741	1.46026	0.14422	1
LOC105666248	331.906	-0.16275	0.111517	-1.45942	0.144449	1
LOC100652107	612.47	0.205661	0.140952	1.45909	0.144541	1
LOC100651585	232.584	-0.214955	0.147328	-1.45902	0.144559	1
LOC100651590	442.543	-0.238375	0.163447	-1.45842	0.144724	1
LOC100642718	48.9777	0.256986	0.176316	1.45753	0.144969	1
LOC100645184	14760.1	0.217644	0.149351	1.45727	0.145043	1
LOC100642850	1030.05	0.205804	0.141266	1.45685	0.145157	1
LOC105667045	2.5837	-0.146907	0.10088	-1.45625	0.145323	1
LOC100648945	170.44	-0.230584	0.158349	-1.45618	0.145343	1
LOC100649799	4442.01	-0.191547	0.131544	-1.45614	0.145354	1
LOC100647216	15.8215	0.227455	0.156207	1.45612	0.14536	1
LOC100646001	587.316	0.186943	0.128388	1.45608	0.145371	1
LOC100649777	469.247	-0.198595	0.136411	-1.45585	0.145433	1
LOC110120176	1.66292	0.11543	0.0793061	1.4555	0.14553	1
LOC100645858	20.8512	-0.204003	0.140315	-1.4539	0.145974	1
LOC100644722	362.586	0.202928	0.139601	1.45362	0.146051	1
LOC110119170	2935.54	-0.255958	0.176135	-1.45319	0.146171	1
LOC100644268	223.084	-0.220877	0.151999	-1.45315	0.146182	1
LOC100647415	2293.28	-0.21179	0.145804	-1.45257	0.146344	1
LOC100644068	94.6324	0.251868	0.173423	1.45233	0.146409	1
LOC100645580	431.595	0.208864	0.143823	1.45223	0.146438	1
LOC100647767	1438.52	0.153361	0.105615	1.45208	0.146479	1
LOC100647350	141.728	-0.229385	0.158018	-1.45164	0.146601	1
LOC100648983	2081.57	-0.156302	0.107676	-1.45159	0.146617	1
LOC100647200	4.07378	0.148188	0.102098	1.45143	0.146659	1
LOC100645419	3892.38	-0.207558	0.143066	-1.45079	0.146839	1
LOC100651101	89.3316	-0.252549	0.174144	-1.45023	0.146995	1
LOC100650718	167.344	-0.216343	0.149193	-1.45009	0.147034	1
LOC100646903	32.4663	-0.254997	0.175984	-1.44898	0.147342	1
LOC100647547	184.214	0.243659	0.168161	1.44897	0.147347	1
LOC100643012	144.095	-0.230361	0.159046	-1.44839	0.147509	1
LOC100647245	597.09	-0.169474	0.117062	-1.44773	0.147692	1
LOC100645370	1784.42	0.126097	0.0871219	1.44736	0.147795	1
LOC100646892	923.046	0.225289	0.15567	1.44721	0.147837	1
LOC100645624	350.625	0.17203	0.118933	1.44644	0.148052	1
LOC100642839	257.625	-0.219354	0.151745	-1.44554	0.148306	1
LOC100645143	744.014	0.196389	0.135865	1.44548	0.148324	1
LOC100644563	615.189	-0.217768	0.150736	-1.4447	0.148543	1
LOC100650058	40.3743	-0.131119	0.0907659	-1.44459	0.148574	1
LOC100649076	120.465	-0.215811	0.149485	-1.4437	0.148824	1
LOC100643707	16.4977	-0.249248	0.172731	-1.44298	0.149027	1
LOC100648214	2177.85	-0.174987	0.121347	-1.44204	0.149291	1
LOC100650542	330.717	0.241628	0.167569	1.44196	0.149313	1
LOC100652074	1824.17	0.155847	0.108108	1.44159	0.149417	1
LOC100649312	394.817	0.190446	0.132111	1.44156	0.149427	1
LOC100652277	397.382	-0.211603	0.146851	-1.44093	0.149604	1
LOC100648596	368.823	-0.192267	0.133444	-1.44081	0.149639	1
LOC100642649	292.735	0.194002	0.134653	1.44075	0.149655	1
LOC100649713	1251.31	-0.155431	0.107887	-1.44069	0.149673	1
LOC100642889	567.834	0.147911	0.102696	1.44028	0.149789	1
LOC105666125	132.45	-0.222734	0.154655	-1.4402	0.149812	1
LOC100645886	401.013	0.220669	0.153231	1.44011	0.149837	1
LOC100644011	140.2	-0.253316	0.175966	-1.43958	0.149988	1
LOC100650271	1136.09	-0.185643	0.128973	-1.43939	0.150039	1
LOC100650700	169.025	0.246984	0.171645	1.43893	0.150171	1
LOC100644123	600.44	-0.199425	0.138656	-1.43827	0.150357	1
LOC100643861	2.175	-0.130601	0.0908224	-1.43798	0.150439	1
LOC100642531	498.838	-0.177704	0.123604	-1.43768	0.150524	1
LOC100642852	256.186	0.228202	0.15874	1.43759	0.150552	1
LOC110120154	26.4362	-0.252882	0.175932	-1.43739	0.150608	1
LOC100646164	11.9245	0.19883	0.138341	1.43725	0.150648	1
LOC100651734	781.306	-0.167351	0.116442	-1.43721	0.150657	1
LOC100646342	10.1524	0.230592	0.160462	1.43705	0.150704	1
LOC100645335	3617.4	0.167746	0.116754	1.43675	0.150789	1
LOC100644014	247.093	-0.252736	0.175956	-1.43636	0.1509	1
LOC100648293	182.991	-0.228552	0.159233	-1.43534	0.151191	1
LOC100643000	17.411	-0.228375	0.159189	-1.43461	0.151398	1
LOC100646432	964.507	-0.195348	0.136197	-1.43431	0.151484	1
LOC100650521	1246.52	0.252321	0.175962	1.43395	0.151585	1
LOC100642261	2141.44	-0.211127	0.147289	-1.43342	0.151737	1
LOC100649500	470.187	0.199334	0.139066	1.43338	0.151749	1
LOC100646274	430.317	-0.155082	0.108199	-1.4333	0.151772	1
LOC100642934	1139.55	-0.23559	0.164428	-1.43279	0.151918	1
LOC100646048	27521.3	-0.217597	0.151976	-1.43179	0.152205	1
LOC105665671	298.155	-0.246233	0.171979	-1.43177	0.152211	1
LOC100644981	37.0455	0.250257	0.174795	1.43172	0.152224	1
LOC100648502	388.456	-0.146782	0.102529	-1.43162	0.152254	1
LOC100642419	789.442	-0.171586	0.119902	-1.43106	0.152413	1
LOC100643840	704.07	0.146717	0.10264	1.42943	0.15288	1
LOC100651931	10.2168	0.221413	0.154961	1.42883	0.153052	1
LOC100649764	441.425	0.180582	0.126386	1.42882	0.153055	1
LOC100644295	737.785	0.153348	0.107362	1.42833	0.153198	1
LOC100651760	161.9	0.206536	0.144684	1.4275	0.153436	1
LOC100651849	790.982	0.166835	0.116872	1.4275	0.153437	1
LOC105667179	424.9	0.161248	0.113004	1.42693	0.153601	1
LOC100649898	314.704	-0.226404	0.158667	-1.42692	0.153604	1
LOC100651425	237.624	-0.218672	0.15326	-1.4268	0.153638	1
LOC100648538	2098.75	-0.233958	0.164062	-1.42603	0.153859	1
LOC100647518	1848.51	0.185561	0.130171	1.42551	0.154009	1
LOC100643779	8.48328	-0.214746	0.150665	-1.42533	0.154063	1
LOC100648524	36.5702	0.25099	0.176112	1.42517	0.154108	1
LOC100651440	387.641	0.199088	0.139697	1.42514	0.154117	1
LOC100642844	2641.18	-0.19931	0.139856	-1.42511	0.154124	1
LOC105666150	68.9763	-0.244964	0.17193	-1.42479	0.154218	1
LOC100644467	334.598	0.207088	0.145438	1.42389	0.154478	1
LOC100644557	285.303	-0.236273	0.166026	-1.42311	0.154704	1
LOC105666875	68.3817	-0.249089	0.175044	-1.42301	0.154733	1
LOC100644622	353.329	0.181948	0.127888	1.42271	0.154821	1
LOC100645679	743.686	-0.200857	0.141226	-1.42224	0.154956	1
LOC100647167	50.5622	0.250649	0.176298	1.42173	0.155105	1
LOC105666872	103.661	-0.250626	0.176296	-1.42162	0.155138	1
LOC110120278	2.17593	-0.107056	0.0753197	-1.42136	0.155213	1
LOC100649598	377.036	-0.183363	0.129024	-1.42116	0.15527	1
LOC100651095	1048.66	-0.170448	0.119956	-1.42091	0.155342	1
LOC100649284	167.869	-0.242786	0.170908	-1.42056	0.155444	1
LOC100648547	3245.49	-0.222047	0.156409	-1.41966	0.155707	1
LOC100645585	26.9838	-0.239402	0.16888	-1.41759	0.156312	1
LOC100652168	166.703	0.207746	0.146585	1.41724	0.156414	1
LOC100643263	317.872	0.241514	0.170434	1.41705	0.156468	1
LOC105666350	478.705	-0.155028	0.109451	-1.41641	0.156655	1
LOC100646718	885.662	0.131971	0.0932008	1.41598	0.15678	1
LOC100647002	859.818	-0.200002	0.141265	-1.4158	0.156836	1
LOC100649876	507.639	0.217079	0.15337	1.41539	0.156954	1
LOC100645537	164.454	-0.210788	0.148956	-1.4151	0.15704	1
LOC100648881	417.447	0.182595	0.129047	1.41494	0.157085	1
LOC105665621	210.166	0.206126	0.145701	1.41473	0.157149	1
LOC110120039	323.271	-0.248523	0.175703	-1.41445	0.15723	1
LOC100650614	904.314	0.237893	0.16821	1.41426	0.157286	1
LOC100651778	82.6437	0.249213	0.17622	1.41422	0.157298	1
LOC100643719	648.562	0.161574	0.114253	1.41418	0.15731	1
LOC100647746	8806.01	-0.188898	0.133623	-1.41366	0.157461	1
LOC100644556	28.3731	-0.24597	0.174027	-1.4134	0.157538	1
LOC100642995	1329.7	-0.233954	0.16557	-1.41303	0.157648	1
LOC100650732	1968.34	-0.208652	0.147682	-1.41285	0.157699	1
LOC105666622	281.823	0.214638	0.151946	1.4126	0.157775	1
LOC100651089	677.086	-0.20552	0.145658	-1.41098	0.15825	1
LOC100650969	156.889	-0.202654	0.143696	-1.4103	0.158451	1
LOC100647739	10.8714	-0.221818	0.157363	-1.40959	0.15866	1
LOC100645266	447.973	-0.229252	0.162676	-1.40926	0.158759	1
LOC100644780	778.679	0.173486	0.123163	1.40859	0.158956	1
LOC100647198	85.3724	0.233696	0.165975	1.40802	0.159125	1
LOC110120015	15.7514	0.224264	0.159303	1.40778	0.159197	1
LOC100647725	1458.74	0.218325	0.155092	1.40772	0.159215	1
LOC100644788	620.475	0.230801	0.163996	1.40736	0.159322	1
LOC100648651	4682.5	-0.213931	0.152011	-1.40733	0.159328	1
LOC100647215	276.299	-0.229744	0.163266	-1.40718	0.159375	1
LOC100651123	476.074	0.197386	0.140284	1.40705	0.159414	1
LOC100645135	360.838	-0.242467	0.172329	-1.407	0.159427	1
LOC100648265	7.04367	0.133161	0.0946466	1.40692	0.15945	1
LOC100642972	2713.75	0.168082	0.119483	1.40674	0.159505	1
LOC105667088	2184.51	-0.244788	0.174022	-1.40665	0.159531	1
LOC100643828	158.036	-0.241811	0.172008	-1.40582	0.159779	1
LOC100650255	347.071	0.18616	0.132458	1.40542	0.159895	1
LOC100644473	3082.81	0.197618	0.140701	1.40452	0.160164	1
LOC100643533	116.302	0.228278	0.162567	1.40421	0.160257	1
LOC100644022	154.632	0.201395	0.143426	1.40417	0.160268	1
LOC100648365	42.936	0.239696	0.17078	1.40354	0.160457	1
LOC105666381	855.81	0.224652	0.16017	1.40259	0.16074	1
LOC105667075	25.4723	-0.247073	0.176194	-1.40228	0.160831	1
LOC110119498	733.164	0.190243	0.135688	1.40207	0.160895	1
LOC100651343	818.147	-0.222076	0.158394	-1.40205	0.160901	1
LOC100650302	1548.9	0.18469	0.131789	1.40141	0.161093	1
LOC100650334	12.1319	-0.237163	0.169341	-1.40051	0.161361	1
LOC100648934	3432.82	0.201094	0.143637	1.40001	0.161509	1
LOC100646700	369.596	-0.227938	0.162831	-1.39984	0.161561	1
LOC100645666	1598.67	0.161847	0.115622	1.3998	0.161574	1
LOC100649627	1004.13	-0.246682	0.176251	-1.39961	0.16163	1
LOC100647769	286.671	0.218053	0.155891	1.39875	0.161888	1
LOC105667109	9.67432	0.21952	0.156965	1.39853	0.161955	1
LOC100649143	319.591	0.191255	0.136768	1.39839	0.161996	1
LOC100645139	605.574	-0.224356	0.160447	-1.39832	0.162016	1
LOC100651700	188.179	-0.208613	0.149205	-1.39816	0.162065	1
LOC100645007	2942.32	-0.155732	0.111393	-1.39804	0.162102	1
LOC100650176	355.47	0.184868	0.13224	1.39797	0.162121	1
LOC100649380	92.5251	0.211856	0.151568	1.39776	0.162184	1
LOC100645209	1107.17	-0.178554	0.127761	-1.39756	0.162246	1
LOC100650226	160.36	0.19897	0.142413	1.39713	0.162373	1
LOC100648884	614.71	-0.237501	0.170006	-1.39702	0.162409	1
LOC100644396	578.588	-0.200962	0.143856	-1.39696	0.162425	1
LOC100652008	1500.34	-0.230389	0.16496	-1.39663	0.162523	1
LOC100644370	180.872	0.233659	0.167313	1.39654	0.162552	1
LOC100650444	246.416	-0.223272	0.15996	-1.39579	0.162776	1
LOC100651227	757.894	0.222513	0.159427	1.3957	0.162804	1
LOC100644858	369.35	-0.177167	0.12697	-1.39535	0.162912	1
LOC100645133	1079.27	-0.153511	0.110054	-1.39487	0.163056	1
LOC100651183	3.17497	-0.112742	0.0808502	-1.39446	0.16318	1
LOC100646327	1614.09	-0.243159	0.174382	-1.39441	0.163195	1
LOC100645303	359.33	-0.197382	0.141562	-1.39432	0.163222	1
LOC100647362	12.9383	0.208752	0.149727	1.39422	0.16325	1
LOC100643731	1031.23	-0.220575	0.158235	-1.39398	0.163325	1
LOC100651307	81.8941	0.214969	0.154243	1.3937	0.163409	1
LOC100643325	515.201	0.228783	0.164287	1.39258	0.163747	1
LOC105667063	5.33377	-0.180785	0.129823	-1.39255	0.163755	1
LOC100642979	675.15	0.212827	0.152848	1.39241	0.163798	1
LOC100650051	1955.68	0.21014	0.150934	1.39226	0.163842	1
LOC100643490	1179.02	-0.240701	0.172902	-1.39213	0.163884	1
LOC100648975	358.398	0.172947	0.124241	1.39203	0.163914	1
LOC100646496	75.6651	-0.224443	0.161403	-1.39057	0.164355	1
LOC100650651	205.31	-0.223127	0.160459	-1.39055	0.164361	1
LOC100645538	24.7949	0.244946	0.176181	1.39031	0.164434	1
LOC100642607	740.187	-0.169913	0.122222	-1.3902	0.164469	1
LOC110119152	70.9186	-0.216215	0.155535	-1.39014	0.164487	1
LOC105666342	4576.52	0.194697	0.14008	1.3899	0.164558	1
LOC100644175	1350.27	0.208056	0.149706	1.38977	0.164599	1
LOC100642700	587.859	0.206527	0.148606	1.38976	0.164601	1
LOC100651142	2387.63	-0.193881	0.139534	-1.38949	0.164684	1
LOC100648646	553.577	-0.171944	0.123754	-1.3894	0.16471	1
LOC100644271	2891.34	0.214593	0.154539	1.38861	0.164953	1
LOC100648590	0.982429	0.0830324	0.0598132	1.3882	0.165078	1
LOC100646806	603.734	-0.186834	0.134624	-1.38781	0.165193	1
LOC100650641	177.756	-0.207921	0.149832	-1.38769	0.165231	1
LOC110119414	92.1528	-0.238861	0.172191	-1.38718	0.165385	1
LOC100645458	342.646	-0.22004	0.158632	-1.38711	0.165409	1
LOC100650731	238.058	0.185907	0.134032	1.38703	0.165431	1
LOC100644393	744.107	-0.177617	0.128057	-1.38701	0.165437	1
LOC100647508	1345.4	0.220224	0.158796	1.38684	0.165491	1
LOC100643497	262.964	0.19942	0.143802	1.38677	0.165513	1
LOC100647158	10826.4	-0.197041	0.1421	-1.38663	0.165555	1
LOC100645032	1.43061	0.107239	0.0773446	1.38651	0.165591	1
LOC100642579	2636.88	-0.192804	0.139081	-1.38627	0.165664	1
LOC100643271	440.992	0.150515	0.108579	1.38623	0.165678	1
LOC105666980	1.16829	-0.103936	0.0750342	-1.38519	0.165995	1
LOC105665977	38.6698	0.222133	0.160369	1.38513	0.166011	1
LOC110120215	169.875	0.24389	0.176147	1.38458	0.166181	1
LOC100645936	862.253	-0.24144	0.174413	-1.3843	0.166267	1
LOC100646243	14.8451	0.21434	0.154852	1.38416	0.16631	1
LOC105667062	11.6171	-0.211587	0.152886	-1.38395	0.166373	1
LOC100647257	13.9484	0.22606	0.163361	1.38381	0.166417	1
LOC100647965	387.14	-0.152788	0.110433	-1.38354	0.1665	1
LOC100642253	139.252	0.213141	0.154075	1.38335	0.166557	1
LOC100643039	495.904	0.148914	0.107681	1.38291	0.166691	1
LOC100648416	837.891	0.200473	0.14504	1.38219	0.166912	1
LOC100652122	277.163	-0.195526	0.141464	-1.38216	0.166923	1
LOC100648776	2483.22	-0.17216	0.124572	-1.38201	0.166968	1
LOC105666346	462.461	0.187247	0.135489	1.382	0.166971	1
LOC105666438	30.7391	-0.24209	0.175188	-1.38189	0.167007	1
LOC100648992	87.1295	0.240793	0.174295	1.38153	0.167117	1
LOC100647955	83.4299	-0.238338	0.172529	-1.38144	0.167145	1
LOC100643875	5.62714	-0.187534	0.135768	-1.38128	0.167192	1
LOC100649575	238.789	0.178298	0.129159	1.38046	0.167446	1
LOC100644848	1176.33	-0.208516	0.151094	-1.38004	0.167574	1
LOC100648952	438.141	-0.173049	0.125395	-1.38003	0.167577	1
LOC100650387	907.967	-0.199067	0.14425	-1.38001	0.167583	1
LOC100644698	207.687	-0.241118	0.174758	-1.37972	0.167672	1
LOC100649992	103.693	0.220123	0.159546	1.37968	0.167686	1
LOC100646769	266.506	-0.170135	0.123335	-1.37945	0.167755	1
LOC100649916	1123.85	-0.203775	0.147778	-1.37893	0.167917	1
LOC100651429	2438.57	-0.218486	0.158477	-1.37866	0.167998	1
LOC100645814	218.369	-0.24115	0.174926	-1.37858	0.168025	1
LOC100648485	1383.79	-0.184776	0.134039	-1.37852	0.168043	1
LOC100651362	874.218	0.212195	0.153955	1.37829	0.168113	1
LOC100642781	17425.8	0.126659	0.0918965	1.37828	0.168118	1
LOC100642339	2271.09	-0.224199	0.162754	-1.37754	0.168346	1
LOC100643161	273.441	-0.170023	0.123488	-1.37684	0.168562	1
LOC100643871	127012	0.231456	0.168148	1.3765	0.168666	1
LOC100645134	494.175	0.224337	0.162998	1.37632	0.168723	1
LOC100646015	260.971	0.238054	0.173048	1.37565	0.16893	1
LOC105666796	11.5578	-0.147593	0.107314	-1.37534	0.169027	1
LOC100646495	1809.19	-0.190173	0.1383	-1.37508	0.169107	1
LOC100645646	63.0319	0.238275	0.173285	1.37505	0.169117	1
LOC100650006	421.187	0.164088	0.119337	1.375	0.169131	1
LOC100651862	1572.99	-0.185458	0.134903	-1.37475	0.169209	1
LOC100649860	184.147	0.187102	0.136144	1.37429	0.169351	1
LOC100647085	147.212	0.241712	0.175903	1.37412	0.169404	1
LOC100643431	367.194	-0.150893	0.109868	-1.3734	0.169628	1
LOC100647133	4977.68	-0.21958	0.159887	-1.37334	0.169646	1
LOC100650529	329.288	-0.1979	0.144123	-1.37313	0.169711	1
LOC105665757	917.083	-0.177075	0.128993	-1.37275	0.16983	1
LOC100645927	4.25092	-0.16946	0.123525	-1.37187	0.170105	1
LOC100646704	655.598	0.190182	0.138661	1.37156	0.1702	1
LOC100652120	40.2713	-0.236463	0.172467	-1.37107	0.170354	1
LOC100643887	3281.42	-0.214557	0.156616	-1.36996	0.170701	1
LOC100644479	284.364	0.217675	0.158921	1.3697	0.17078	1
LOC100648113	501.427	-0.224478	0.163957	-1.36912	0.170961	1
LOC100647522	994.216	-0.165898	0.121175	-1.36907	0.170977	1
LOC100651958	712.551	0.170033	0.1242	1.36902	0.170992	1
LOC100650849	685.933	-0.181561	0.132733	-1.36786	0.171355	1
LOC100646633	1.36257	-0.107156	0.0783435	-1.36778	0.171382	1
LOC100646117	2.39571	0.114505	0.0837548	1.36715	0.17158	1
LOC100645274	1415.73	0.198211	0.145049	1.36651	0.171778	1
LOC105665794	258.086	-0.173398	0.126922	-1.36618	0.171884	1
LOC100645675	229.229	0.179059	0.131069	1.36615	0.171891	1
LOC100648418	39.9127	0.240753	0.1763	1.36559	0.172069	1
LOC100646098	10.3122	0.182083	0.133405	1.36489	0.172288	1
LOC105666792	2.28217	-0.0806952	0.0591383	-1.36452	0.172405	1
LOC100652268	43.8004	0.198944	0.145853	1.36401	0.172564	1
LOC100648923	3267.09	-0.145162	0.106522	-1.36274	0.172964	1
LOC100648226	197.688	-0.229381	0.168383	-1.36226	0.173116	1
LOC100644066	105.466	0.238768	0.17528	1.36221	0.173133	1
LOC100645271	310.807	-0.18155	0.133288	-1.36209	0.17317	1
LOC100648865	1123.78	0.171053	0.125588	1.36201	0.173194	1
LOC100642283	324.309	0.176013	0.129244	1.36187	0.173239	1
LOC100648481	2522.96	-0.186094	0.13666	-1.36173	0.173283	1
LOC100648099	58.9495	-0.229797	0.168778	-1.36153	0.173346	1
LOC100643774	156.786	-0.20478	0.150409	-1.36149	0.17336	1
LOC105666966	24.2321	-0.23227	0.170608	-1.36142	0.17338	1
LOC100646561	85.0986	-0.230079	0.169049	-1.36102	0.173508	1
LOC100643006	168.709	0.208747	0.153413	1.36069	0.173612	1
LOC105665959	98.8467	-0.226662	0.166579	-1.36069	0.173612	1
LOC100652267	25.0395	-0.223487	0.164314	-1.36012	0.173792	1
LOC100647894	3972.57	0.180805	0.132987	1.35957	0.173966	1
LOC100643535	944.312	-0.179274	0.131868	-1.3595	0.17399	1
LOC105666158	40.6129	0.23765	0.174987	1.3581	0.174431	1
LOC100649435	367.078	-0.201488	0.148383	-1.3579	0.174496	1
LOC100644052	130.364	-0.237627	0.175108	-1.35703	0.174771	1
LOC100647033	107.775	0.224064	0.165197	1.35634	0.17499	1
LOC100644646	2165.9	0.169548	0.125085	1.35547	0.175269	1
LOC100650706	432.233	0.186086	0.137291	1.35541	0.175287	1
LOC100642291	732.178	0.191746	0.141495	1.35514	0.175373	1
LOC100650438	727.66	-0.181111	0.133648	-1.35514	0.175374	1
LOC100642483	1719.78	-0.220797	0.163046	-1.3542	0.175672	1
LOC100647500	472.477	0.196817	0.14534	1.35418	0.175679	1
LOC105666027	601.463	0.162246	0.119821	1.35407	0.175714	1
LOC105666138	593.514	0.237077	0.175097	1.35397	0.175745	1
LOC100644263	68.7962	0.229026	0.169151	1.35397	0.175745	1
LOC100642590	252.743	0.222915	0.164684	1.35359	0.175867	1
LOC100644470	200.296	-0.17262	0.127537	-1.3535	0.175897	1
LOC100649499	291.026	-0.207631	0.153406	-1.35348	0.175904	1
LOC100651531	59.6197	-0.236935	0.175065	-1.35341	0.175926	1
LOC100649671	30.2442	0.234399	0.173215	1.35323	0.175983	1
LOC100646159	173.013	0.192098	0.141977	1.35302	0.17605	1
LOC100644760	974.548	-0.162932	0.120465	-1.35253	0.176207	1
LOC100644247	298.583	-0.181356	0.134113	-1.35226	0.176291	1
LOC100646282	102.188	0.237853	0.175916	1.35209	0.176348	1
LOC100643155	693.722	0.166068	0.122827	1.35205	0.176358	1
LOC100652296	129.323	0.187336	0.138664	1.35101	0.176694	1
LOC100649698	572.116	-0.179184	0.13264	-1.3509	0.176727	1
LOC100648894	1773.64	-0.205705	0.152371	-1.35003	0.177006	1
LOC100650727	176.434	0.192439	0.142574	1.34975	0.177097	1
LOC110119316	1.4231	0.0887382	0.0657485	1.34966	0.177124	1
LOC100642697	451.989	-0.144318	0.106951	-1.34938	0.177214	1
LOC100649918	260.316	0.167241	0.123954	1.34923	0.177264	1
LOC100652254	1358.75	0.207117	0.153521	1.34911	0.1773	1
LOC100643858	5.80547	-0.163961	0.12154	-1.34902	0.177329	1
LOC100648069	544.092	-0.236571	0.175376	-1.34893	0.177358	1
LOC100646487	40.3896	0.237727	0.176318	1.34829	0.177566	1
LOC100642999	74.1284	0.226978	0.168352	1.34823	0.177583	1
LOC100645818	4335.03	0.175683	0.130521	1.34602	0.178298	1
LOC100645887	13.6586	0.220071	0.163512	1.34591	0.178333	1
LOC100650356	253.586	0.20075	0.149168	1.34579	0.17837	1
LOC100644366	39.8615	0.212379	0.157936	1.34471	0.178718	1
LOC105666002	33.4115	0.235989	0.175506	1.34462	0.178747	1
LOC100642753	678.295	0.185725	0.13821	1.34378	0.179018	1
LOC100644751	86.6532	-0.210168	0.156416	-1.34365	0.179062	1
LOC100646750	752.591	0.151122	0.112503	1.34327	0.179183	1
LOC100647206	391.973	-0.190465	0.141812	-1.34308	0.179244	1
LOC100643033	1511.22	-0.213395	0.158968	-1.34237	0.179476	1
LOC100649631	271.825	0.170287	0.126876	1.34216	0.179545	1
LOC100645374	1275.66	-0.172966	0.12888	-1.34207	0.179572	1
LOC100652314	286.287	-0.155966	0.116258	-1.34155	0.179743	1
LOC100643217	417.259	-0.234595	0.174895	-1.34135	0.179807	1
LOC100647796	2104.46	-0.200116	0.149231	-1.34098	0.179927	1
LOC100652262	6955.43	-0.194434	0.14501	-1.34083	0.179976	1
LOC100650621	124.319	0.231667	0.172861	1.34019	0.180183	1
LOC100642512	38.6785	-0.233945	0.174638	-1.3396	0.180376	1
LOC100642849	387.61	0.195172	0.145714	1.33942	0.180433	1
LOC100646622	136.519	0.177495	0.132552	1.33906	0.180552	1
LOC105666807	7.40688	0.121519	0.0907705	1.33875	0.180652	1
LOC100642702	189.933	0.226384	0.169105	1.33872	0.180663	1
LOC100650589	229.561	-0.205923	0.153882	-1.33819	0.180835	1
LOC100650886	1433.83	0.179352	0.134071	1.33774	0.18098	1
LOC100651716	339.321	-0.181715	0.135875	-1.33737	0.181102	1
LOC100643580	1121.37	-0.178954	0.133862	-1.33685	0.18127	1
LOC100647181	1076.77	0.207417	0.155154	1.33685	0.181272	1
LOC110119872	19.3891	-0.231976	0.173549	-1.33666	0.181333	1
LOC100647662	2857.4	-0.218988	0.163873	-1.33633	0.181443	1
LOC100642539	64.7894	0.228564	0.171128	1.33563	0.181671	1
LOC100652170	321.06	-0.232019	0.173751	-1.33536	0.18176	1
LOC100643559	3004.85	-0.157557	0.118037	-1.33481	0.181937	1
LOC105666018	7.07464	0.198107	0.148451	1.3345	0.18204	1
LOC100631066	4441.32	0.171959	0.129007	1.33293	0.182553	1
LOC100647897	61.9941	-0.218797	0.16417	-1.33275	0.182615	1
LOC100643978	392.475	0.150442	0.112883	1.33273	0.18262	1
LOC100647281	101.66	-0.225318	0.169148	-1.33207	0.182837	1
LOC100644731	16.2098	0.224712	0.168787	1.33133	0.183079	1
LOC100651353	208.787	-0.211279	0.15871	-1.33123	0.183114	1
LOC100648266	2862.69	-0.173047	0.13	-1.33113	0.183145	1
LOC100652144	55.0701	-0.232406	0.174593	-1.33113	0.183147	1
LOC100651360	2.51749	-0.134323	0.100956	-1.33051	0.18335	1
LOC100644709	702.213	-0.171773	0.129114	-1.3304	0.183387	1
LOC100644278	264.929	0.226873	0.170539	1.33032	0.183411	1
LOC110119661	3.78634	-0.157971	0.118754	-1.33024	0.18344	1
LOC100644369	32293	0.212842	0.160035	1.32997	0.183528	1
LOC100643300	517.364	-0.234256	0.176262	-1.32903	0.18384	1
LOC100643102	273.13	-0.164587	0.123852	-1.3289	0.18388	1
LOC100644917	72.8361	-0.224253	0.168761	-1.32882	0.183906	1
LOC105665768	548.728	0.140596	0.105813	1.32871	0.183943	1
LOC100652039	651.815	-0.20305	0.152853	-1.3284	0.184047	1
LOC100648013	131.203	0.202215	0.152231	1.32834	0.184065	1
LOC100644051	1635.68	-0.149776	0.112772	-1.32814	0.184133	1
LOC100649561	634.673	-0.19023	0.143232	-1.32812	0.184138	1
LOC100645459	1378.18	-0.228403	0.172004	-1.32789	0.184214	1
LOC100651890	182.756	0.206062	0.155229	1.32747	0.184353	1
LOC100649988	4657.14	-0.159833	0.120411	-1.32739	0.184381	1
LOC100644705	256.432	-0.2104	0.158522	-1.32726	0.184423	1
LOC100648143	258.788	0.172111	0.129699	1.32701	0.184505	1
LOC100651294	339.964	0.196834	0.148343	1.32688	0.184548	1
LOC100652251	295.164	-0.233721	0.176168	-1.3267	0.184608	1
fem	471.376	-0.215572	0.162573	-1.326	0.184838	1
LOC100649115	123.956	-0.232737	0.175684	-1.32475	0.185255	1
LOC100652162	1731.82	0.158805	0.119918	1.32429	0.185408	1
LOC100648233	31.6148	-0.201704	0.152321	-1.32421	0.185434	1
LOC105666333	24.0575	0.226462	0.171017	1.32421	0.185434	1
LOC100650888	383.341	0.220273	0.166343	1.32421	0.185434	1
LOC100651506	297.571	0.205774	0.15545	1.32373	0.185593	1
LOC100652078	45.1031	-0.233291	0.176265	-1.32352	0.185661	1
LOC100645499	422.445	0.2142	0.161929	1.32281	0.1859	1
LOC105667121	358.185	-0.185222	0.140132	-1.32177	0.186246	1
LOC100643005	328.86	0.183782	0.139054	1.32166	0.186283	1
LOC100645908	126.605	0.207842	0.157291	1.32139	0.186373	1
LOC100647502	138.372	-0.230267	0.17432	-1.32095	0.186518	1
LOC100642278	219.943	-0.194037	0.146902	-1.32086	0.186549	1
LOC100647994	691.768	-0.15971	0.120946	-1.32051	0.186666	1
LOC100643563	12.1056	-0.198848	0.150591	-1.32045	0.186685	1
LOC100650350	451.467	0.213496	0.161692	1.32039	0.186704	1
LOC100650278	219.416	0.181274	0.137308	1.3202	0.186768	1
LOC100652017	128.073	0.209815	0.158939	1.3201	0.186803	1
LOC100646018	603.212	-0.168867	0.127931	-1.31999	0.186837	1
LOC100651712	1271.45	0.156803	0.118803	1.31985	0.186885	1
LOC100642560	259.716	0.200033	0.151583	1.31962	0.186961	1
LOC100650962	1003.05	-0.232038	0.175873	-1.31935	0.187052	1
LOC100649490	2283.45	0.180653	0.136927	1.31934	0.187057	1
LOC100647063	52.3508	-0.222567	0.168704	-1.31928	0.187076	1
LOC100650774	257.392	0.174176	0.132075	1.31877	0.187246	1
LOC100642881	535.569	0.190471	0.144524	1.31792	0.187531	1
LOC100644235	62.8425	0.232307	0.176294	1.31773	0.187595	1
LOC100644995	462.356	0.184029	0.139658	1.31771	0.187602	1
LOC100646091	738.892	0.146881	0.111468	1.3177	0.187604	1
LOC100643060	2534.17	-0.138768	0.105321	-1.31757	0.187648	1
LOC100642272	3341.99	-0.186495	0.14158	-1.31724	0.187758	1
LOC100644711	406.27	0.199996	0.151903	1.3166	0.187972	1
LOC100644724	326.287	0.161218	0.122461	1.31649	0.188011	1
LOC105666762	849.909	-0.231967	0.176312	-1.31567	0.188286	1
LOC100647018	109.143	-0.231811	0.176198	-1.31563	0.188298	1
LOC105666965	15.6819	-0.201067	0.152904	-1.31499	0.188514	1
LOC100644444	4184.71	-0.214761	0.163327	-1.31491	0.18854	1
LOC100647541	218.989	0.198039	0.150626	1.31478	0.188585	1
LOC100643931	22.1045	0.231753	0.176313	1.31444	0.188698	1
LOC110119497	1.7216	0.112963	0.085941	1.31442	0.188704	1
LOC100648521	1786.38	-0.176731	0.134469	-1.31429	0.18875	1
LOC105665924	182.734	0.204242	0.15544	1.31396	0.188859	1
LOC100650941	21.2846	0.225434	0.171599	1.31373	0.188938	1
LOC100644819	682.026	0.170317	0.129703	1.31313	0.18914	1
LOC100648688	275.464	-0.196438	0.149644	-1.3127	0.189284	1
LOC100649609	504.849	0.178203	0.13582	1.31206	0.189501	1
LOC105666737	101.891	-0.218789	0.166755	-1.31203	0.189509	1
LOC100643052	72.7246	0.229503	0.174984	1.31157	0.189665	1
LOC100649848	189.347	0.218722	0.166774	1.31149	0.189693	1
LOC100648133	3.19488	-0.131234	0.10011	-1.31089	0.189894	1
LOC100645658	8844.91	0.190449	0.14531	1.31063	0.189982	1
LOC100643438	2684.57	-0.217138	0.165686	-1.31054	0.190012	1
LOC100645376	5643.97	-0.187946	0.143473	-1.30997	0.190204	1
LOC100644453	7.90017	-0.153808	0.117423	-1.30987	0.19024	1
LOC100645384	3991.3	0.196779	0.150229	1.30986	0.190243	1
LOC100648130	554.139	0.181038	0.13834	1.30865	0.190652	1
LOC100642945	71.2885	-0.230706	0.176317	-1.30847	0.190713	1
LOC100645904	269.634	0.229832	0.175668	1.30833	0.190763	1
LOC100650725	79.664	0.220662	0.168668	1.30826	0.190785	1
LOC100649807	177.359	-0.22392	0.171203	-1.30792	0.1909	1
LOC100643401	594.359	-0.171287	0.131022	-1.30731	0.191108	1
LOC100643558	20.1571	-0.229615	0.175669	-1.30709	0.191183	1
LOC100642466	83.8256	0.230194	0.176132	1.30694	0.191232	1
LOC100642390	2440.63	-0.153335	0.117361	-1.30653	0.191372	1
LOC100648231	70.816	0.230049	0.17617	1.30583	0.191609	1
LOC100643149	1086.66	-0.153779	0.117792	-1.30552	0.191717	1
LOC100650874	3096.75	-0.215113	0.164775	-1.3055	0.191724	1
LOC100649746	2527.52	-0.187636	0.14375	-1.3053	0.191792	1
LOC100651133	709.065	-0.159548	0.122287	-1.3047	0.191994	1
LOC100647444	5.42355	0.149778	0.114816	1.3045	0.192063	1
LOC100642381	1096.86	0.145812	0.111824	1.30394	0.192253	1
LOC100648164	227.351	0.227949	0.174857	1.30364	0.192357	1
LOC100648374	299.614	-0.175551	0.134664	-1.30362	0.192362	1
LOC100650234	54.1987	0.225965	0.173418	1.30301	0.192572	1
LOC100644060	185.934	-0.208468	0.159994	-1.30298	0.192582	1
LOC100648075	61.541	0.210549	0.161608	1.30284	0.192629	1
LOC100642384	222.106	0.189745	0.14568	1.30248	0.192754	1
LOC100647880	920.027	-0.173783	0.133445	-1.30228	0.19282	1
LOC100642324	10.6056	-0.16425	0.126146	-1.30207	0.192893	1
LOC100647528	5047.94	-0.197402	0.151644	-1.30175	0.193002	1
LOC100645453	588.749	0.183742	0.141171	1.30156	0.193068	1
LOC100647015	611.164	-0.153616	0.118029	-1.30151	0.193084	1
LOC100652027	1263	0.148326	0.114012	1.30097	0.193269	1
LOC105666556	14.1339	0.201838	0.155217	1.30036	0.193478	1
LOC100647318	190.446	0.176717	0.135917	1.30018	0.193539	1
LOC100648545	393.915	-0.204119	0.156999	-1.30013	0.193557	1
LOC100648025	5.66385	0.180854	0.139145	1.29975	0.193687	1
LOC105666763	131.065	-0.210824	0.162233	-1.29951	0.193768	1
LOC100642563	103.493	0.209623	0.161332	1.29933	0.193831	1
LOC100652184	3183.78	0.178814	0.137675	1.29881	0.194009	1
LOC100651960	1163.8	0.152111	0.117133	1.29862	0.194074	1
LOC100642400	60.4311	-0.227187	0.174998	-1.29823	0.19421	1
LOC100642745	26.8258	0.199843	0.153937	1.29822	0.194213	1
LOC100647869	289.288	0.172526	0.132947	1.29771	0.194387	1
LOC100642421	189.024	-0.206222	0.158929	-1.29757	0.194436	1
LOC100644945	583.298	-0.179088	0.138085	-1.29694	0.194652	1
LOC100649903	464.792	0.149842	0.115555	1.29672	0.194727	1
LOC100651200	624.997	0.195197	0.150534	1.2967	0.194734	1
LOC100652286	332.508	0.211889	0.163418	1.29661	0.194766	1
LOC100648174	18.1183	0.212002	0.163524	1.29646	0.194816	1
LOC100645713	673.089	0.191664	0.147843	1.2964	0.194837	1
LOC100649533	2.00165	-0.0473657	0.0365573	-1.29566	0.195094	1
LOC100652298	3368.01	-0.155831	0.120284	-1.29552	0.19514	1
LOC100643955	119.753	-0.224449	0.173268	-1.29539	0.195187	1
LOC100645097	626.225	0.193726	0.149551	1.29538	0.195189	1
LOC100644832	3165.32	0.16407	0.126666	1.29529	0.195219	1
LOC100650062	115.572	-0.186911	0.144317	-1.29514	0.195272	1
LOC100644759	254.796	0.160491	0.123949	1.29482	0.195383	1
LOC105666827	79.0663	-0.226231	0.174846	-1.29388	0.195705	1
LOC100644502	831.968	0.192415	0.148723	1.29378	0.19574	1
LOC100646037	1327.62	-0.209803	0.162193	-1.29354	0.195826	1
LOC100645417	401.66	-0.228005	0.176317	-1.29315	0.195959	1
LOC100646566	59.0865	-0.226821	0.175448	-1.29281	0.196076	1
LOC100644187	2548	0.18861	0.145894	1.29278	0.196087	1
LOC100642204	245.732	0.180482	0.139635	1.29253	0.196174	1
LOC100651384	141.194	0.199608	0.15448	1.29213	0.196314	1
LOC100643668	67.3889	0.20973	0.162314	1.29212	0.196315	1
LOC100646170	283.882	0.1542	0.119344	1.29206	0.196336	1
LOC100643334	1476.28	-0.133051	0.103002	-1.29173	0.19645	1
LOC100644173	979.788	0.134593	0.104245	1.29112	0.196663	1
LOC100651598	410.144	0.155277	0.12028	1.29096	0.196719	1
VSP	1391.32	-0.187973	0.145649	-1.29059	0.196847	1
LOC100651802	417.251	0.16543	0.128274	1.28967	0.197167	1
LOC100648531	98.1197	0.223995	0.173849	1.28845	0.19759	1
LOC100646322	545.849	0.176428	0.137008	1.28772	0.197843	1
LOC100644253	608.285	-0.134637	0.10458	-1.28741	0.197952	1
LOC100649851	2591.42	0.197653	0.153615	1.28668	0.198204	1
LOC105666630	261.388	-0.201208	0.156527	-1.28545	0.198634	1
LOC100647951	785.745	-0.196667	0.153029	-1.28516	0.198737	1
LOC100643028	2209.17	0.182252	0.141845	1.28486	0.19884	1
LOC100644519	516.948	0.172741	0.134518	1.28415	0.199089	1
LOC100645348	381.231	-0.195515	0.152267	-1.28403	0.199131	1
LOC110120033	5.60008	0.179108	0.139492	1.284	0.199142	1
LOC100650341	1314.58	-0.166237	0.129479	-1.28389	0.199179	1
LOC100648647	205.285	-0.19722	0.153684	-1.28328	0.199394	1
LOC100646701	2854.76	-0.142323	0.110906	-1.28328	0.199395	1
LOC105667128	62.1992	0.224591	0.175021	1.28323	0.199412	1
LOC100643930	202.097	0.199911	0.155827	1.2829	0.199526	1
LOC100648393	423.575	-0.208638	0.162741	-1.28202	0.199835	1
LOC100645695	4079.89	0.198381	0.154794	1.28158	0.199989	1
LOC100646494	220.236	-0.184665	0.144123	-1.2813	0.200089	1
LOC100651222	251.246	0.179612	0.140208	1.28104	0.200181	1
LOC100643882	769.1	-0.174499	0.136224	-1.28098	0.200202	1
LOC110119580	138.234	-0.205366	0.160323	-1.28095	0.20021	1
LOC100651258	713.326	-0.125977	0.0983651	-1.2807	0.200298	1
LOC100644628	147.953	-0.200127	0.156297	-1.28043	0.200394	1
LOC100643859	147.827	0.201062	0.157078	1.28001	0.200541	1
LOC100649387	269.549	-0.209244	0.163504	-1.27975	0.200633	1
LOC100651566	1120.51	0.150108	0.117318	1.27949	0.200723	1
LOC100652012	1930.34	0.189007	0.147737	1.27935	0.200774	1
LOC110119693	9.61193	0.170282	0.133171	1.27867	0.201014	1
LOC100652092	361.889	0.181919	0.142289	1.27852	0.201068	1
LOC100648206	278.676	-0.178698	0.139886	-1.27745	0.201443	1
LOC100648317	169.176	0.20333	0.159209	1.27713	0.201555	1
LOC100646963	543.454	-0.177668	0.139135	-1.27694	0.201622	1
LOC110119645	1.48123	-0.0948507	0.0742988	-1.27661	0.201739	1
LOC100647975	356.307	0.219812	0.172234	1.27624	0.201871	1
LOC100649199	243.199	-0.174332	0.1366	-1.27622	0.201879	1
LOC100647667	707.568	-0.204865	0.160546	-1.27605	0.201939	1
LOC100643743	2787	0.207316	0.162476	1.27598	0.201963	1
LOC100644416	144.9	-0.180059	0.141155	-1.27562	0.202092	1
LOC100643358	349.185	0.197584	0.154911	1.27547	0.202142	1
LOC100650872	2450.54	-0.161032	0.126282	-1.27518	0.202246	1
LOC100646002	238.117	-0.203915	0.159956	-1.27482	0.202374	1
LOC100650771	175.154	0.213765	0.167723	1.27451	0.202483	1
LOC100647855	142.991	-0.223345	0.175285	-1.27418	0.202599	1
LOC100644920	1752.52	0.218113	0.171199	1.27403	0.202652	1
LOC100648903	389.872	-0.18891	0.148346	-1.27344	0.20286	1
LOC100648248	470.378	0.133551	0.104882	1.27334	0.202898	1
LOC110120187	9.6194	-0.172945	0.135827	-1.27327	0.202921	1
LOC100647021	332.444	-0.153444	0.120607	-1.27227	0.203278	1
LOC100645668	769.88	0.188042	0.147823	1.27207	0.203349	1
LOC100646263	559.149	0.191176	0.150366	1.27141	0.203583	1
LOC100648571	204.953	0.193439	0.152325	1.26991	0.204116	1
LOC100649833	588.328	-0.208518	0.16425	-1.26952	0.204256	1
LOC100642870	415.809	0.193232	0.152322	1.26857	0.204593	1
LOC100647800	53.9819	0.221165	0.174343	1.26856	0.204596	1
LOC100646787	142.316	-0.222902	0.175796	-1.26796	0.204813	1
LOC100650076	1758.58	0.169499	0.133682	1.26793	0.204822	1
LOC100649841	61.5058	0.214348	0.169064	1.26785	0.20485	1
LOC100643014	160.972	-0.201062	0.158722	-1.26676	0.205242	1
LOC100646852	843.291	0.188778	0.149031	1.26671	0.20526	1
LOC100631073	176.217	-0.20622	0.162867	-1.26619	0.205445	1
LOC100647510	423.489	-0.156015	0.123259	-1.26575	0.205604	1
LOC100644319	885.233	-0.215953	0.170629	-1.26563	0.205646	1
LOC100646082	262.964	-0.154443	0.12206	-1.2653	0.205763	1
LOC100645008	359.599	-0.169645	0.134088	-1.26518	0.205808	1
LOC100645429	106.664	-0.212291	0.167862	-1.26468	0.205988	1
LOC100648125	35.5948	-0.222562	0.175995	-1.2646	0.206017	1
LOC100651310	259.051	0.15758	0.12464	1.26428	0.20613	1
LOC100649060	80.8021	-0.213497	0.168877	-1.26422	0.20615	1
LOC100643578	1345.1	-0.171779	0.135914	-1.26388	0.206274	1
LOC100646294	498.987	0.195739	0.154896	1.26368	0.206345	1
LOC100647269	1562.46	0.213107	0.168674	1.26343	0.206436	1
LOC105666830	1205.37	-0.199837	0.158242	-1.26286	0.20664	1
LOC100643351	533.735	0.188867	0.149571	1.26272	0.206688	1
LOC100643226	227.833	-0.166291	0.131724	-1.26243	0.206795	1
LOC100645389	2036	-0.167048	0.132357	-1.2621	0.206912	1
LOC100646133	316.159	0.186551	0.147844	1.26182	0.207015	1
LOC100643160	5.58153	0.169252	0.134141	1.26175	0.207039	1
LOC100646939	197.861	-0.179757	0.142475	-1.26168	0.207065	1
LOC100644988	1549.96	-0.142984	0.113373	-1.26118	0.207243	1
LOC100650199	851.217	-0.180797	0.143397	-1.26082	0.207375	1
LOC100642983	670.215	-0.201834	0.160125	-1.26048	0.207497	1
LOC100650369	318.964	0.221237	0.175642	1.25959	0.207816	1
LOC105666549	4.0392	0.151475	0.120321	1.25892	0.208057	1
LOC100643096	455.062	-0.166922	0.132629	-1.25856	0.20819	1
LOC100648308	350.251	-0.216764	0.172269	-1.25829	0.208287	1
LOC100642535	300.903	0.184185	0.146389	1.25819	0.208324	1
LOC100643367	339.215	-0.148034	0.117718	-1.25753	0.208562	1
LOC100648656	442.309	0.194549	0.15476	1.2571	0.208717	1
LOC105666628	0.852038	-0.0798728	0.0635477	-1.25689	0.208792	1
LOC105667055	0.616246	-0.0654663	0.0520976	-1.25661	0.208896	1
LOC105666721	217.574	0.190842	0.151884	1.25649	0.208938	1
LOC100644814	946.406	-0.218868	0.17419	-1.25649	0.208938	1
LOC100642498	725.988	-0.169093	0.134589	-1.25637	0.208984	1
LOC100648506	7149.35	-0.147983	0.117818	-1.25603	0.209106	1
LOC110119293	150.284	0.207589	0.165276	1.25601	0.209112	1
LOC100647566	11942.9	-0.151216	0.120411	-1.25582	0.20918	1
LOC100646726	315.961	0.210783	0.167859	1.25572	0.209219	1
LOC100652029	94.1038	-0.184807	0.147201	-1.25548	0.209306	1
LOC100650586	438.963	-0.151692	0.120832	-1.2554	0.209335	1
LOC100650497	58.4608	-0.215669	0.171803	-1.25533	0.209359	1
LOC100650449	337.861	0.179535	0.143029	1.25524	0.209392	1
LOC100645130	1706.6	-0.180794	0.144034	-1.25522	0.209398	1
LOC100651325	6.47568	0.16744	0.133402	1.25515	0.209423	1
LOC100642260	341.549	-0.158823	0.126559	-1.25493	0.209503	1
LOC105665927	257.572	0.197409	0.157332	1.25472	0.209579	1
LOC100648926	573.448	-0.130354	0.103908	-1.25452	0.209655	1
LOC100647328	342.53	0.176386	0.140617	1.25437	0.209708	1
LOC100644446	605.595	0.148285	0.118258	1.25391	0.209875	1
LOC100650649	569.277	-0.190054	0.151595	-1.2537	0.209952	1
LOC100644062	409.136	0.182598	0.14566	1.25359	0.209991	1
LOC100644899	716.56	-0.208898	0.166651	-1.25351	0.210022	1
LOC100646332	5.76514	-0.16777	0.133855	-1.25338	0.210068	1
LOC100644302	513.733	0.175583	0.140146	1.25286	0.210257	1
LOC100645707	104.378	0.185943	0.148603	1.25128	0.210833	1
LOC105666130	33.4777	0.220559	0.176306	1.251	0.210934	1
LOC100644461	2.75485	0.100028	0.0799861	1.25057	0.211091	1
LOC105665934	809.769	0.203038	0.162379	1.2504	0.211154	1
LOC100649583	30.9723	0.219496	0.175614	1.24988	0.211345	1
LOC100647399	148.236	-0.175176	0.140183	-1.24963	0.211435	1
LOC100651993	298.514	0.198002	0.158467	1.24949	0.211486	1
LOC100650450	553.879	0.162144	0.129781	1.24937	0.21153	1
LOC100643466	630.437	0.187639	0.150193	1.24932	0.211548	1
LOC100649313	1878.46	0.178026	0.14251	1.24922	0.211584	1
LOC100642367	10.7875	0.182899	0.146453	1.24886	0.211717	1
LOC100644831	427.215	0.21987	0.176105	1.24851	0.211843	1
LOC105665719	333.169	-0.206453	0.165418	-1.24807	0.212004	1
LOC100644527	2.50409	-0.103638	0.0830926	-1.24726	0.212304	1
LOC100651858	1314.03	0.149618	0.120016	1.24665	0.212526	1
LOC100643296	158.998	-0.208707	0.167443	-1.24643	0.212606	1
LOC100651330	236.11	-0.210057	0.168542	-1.24632	0.212647	1
LOC100648110	277.596	-0.187758	0.150653	-1.24629	0.212658	1
LOC100649487	750.988	-0.145794	0.11707	-1.24536	0.213001	1
LOC100648602	1419.1	-0.218177	0.175236	-1.24505	0.213115	1
LOC100649466	378.435	0.146243	0.117468	1.24497	0.213143	1
LOC105666814	60.1626	-0.213984	0.171927	-1.24462	0.213271	1
LOC100650418	722.648	-0.157678	0.126703	-1.24447	0.213326	1
LOC100649702	514.228	-0.179	0.143837	-1.24446	0.213329	1
LOC100646942	93481.2	0.20333	0.163418	1.24423	0.213414	1
LOC100647186	1257.6	-0.174627	0.140382	-1.24394	0.213522	1
LOC105665613	352.091	-0.209504	0.168613	-1.24251	0.214047	1
LOC105666916	238.298	-0.163717	0.131768	-1.24247	0.214064	1
LOC105667148	72.687	0.215661	0.173605	1.24225	0.214143	1
LOC110120340	1.17407	0.0777175	0.0625794	1.2419	0.214273	1
LOC100645106	118.33	0.19856	0.159913	1.24168	0.214356	1
LOC100649548	1166.2	-0.184793	0.148953	-1.24061	0.214749	1
LOC105666463	5.23567	0.141263	0.113905	1.24018	0.214907	1
LOC100649188	3701.04	0.184876	0.149073	1.24017	0.214913	1
LOC100649011	1731.23	-0.165502	0.13346	-1.24008	0.214945	1
LOC100644459	12.7323	0.189157	0.152539	1.24005	0.214955	1
LOC100651079	268.573	0.164167	0.132399	1.23994	0.214997	1
LOC100648768	424.244	0.192694	0.155406	1.23994	0.214997	1
LOC100643797	2760.35	-0.159921	0.128978	-1.23991	0.215009	1
LOC100643919	142.876	-0.178958	0.144332	-1.23991	0.215009	1
LOC100643608	9280.32	-0.113219	0.0913656	-1.23918	0.215277	1
LOC100645328	18.2936	-0.212528	0.171579	-1.23866	0.215471	1
LOC100647150	424.835	-0.150576	0.121584	-1.23845	0.21555	1
LOC100649511	246.974	0.18756	0.151492	1.23808	0.215686	1
LOC100646582	369.894	-0.162999	0.131671	-1.23792	0.215745	1
LOC100644534	312.03	0.190426	0.153922	1.23716	0.216027	1
LOC100643693	737.714	-0.205941	0.16652	-1.23673	0.216188	1
LOC100644003	512.836	-0.179998	0.145556	-1.23663	0.216226	1
LOC100647753	199.286	0.21107	0.170748	1.23615	0.216405	1
LOC100643260	4.14293	-0.129458	0.104818	-1.23508	0.216803	1
LOC100642636	1340.12	-0.186359	0.150911	-1.2349	0.216869	1
LOC110120071	25.2484	0.210643	0.170631	1.2345	0.217017	1
LOC100644585	1.01641	0.0604673	0.0489889	1.23431	0.217089	1
LOC100646900	427.211	-0.123805	0.100309	-1.23424	0.217115	1
LOC100631088	343.84	-0.210052	0.170258	-1.23373	0.217303	1
LOC100650297	162.013	-0.198657	0.161034	-1.23364	0.217339	1
LOC100650237	1713.74	0.170736	0.138405	1.23359	0.217355	1
LOC100648422	157.381	-0.186528	0.15121	-1.23357	0.217365	1
LOC100642891	1355.27	0.141684	0.114876	1.23336	0.217442	1
LOC100652045	292.625	-0.177412	0.143881	-1.23305	0.217557	1
LOC100652255	1602.05	0.149334	0.121121	1.23293	0.217601	1
LOC100649110	349.85	0.217373	0.176319	1.23284	0.217636	1
LOC100649193	515.138	0.160229	0.130096	1.23163	0.218089	1
LOC100651382	64.673	0.210896	0.171249	1.23152	0.218129	1
LOC100648395	1053.08	0.16257	0.132009	1.2315	0.218135	1
LOC100651203	553.384	-0.171813	0.139539	-1.23129	0.218216	1
LOC100645153	452.039	0.198236	0.161021	1.23112	0.218278	1
LOC100648532	14.272	0.204551	0.166152	1.2311	0.218284	1
LOC100644929	25.0014	0.111631	0.0906905	1.2309	0.218359	1
LOC100646272	72.8722	0.214471	0.174289	1.23055	0.218491	1
LOC100642775	13.187	-0.205766	0.167265	-1.23018	0.218631	1
LOC100643700	114.049	0.201553	0.163896	1.22976	0.218786	1
LOC105666747	1745.27	0.156416	0.127203	1.22965	0.218827	1
LOC100647168	415.439	-0.174023	0.141561	-1.22931	0.218954	1
LOC100649995	90.7646	0.214366	0.174428	1.22897	0.219084	1
LOC100647068	4.49442	0.146016	0.118865	1.22842	0.219291	1
LOC110119222	132.977	-0.185803	0.15132	-1.22788	0.219493	1
LOC100650531	208.012	0.167907	0.136753	1.22781	0.219516	1
LOC100645321	188.769	-0.184991	0.150676	-1.22774	0.219544	1
LOC100646592	3.62053	0.1137	0.0926317	1.22744	0.219657	1
LOC100647663	507.854	0.180462	0.147065	1.22709	0.219789	1
LOC100645247	1358.99	-0.121685	0.0991948	-1.22673	0.219926	1
LOC100644915	773.824	0.15142	0.123452	1.22655	0.219992	1
LOC100647750	653.305	0.177701	0.144884	1.22651	0.220009	1
LOC100644405	457.545	-0.166192	0.135512	-1.2264	0.220048	1
LOC100642790	551.261	0.14669	0.119612	1.22638	0.220056	1
LOC100642724	2094.96	-0.159443	0.130024	-1.22625	0.220104	1
LOC105665855	152.314	-0.141576	0.115493	-1.22584	0.22026	1
LOC100651153	1635.71	-0.12508	0.102064	-1.2255	0.220387	1
LOC100649824	68.3588	-0.205919	0.168052	-1.22532	0.220453	1
LOC100646093	926.166	-0.18094	0.147702	-1.22503	0.220565	1
LOC100642516	98.6224	-0.212896	0.173811	-1.22487	0.220624	1
LOC100652231	27.7757	0.182899	0.149387	1.22433	0.220827	1
LOC100649912	1182.71	-0.215301	0.175852	-1.22433	0.220829	1
LOC105665741	8.25422	0.171776	0.140323	1.22415	0.220895	1
LOC100643627	1359.98	0.195369	0.159603	1.2241	0.220916	1
LOC100642549	849.483	0.150396	0.122872	1.22401	0.220949	1
LOC100646722	556.839	0.181749	0.148525	1.2237	0.221067	1
LOC100643443	489.003	0.148197	0.121131	1.22344	0.221164	1
LOC105666513	184.396	0.192635	0.157487	1.22318	0.22126	1
LOC100646081	61.1875	0.201319	0.164623	1.22291	0.221365	1
LOC105666877	317.371	-0.145674	0.119155	-1.22256	0.221494	1
LOC100645899	486.649	0.187098	0.153049	1.22247	0.221531	1
LOC100650505	285.93	0.181834	0.14875	1.22242	0.221551	1
LOC100649536	1036.78	0.189099	0.154726	1.22215	0.221651	1
LOC100644976	86.937	0.213148	0.174472	1.22168	0.221829	1
LOC100651463	212.656	-0.19386	0.158715	-1.22144	0.221921	1
LOC100652269	78.926	-0.200887	0.164532	-1.22096	0.222101	1
LOC100642627	1260.84	-0.148125	0.121371	-1.22042	0.222304	1
LOC100652302	316.485	-0.200702	0.164503	-1.22005	0.222447	1
LOC100643764	109.466	0.19637	0.161008	1.21963	0.222605	1
LOC100647810	174.22	-0.193484	0.158645	-1.21961	0.222613	1
LOC100650436	1553.64	0.214307	0.175742	1.21945	0.222675	1
LOC110119216	0.855288	0.0722927	0.0592857	1.2194	0.222694	1
LOC100649353	451.494	-0.160412	0.131554	-1.21936	0.222707	1
LOC100650633	6.07995	-0.165362	0.135643	-1.2191	0.222808	1
LOC100645606	2654.39	-0.143394	0.117624	-1.21909	0.22281	1
LOC100652283	894.372	-0.166867	0.13693	-1.21863	0.222986	1
LOC100651943	161.693	0.180343	0.148017	1.21839	0.223074	1
LOC100647497	15.2632	0.191194	0.156933	1.21832	0.223103	1
LOC105667189	34.4576	-0.212673	0.174583	-1.21818	0.223156	1
LOC105666086	1397.15	-0.175235	0.143877	-1.21795	0.223243	1
LOC100646914	10044.1	-0.173786	0.142696	-1.21788	0.223271	1
LOC100649987	253.308	-0.1835	0.150684	-1.21778	0.223307	1
LOC100652238	510.667	0.214466	0.176116	1.21776	0.223317	1
LOC100645101	454.366	0.21145	0.173664	1.21758	0.223383	1
LOC100647961	82.5291	-0.207467	0.170412	-1.21744	0.223436	1
LOC100650322	2961.06	-0.17898	0.147057	-1.21708	0.223573	1
LOC110120126	113.184	-0.208563	0.171448	-1.21648	0.223802	1
LOC100652222	162.417	-0.203294	0.167124	-1.21643	0.223822	1
LOC100644776	580.802	0.142209	0.116933	1.21615	0.223926	1
LOC100648597	296.073	-0.153928	0.126627	-1.2156	0.224138	1
LOC100651047	297.664	0.151825	0.124903	1.21554	0.22416	1
LOC100647698	11.3501	-0.187278	0.154127	-1.21509	0.224333	1
LOC100650925	1670.12	0.114064	0.0939406	1.21421	0.224667	1
LOC100648978	178.805	-0.199109	0.164013	-1.21398	0.224754	1
LOC100649291	461.028	-0.17783	0.146507	-1.2138	0.224824	1
LOC100644897	155.281	0.195839	0.161416	1.21326	0.225031	1
LOC100651810	166.273	0.19232	0.158554	1.21296	0.225146	1
LOC100644602	32.8006	0.213487	0.17608	1.21244	0.225344	1
LOC100643503	733.37	0.212034	0.174918	1.21219	0.225438	1
LOC100649325	34.1125	-0.204208	0.168482	-1.21205	0.225494	1
LOC100649735	346.143	0.190932	0.157553	1.21186	0.225567	1
LOC100643054	158.286	0.185225	0.152846	1.21184	0.225573	1
LOC100646681	387.31	0.210208	0.173468	1.2118	0.22559	1
LOC100649304	303.856	-0.197682	0.163171	-1.2115	0.225702	1
LOC100646643	108.278	-0.182571	0.150698	-1.2115	0.225703	1
LOC110120082	258.106	-0.187713	0.155044	-1.21071	0.226007	1
LOC100646982	1128.84	-0.190021	0.156984	-1.21045	0.226107	1
LOC100645862	6.87394	0.149103	0.123189	1.21036	0.22614	1
LOC100642292	204.973	-0.186688	0.154289	-1.20999	0.226283	1
LOC100652153	403.049	0.168681	0.139432	1.20977	0.226368	1
LOC100642452	254.319	-0.155359	0.128451	-1.20948	0.226478	1
LOC100651636	1455.36	-0.203821	0.168535	-1.20937	0.226521	1
LOC100647355	66.52	0.213036	0.17619	1.20912	0.226615	1
LOC100643586	1285.72	-0.175514	0.145165	-1.20907	0.226636	1
LOC100651086	4645.86	-0.183176	0.151648	-1.20791	0.227083	1
LOC100651639	508.783	0.14709	0.121777	1.20786	0.2271	1
LOC100647936	262.277	-0.212738	0.176168	-1.20759	0.227206	1
LOC100647621	560.938	-0.212501	0.175975	-1.20756	0.227215	1
LOC100647091	273.028	-0.145194	0.12027	-1.20723	0.227343	1
LOC100642967	688.112	-0.183441	0.151956	-1.2072	0.227357	1
LOC110120053	2.85903	-0.122809	0.101758	-1.20687	0.227482	1
LOC100645762	10980.5	-0.177084	0.146734	-1.20684	0.227494	1
LOC100650158	229.873	0.187845	0.155691	1.20652	0.227617	1
LOC100646705	90.7665	-0.205159	0.170082	-1.20624	0.227725	1
LOC100643292	833.754	0.154119	0.127884	1.20514	0.228148	1
LOC100647835	480.147	-0.191606	0.159025	-1.20488	0.228251	1
LOC105666137	16.6074	0.206594	0.171494	1.20467	0.228331	1
LOC100644306	1683.21	-0.1676	0.139129	-1.20464	0.228343	1
LOC100642603	1784.09	0.153525	0.127498	1.20414	0.228536	1
LOC100648439	187.886	-0.196283	0.163023	-1.20402	0.228582	1
LOC100646771	867.328	0.182913	0.151995	1.20341	0.228816	1
LOC100651009	159.061	0.164159	0.136438	1.20317	0.22891	1
LOC110119613	1285.17	-0.211033	0.175454	-1.20278	0.22906	1
LOC100643077	448.466	-0.145475	0.120958	-1.2027	0.229094	1
LOC100644635	96.8113	-0.209837	0.174548	-1.20217	0.229297	1
LOC100648630	121.321	0.211384	0.175927	1.20155	0.22954	1
LOC100647575	239.813	-0.139739	0.116309	-1.20144	0.22958	1
LOC100643926	1854.24	-0.144249	0.120079	-1.20128	0.229642	1
LOC100651927	120.787	0.209925	0.174805	1.20091	0.229786	1
LOC100646388	235.932	-0.15634	0.130228	-1.2005	0.229943	1
LOC100644942	43.7059	-0.20757	0.17294	-1.20024	0.230045	1
LOC100651368	620.307	0.170646	0.142193	1.2001	0.2301	1
LOC100646481	598.647	-0.160899	0.134102	-1.19982	0.230208	1
LOC100650426	10.3443	-0.176591	0.14723	-1.19942	0.230363	1
LOC100650309	39.171	0.211061	0.175979	1.19935	0.230391	1
LOC100651505	28.9151	0.207415	0.172973	1.19911	0.230483	1
LOC100645490	976.896	-0.163075	0.136044	-1.19869	0.230649	1
LOC100646317	364.498	-0.163276	0.136218	-1.19863	0.230671	1
LOC100647844	449.057	-0.145406	0.12135	-1.19824	0.230825	1
LOC100650673	771.597	-0.128825	0.107555	-1.19776	0.231009	1
LOC110120342	12.2652	-0.197295	0.164728	-1.1977	0.231032	1
LOC100643752	35.9556	-0.196135	0.163811	-1.19732	0.231181	1
LOC105666575	64.0762	-0.19629	0.163953	-1.19723	0.231216	1
LOC100652294	127.458	-0.207891	0.173646	-1.19721	0.231224	1
LOC105665747	856.295	0.146181	0.12211	1.19713	0.231257	1
LOC100647470	223.054	-0.197385	0.164901	-1.19699	0.231309	1
LOC100645805	247.487	0.194797	0.162768	1.19678	0.231392	1
LOC105666641	445.723	-0.159663	0.133415	-1.19673	0.231411	1
LOC105666829	696.354	-0.196208	0.16396	-1.19668	0.231431	1
LOC100652204	5628.56	-0.210788	0.176224	-1.19614	0.231642	1
LOC100647969	42.4688	-0.2106	0.176094	-1.19595	0.231714	1
LOC100645363	169.775	-0.179964	0.150645	-1.19463	0.232233	1
LOC100644005	45.7059	-0.205055	0.171648	-1.19462	0.232234	1
LOC100647720	119.539	-0.193466	0.161949	-1.19461	0.232239	1
LOC100647270	846.771	-0.166585	0.139478	-1.19435	0.232342	1
LOC100645350	287.59	0.175408	0.146874	1.19428	0.23237	1
LOC100645940	2712.12	0.132281	0.110768	1.19421	0.232396	1
LOC100647623	532.922	-0.185213	0.155094	-1.1942	0.2324	1
LOC100642631	40.9648	-0.21047	0.176271	-1.19401	0.232474	1
LOC100647610	2759.77	0.17212	0.144177	1.1938	0.232554	1
LOC100648854	157.013	0.196603	0.164693	1.19375	0.232574	1
LOC100652063	40.1689	-0.209437	0.175461	-1.19364	0.232619	1
LOC100652261	406.289	-0.130715	0.109526	-1.19346	0.23269	1
LOC100649897	200.864	-0.208	0.174298	-1.19336	0.232729	1
LOC100650610	104.295	0.210372	0.176296	1.19329	0.232757	1
LOC100644778	2694	0.120279	0.100796	1.19328	0.232758	1
LOC100645745	21.0907	0.194027	0.162609	1.19321	0.232786	1
LOC110119489	24.5364	0.206263	0.172864	1.19321	0.232787	1
LOC100646162	222.985	0.14791	0.123973	1.19308	0.232837	1
LOC100645362	267.676	-0.169014	0.141667	-1.19304	0.232855	1
LOC100649369	8393.22	-0.203915	0.170939	-1.19291	0.232904	1
LOC100649797	24.9451	0.209797	0.175884	1.19282	0.23294	1
LOC100650183	1469.03	-0.127294	0.106738	-1.19259	0.233031	1
LOC105666789	322.631	0.175916	0.147539	1.19233	0.233132	1
LOC100648117	1444.52	0.170102	0.142666	1.19231	0.233138	1
LOC100645680	369.187	0.197254	0.165472	1.19207	0.233233	1
LOC100644723	835.425	0.146612	0.123012	1.19185	0.233321	1
LOC100650920	707.745	-0.139477	0.117063	-1.19147	0.233468	1
LOC100648311	49.0865	-0.208099	0.174686	-1.19128	0.233545	1
LOC100649276	1228.69	0.19552	0.164151	1.1911	0.233615	1
LOC100649969	780.398	-0.138609	0.11639	-1.1909	0.233691	1
LOC100647977	76.6976	-0.204369	0.171657	-1.19057	0.233824	1
LOC100644796	1033.99	0.18097	0.152019	1.19044	0.233873	1
LOC100644171	138.959	-0.170424	0.143216	-1.18998	0.234055	1
LOC100644977	145.381	-0.188492	0.158426	-1.18979	0.234131	1
LOC100645890	609.156	0.17864	0.150202	1.18934	0.234307	1
LOC105666834	16.4139	-0.18247	0.153436	-1.18922	0.234351	1
LOC100647976	262.136	0.194384	0.16346	1.18919	0.234367	1
LOC100648996	2.85935	0.115556	0.0971729	1.18918	0.234368	1
LOC100648180	483.43	-0.137588	0.11571	-1.18907	0.234411	1
LOC100645398	583.567	-0.142996	0.120297	-1.18869	0.23456	1
LOC110120121	27.4251	-0.202796	0.170609	-1.18866	0.234572	1
LOC100651373	682.643	0.124614	0.104849	1.18851	0.234634	1
LOC100642271	436.206	0.129017	0.10856	1.18844	0.234659	1
LOC100644903	2817.07	-0.153446	0.129148	-1.18814	0.234777	1
LOC100651376	13374.3	-0.17555	0.147959	-1.18648	0.235433	1
LOC100648225	193.916	-0.16101	0.135711	-1.18642	0.235457	1
LOC100645847	2706.05	0.143497	0.120973	1.18619	0.235546	1
LOC105665828	7.67592	-0.175221	0.147718	-1.18619	0.235548	1
LOC100647711	142.121	-0.206581	0.174184	-1.186	0.235623	1
LOC100646181	1867.48	-0.138103	0.116497	-1.18547	0.235831	1
LOC100651090	467.145	-0.150794	0.127228	-1.18522	0.235931	1
LOC100651140	2.51034	-0.100534	0.08483	-1.18513	0.235967	1
LOC100645853	101.403	-0.175872	0.14841	-1.18504	0.236	1
LOC100648234	136.737	0.161479	0.136332	1.18445	0.236235	1
LOC100644216	1322.01	-0.149249	0.126033	-1.18421	0.236329	1
LOC100649475	11.1022	-0.147092	0.124213	-1.1842	0.236335	1
LOC100649858	878.403	0.164511	0.138949	1.18396	0.236427	1
LOC100643714	1440.72	-0.175362	0.14813	-1.18384	0.236476	1
LOC100644747	457.526	0.187137	0.158078	1.18382	0.236482	1
LOC100648766	474.967	0.159639	0.134857	1.18377	0.236504	1
LOC100648445	186.47	0.178906	0.151142	1.1837	0.236532	1
LOC100643120	284.307	-0.157061	0.132722	-1.18338	0.236658	1
LOC100645819	1988.49	0.194235	0.164151	1.18327	0.236703	1
LOC100650545	493.242	0.140006	0.118372	1.18277	0.236902	1
LOC100650306	552.136	0.135465	0.114535	1.18274	0.236913	1
LOC100645621	2532.39	-0.164569	0.139204	-1.18221	0.237122	1
LOC100645564	964.76	-0.182693	0.15461	-1.18164	0.23735	1
LOC100650259	198.737	-0.176342	0.149244	-1.18157	0.237375	1
LOC100642931	4604.32	-0.182205	0.154216	-1.18149	0.237407	1
LOC100649555	88.8503	0.198183	0.167758	1.18136	0.237458	1
LOC100644299	1967.75	-0.159279	0.134865	-1.18103	0.237591	1
LOC100648446	1967.47	0.123508	0.104595	1.18082	0.237674	1
LOC100651887	5906.76	-0.161149	0.136479	-1.18077	0.237696	1
LOC100644315	101.072	0.201524	0.170686	1.18067	0.237732	1
LOC100647187	135.877	-0.171593	0.145363	-1.18045	0.237821	1
LOC100647446	68.2725	-0.200874	0.170256	-1.17984	0.238065	1
LOC100649208	120.499	-0.207992	0.176306	-1.17973	0.238109	1
LOC100646979	286.088	0.200298	0.169825	1.17944	0.238225	1
LOC100649625	2673.54	0.162791	0.138079	1.17897	0.23841	1
LOC100650966	326.559	0.157692	0.133756	1.17895	0.238416	1
LOC100647874	113.327	-0.205181	0.174079	-1.17866	0.238532	1
LOC100650004	511.912	0.168815	0.143286	1.17817	0.23873	1
LOC100650911	330.104	0.198886	0.168845	1.17792	0.238827	1
LOC100647910	883.997	-0.199955	0.169752	-1.17792	0.238829	1
LOC100649266	2150.51	-0.142588	0.121061	-1.17782	0.23887	1
LOC100647369	3357.29	-0.180083	0.152915	-1.17767	0.238929	1
LOC105666519	415.039	0.160079	0.135949	1.1775	0.238996	1
LOC100645986	288.385	0.178723	0.151832	1.17711	0.239153	1
LOC100642708	993.308	-0.186934	0.158816	-1.17705	0.239176	1
LOC100644276	2096.61	0.190258	0.161676	1.17678	0.239282	1
LOC110119940	13.9089	-0.201193	0.171092	-1.17593	0.239621	1
LOC105666168	4.08388	0.129916	0.110484	1.17588	0.239642	1
LOC100651730	1.69893	0.0851409	0.072414	1.17575	0.239694	1
LOC100648851	191.183	-0.174809	0.148714	-1.17547	0.239808	1
LOC100647721	358.852	-0.191161	0.162641	-1.17535	0.239854	1
LOC100644808	288.542	-0.168604	0.143454	-1.17532	0.239867	1
LOC105667064	0.962019	0.0702212	0.059793	1.1744	0.240233	1
LOC100642858	313.436	-0.153529	0.130737	-1.17433	0.240262	1
LOC100650003	184.145	-0.157407	0.134049	-1.17426	0.240292	1
LOC100642653	1087.91	-0.203679	0.173466	-1.17417	0.240326	1
LOC100645895	1024.22	-0.172455	0.146889	-1.17405	0.240375	1
LOC100649183	344.968	0.164754	0.140413	1.17335	0.240656	1
LOC100646160	349.383	-0.199705	0.170326	-1.17249	0.241002	1
LOC100648558	60.686	-0.204956	0.17483	-1.17232	0.24107	1
LOC100643632	226.347	0.185546	0.158299	1.17213	0.241146	1
LOC100651055	901.877	0.147311	0.12569	1.17202	0.241189	1
LOC100651968	3340.77	-0.137559	0.117443	-1.17129	0.241483	1
LOC100642429	777.645	-0.141653	0.120979	-1.17089	0.241642	1
LOC100646319	210.678	0.187752	0.160417	1.1704	0.241838	1
LOC100651595	538.304	-0.191229	0.163422	-1.17015	0.241941	1
LOC100644202	9.82048	-0.167904	0.143589	-1.16933	0.24227	1
LOC100651704	678.741	0.156151	0.133567	1.16908	0.242371	1
LOC100644791	284.318	0.17263	0.1477	1.16879	0.242488	1
LOC100651300	627.863	0.168005	0.143752	1.16872	0.242518	1
LOC100644102	595.789	-0.178336	0.152595	-1.16868	0.242531	1
LOC100648632	1259.03	0.166952	0.1429	1.16831	0.242683	1
LOC100650672	128.017	-0.199695	0.170975	-1.16797	0.242818	1
LOC100644234	250.379	0.173122	0.148238	1.16786	0.242862	1
LOC105666476	42.745	-0.204866	0.175452	-1.16764	0.242951	1
LOC100648049	758.746	0.156199	0.133782	1.16756	0.242982	1
LOC100648971	717.766	-0.13243	0.113466	-1.16713	0.243157	1
LOC100650915	212.274	-0.164581	0.141027	-1.16701	0.243206	1
LOC100649151	2261.86	-0.171702	0.14716	-1.16677	0.243304	1
LOC105666365	13.8358	0.191125	0.16382	1.16667	0.243342	1
LOC105666811	1767.58	0.202404	0.173507	1.16654	0.243395	1
LOC100645823	2.16665	-0.101095	0.0867125	-1.16587	0.243668	1
LOC105666781	113.351	-0.192289	0.164939	-1.16582	0.243688	1
LOC100642962	310.755	0.170657	0.146481	1.16505	0.244001	1
LOC100644207	77.0324	-0.186539	0.160132	-1.16491	0.244055	1
LOC100642987	1224.5	-0.165037	0.141703	-1.16467	0.244154	1
LOC100651593	1216.2	-0.124238	0.106697	-1.1644	0.24426	1
LOC100644001	120.332	0.172739	0.148395	1.16406	0.244402	1
LOC100651049	210.724	0.186785	0.160485	1.16388	0.244472	1
LOC105667069	16.3027	-0.201926	0.173513	-1.16375	0.244524	1
LOC100642621	1026.94	-0.137675	0.118309	-1.16369	0.244549	1
LOC100649347	154.474	0.189184	0.162611	1.16341	0.244661	1
LOC100647459	633.693	0.136716	0.117524	1.16331	0.244705	1
LOC105666938	420.552	0.188426	0.162086	1.16251	0.24503	1
LOC100649550	132.454	0.201899	0.17369	1.16241	0.24507	1
LOC100644637	7.70645	0.173862	0.149578	1.16235	0.245091	1
LOC100648568	2210.38	-0.131859	0.113467	-1.16209	0.2452	1
LOC100650086	134.845	-0.203548	0.175185	-1.1619	0.245275	1
LOC100649596	935.042	0.155453	0.133804	1.1618	0.245316	1
LOC100646104	233.021	-0.168654	0.145209	-1.16146	0.245454	1
LOC100649149	509.994	0.147324	0.126862	1.16129	0.245522	1
LOC100648211	634.198	0.180925	0.155838	1.16098	0.245648	1
LOC100647479	836.623	-0.156024	0.134487	-1.16014	0.245991	1
LOC100646336	142.982	0.190345	0.164147	1.1596	0.246211	1
LOC100650882	815.037	0.122591	0.10574	1.15936	0.246309	1
LOC100643147	422.558	0.14781	0.1275	1.15929	0.246338	1
LOC100650181	4916.06	-0.156537	0.135034	-1.15925	0.246355	1
LOC100648767	395.532	-0.17943	0.154789	-1.15919	0.246378	1
LOC100643601	129.825	-0.200026	0.172559	-1.15918	0.246385	1
LOC100643133	734.581	-0.185416	0.16003	-1.15864	0.246605	1
LOC100649535	494.766	0.167504	0.144599	1.1584	0.2467	1
LOC100645549	24.1585	-0.200756	0.173363	-1.15801	0.246861	1
[truncated: 8,667 more rows]

## Sheet: queen_DE_imidacloprid
Caste- and pesticide-specific effects of neonicotinoid pesticide exposure on gene expression in bumblebees
Author list: Thomas J. Colgan, Isabel K. Fletcher, Andres N. Arce, Richard J. Gill, Ana Ramos Rodrigues, Eckart Stolle, Lars Chittka and Yannick Wurm
Table S5: Differentially expressed genes in bumblebee castes
Differential expression (DE): Imidacloprid-exposed queens vs control queens
d) Gene-level differential expression analysis (adjusted p < 0.05)
RefSeq Gene ID	baseMean	log2FoldChange	lfcSE	stat	pvalue	padj
LOC100645512	108.631	-0.593315	0.144016	-4.11979	3.7922e-05	0.399356
LOC100646784	132.229	0.508336	0.135434	3.75337	0.000174471	0.73982
LOC105666138	2125.36	0.5113	0.137974	3.70576	0.000210755	0.73982
LOC105666090	229.577	0.479723	0.134294	3.57218	0.000354018	0.919576
LOC100647223	1246.53	-0.297793	0.0846898	-3.51628	0.000437644	0.919576
LOC100648391	2868.91	-0.496645	0.143453	-3.46207	0.000536047	0.919576
LOC100644734	203.755	-0.405817	0.118432	-3.42657	0.000611246	0.919576
LOC100646943	1889.24	-0.280288	0.0851923	-3.29006	0.00100166	1
LOC100649746	1942.07	-0.438714	0.13462	-3.2589	0.00111846	1
LOC100651470	9.54249	0.251339	0.0790498	3.1795	0.00147528	1
LOC100644783	61.0455	0.360017	0.113557	3.17037	0.00152247	1
LOC100645800	665.153	0.186414	0.0589242	3.16362	0.00155821	1
LOC100646076	1249.69	-0.315777	0.101113	-3.12299	0.00179021	1
LOC100648205	133.183	0.430373	0.137991	3.11885	0.0018156	1
LOC100650933	1085.99	-0.447756	0.144664	-3.09515	0.00196712	1
LOC100642999	88.3152	0.431901	0.139635	3.09307	0.00198098	1
LOC100646290	72.8417	0.366667	0.119125	3.078	0.00208395	1
LOC100646914	5399.17	-0.322807	0.106317	-3.03628	0.00239517	1
LOC100645506	26.1687	0.336257	0.11119	3.02416	0.00249325	1
LOC100642934	996.684	-0.295151	0.0994741	-2.96711	0.0030061	1
LOC100651177	87.948	-0.404158	0.13686	-2.95307	0.00314632	1
LOC100643012	169.415	-0.35774	0.121589	-2.9422	0.00325888	1
LOC100651360	3.01847	-0.228953	0.0781503	-2.92965	0.00339342	1
LOC100650764	1111.3	-0.35014	0.119576	-2.92818	0.0034095	1
LOC100647798	694.421	-0.314859	0.108099	-2.91268	0.00358337	1
LOC100642279	26.261	-0.408266	0.140525	-2.9053	0.00366902	1
LOC100643580	636.283	-0.389431	0.134402	-2.89751	0.00376137	1
LOC100642825	247.47	-0.383185	0.132318	-2.89594	0.00378029	1
LOC100645555	22821.9	-0.343874	0.119886	-2.86833	0.00412639	1
LOC100650555	513.621	-0.396889	0.139096	-2.85334	0.00432619	1
LOC110119754	7.5397	-0.305282	0.10838	-2.81676	0.00485102	1
LOC100643622	264.885	-0.405541	0.14475	-2.80167	0.0050839	1
LOC100645429	180.833	-0.347547	0.125196	-2.77601	0.00550305	1
LOC100648212	406.071	-0.386931	0.139855	-2.76666	0.00566342	1
Def	349.903	0.182828	0.066197	2.76188	0.00574703	1
LOC100648732	284.575	0.391899	0.142958	2.74135	0.00611864	1
LOC100650051	2750.29	-0.185586	0.0680079	-2.72889	0.00635471	1
LOC100647712	4.94453	-0.20349	0.0760995	-2.674	0.00749519	1
LOC110119437	708.364	0.321169	0.120833	2.65796	0.00786152	1
LOC100644675	350.638	0.293538	0.110619	2.65359	0.00796408	1
LOC100644847	35.2545	0.306536	0.115585	2.65204	0.0080008	1
LOC100645386	6695.44	0.292255	0.110338	2.64873	0.00807944	1
LOC100643303	455.906	0.312579	0.118285	2.64259	0.00822747	1
LOC100647854	1160.09	0.354061	0.136896	2.58636	0.00969965	1
LOC100642524	265.625	-0.364315	0.140967	-2.58439	0.00975501	1
LOC100649836	59.0758	0.373073	0.14454	2.58112	0.00984812	1
LOC100651821	1004.53	-0.316138	0.122612	-2.57835	0.00992729	1
LOC100651432	57.7071	-0.366428	0.143765	-2.54879	0.0108096	1
LOC100643824	1116.87	0.256443	0.101332	2.53072	0.011383	1
LOC100647404	12.3142	-0.272811	0.107814	-2.5304	0.0113934	1
LOC110119783	71.6173	-0.351151	0.138861	-2.52879	0.0114456	1
LOC110120105	6.05622	-0.212953	0.0850572	-2.50365	0.012292	1
LOC100646609	33.4798	-0.32095	0.129038	-2.48726	0.0128731	1
LOC100642775	22.7975	-0.339143	0.137522	-2.4661	0.0136594	1
LOC100649614	49.2146	-0.355816	0.144613	-2.46046	0.0138757	1
LOC100645423	75.9432	0.344659	0.140457	2.45383	0.0141344	1
LOC100648082	16.1198	-0.288129	0.117639	-2.44926	0.0143152	1
LOC105667084	53.1634	-0.343217	0.14084	-2.43693	0.0148124	1
LOC100652279	50.7483	-0.31577	0.129791	-2.43291	0.0149782	1
LOC100642975	158.605	-0.291286	0.122451	-2.3788	0.0173693	1
LOC100646781	199.773	0.281775	0.119173	2.36443	0.018058	1
LOC100644712	56.5138	-0.339785	0.143968	-2.36015	0.0182678	1
LOC100647537	116.757	-0.316438	0.134097	-2.35977	0.0182865	1
LOC100646873	3470.41	-0.272916	0.116787	-2.33688	0.0194456	1
LOC100631078	3776.62	0.186778	0.0806778	2.31511	0.0206067	1
LOC100650804	60.9074	0.33488	0.144814	2.31249	0.0207508	1
LOC100644571	26.3446	0.295699	0.128443	2.30217	0.0213254	1
LOC100650403	714.605	-0.21453	0.0936166	-2.29158	0.02193	1
LOC100646060	708.625	-0.330486	0.144827	-2.28194	0.0224931	1
LOC100646910	12498.9	-0.246798	0.108899	-2.26631	0.0234326	1
LOC100651015	5.32979	0.22572	0.100463	2.2468	0.0246531	1
LOC100646024	323.587	0.257291	0.114855	2.24014	0.0250821	1
LOC100645397	46.2905	0.295099	0.13181	2.23881	0.025168	1
LOC105667206	33.9632	-0.323991	0.14481	-2.23736	0.0252629	1
LOC100644244	170.976	-0.319766	0.142926	-2.23728	0.0252678	1
LOC100647927	160.136	-0.300144	0.134246	-2.23578	0.0253661	1
LOC100651091	60.9048	0.320111	0.143564	2.22974	0.0257646	1
LOC105667117	95.7232	-0.300324	0.135116	-2.22271	0.0262352	1
LOC100647656	190.438	0.28105	0.126958	2.21372	0.0268481	1
LOC100648753	18.3795	0.209917	0.095056	2.20836	0.0272194	1
LOC100650521	1889.91	0.312583	0.14161	2.20734	0.02729	1
LOC100648001	361.325	-0.284362	0.129593	-2.19427	0.0282163	1
LOC100643826	36.5088	-0.23375	0.107098	-2.18257	0.0290672	1
LOC100652170	356.633	-0.295577	0.135714	-2.17794	0.0294101	1
LOC105666613	67.5014	0.298161	0.137029	2.17589	0.0295635	1
LOC100645650	1101.15	-0.305869	0.141098	-2.16777	0.030176	1
LOC100642767	1682	-0.307194	0.141992	-2.16346	0.0305057	1
LOC105666602	3.64155	0.177898	0.082527	2.15564	0.0311118	1
LOC100647520	62.1625	-0.305362	0.141904	-2.15189	0.0314063	1
LOC100643003	642.144	-0.271946	0.126466	-2.15034	0.0315279	1
LOC100650766	601.745	-0.28367	0.13201	-2.14886	0.0316455	1
LOC100646466	4.28009	-0.11127	0.0517853	-2.14867	0.0316603	1
LOC105666361	14.6358	-0.258182	0.120213	-2.1477	0.0317373	1
LOC100650106	8.33628	-0.1772	0.0828118	-2.13979	0.0323714	1
LOC100644521	939.761	-0.25495	0.119199	-2.13886	0.0324472	1
LOC100647353	364.066	-0.271472	0.127206	-2.13412	0.0328332	1
LOC100649452	71.8439	0.296214	0.139027	2.13063	0.03312	1
LOC100649803	100.521	0.297063	0.139727	2.12602	0.0335015	1
LOC100644767	140.924	-0.307269	0.1446	-2.12496	0.0335897	1
LOC100649595	17.3531	0.287537	0.13533	2.12471	0.0336108	1
LOC100644510	5.66791	-0.191181	0.0901446	-2.12083	0.0339362	1
LOC100644648	210.184	-0.305565	0.144406	-2.11601	0.0343436	1
LOC100649617	1609.42	-0.278849	0.132194	-2.10939	0.0349108	1
LOC100652291	1733.61	-0.303721	0.144214	-2.10604	0.0352009	1
LOC105665820	9.96363	-0.244941	0.116696	-2.09896	0.0358202	1
LOC110119568	29.5739	-0.276275	0.131816	-2.09592	0.0360894	1
LOC100651685	25.2302	-0.190307	0.0910267	-2.09067	0.0365575	1
LOC100645898	41.234	0.302265	0.14481	2.08732	0.0368594	1
LOC100649584	161.371	0.28288	0.135921	2.08122	0.0374141	1
LOC105666103	12.2238	-0.261648	0.12578	-2.0802	0.0375072	1
LOC100647088	311.076	0.298234	0.143574	2.07721	0.0377821	1
LOC100642329	126.827	0.280079	0.135059	2.07375	0.0381023	1
LOC100647323	287.524	-0.286774	0.138419	-2.07178	0.0382856	1
LOC100646091	1009.36	0.261735	0.126518	2.06876	0.0385689	1
LOC100644333	7496.14	-0.296444	0.144029	-2.05822	0.0395695	1
LOC105666021	626.989	-0.257434	0.125184	-2.05644	0.0397405	1
LOC100651478	7.57011	-0.163447	0.0796848	-2.05116	0.0402509	1
LOC105666328	7.84794	0.234402	0.114395	2.04905	0.0404569	1
LOC100643068	35.686	-0.278324	0.136139	-2.04441	0.0409132	1
LOC100644616	2110.53	-0.22252	0.108964	-2.04213	0.0411383	1
LOC110120016	16.5155	-0.251293	0.123089	-2.04156	0.0411951	1
LOC100643684	11716.8	-0.242728	0.119046	-2.03894	0.0414562	1
LOC100652249	1327.98	0.252188	0.124175	2.0309	0.0422648	1
LOC100646690	1.42312	0.101977	0.0502167	2.03073	0.0422821	1
LOC100647965	585.016	-0.271296	0.133612	-2.03048	0.0423077	1
LOC105667140	227.638	-0.294001	0.144832	-2.02995	0.0423618	1
LOC100646357	462.162	0.210719	0.104007	2.02601	0.0427639	1
LOC100645577	6493.96	0.206576	0.102136	2.02257	0.0431179	1
LOC100642242	117.822	-0.275362	0.136193	-2.02185	0.0431915	1
LOC100650153	2840.83	-0.217688	0.107799	-2.01939	0.0434469	1
LOC100644719	199.292	-0.24455	0.121155	-2.01849	0.0435404	1
LOC100643232	2.28663	-0.147106	0.0731968	-2.00973	0.0444597	1
LOC100649009	180.225	0.263103	0.131968	1.99369	0.046186	1
LOC105666272	120.668	-0.276609	0.138917	-1.99119	0.0464602	1
LOC100649546	7523.56	-0.24333	0.122361	-1.98862	0.0467427	1
LOC100647612	1784.98	-0.165637	0.0834608	-1.98461	0.0471883	1
LOC100650361	65.5492	0.285083	0.144018	1.97949	0.0477607	1
LOC100646827	19.5863	0.25344	0.128078	1.97879	0.0478395	1
LOC100648100	11.1637	-0.248577	0.12566	-1.97817	0.0479095	1
LOC100651140	28.2852	-0.275985	0.139647	-1.9763	0.0481208	1
LOC100642820	366.071	0.19758	0.0999759	1.97627	0.0481237	1
LOC100648957	833.814	-0.228601	0.116122	-1.96863	0.048996	1
LOC100650753	49.6473	-0.256489	0.130536	-1.96489	0.0494269	1
LOC100646100	541.898	-0.233979	0.119087	-1.96477	0.049441	1
LOC100642641	113.279	0.27183	0.13846	1.96324	0.0496186	1
LOC110119297	17.4115	-0.259751	0.132389	-1.96202	0.04976	1
LOC100650085	2831.89	-0.235567	0.120662	-1.95229	0.0509039	1
LOC100644782	94.8241	-0.281026	0.144213	-1.94868	0.051334	1
LOC100648688	342.056	0.249242	0.128036	1.94665	0.0515764	1
LOC100646227	1366.69	0.280823	0.144355	1.94536	0.0517314	1
LOC100651447	652.079	-0.169433	0.0872308	-1.94235	0.052095	1
LOC100646119	19.0079	-0.24385	0.125548	-1.94228	0.0521033	1
LOC105666888	2.85409	-0.151109	0.0778488	-1.94105	0.0522519	1
LOC100646507	591.363	-0.208318	0.107421	-1.93927	0.0524682	1
LOC100644874	5309.34	-0.238858	0.12317	-1.93925	0.0524707	1
LOC100644117	954.14	0.203966	0.105219	1.93849	0.052563	1
LOC100652222	77.2391	-0.270045	0.139356	-1.93781	0.0526463	1
LOC100642598	118.232	0.262693	0.135643	1.93665	0.0527881	1
LOC100642922	43.8522	0.26824	0.138779	1.93285	0.0532544	1
LOC110120222	2.29524	-0.139495	0.0723361	-1.92842	0.0538023	1
LOC100652325	166.928	-0.242573	0.125798	-1.92828	0.0538205	1
LOC100646373	4513.93	-0.277531	0.144019	-1.92704	0.0539743	1
LOC100652118	257.277	-0.241634	0.125954	-1.91844	0.0550557	1
LOC100645585	17.13	-0.236194	0.123578	-1.91129	0.0559667	1
LOC105666087	10.0617	-0.209573	0.109725	-1.90998	0.0561352	1
LOC100646034	237.924	0.261376	0.136902	1.90922	0.0562335	1
LOC100645840	1.78325	-0.115608	0.060573	-1.90858	0.0563163	1
LOC100651171	3582.28	-0.239965	0.125794	-1.90761	0.0564419	1
LOC100642985	388.102	0.25456	0.133676	1.90431	0.0568692	1
LOC100648886	476.173	-0.213736	0.112286	-1.9035	0.0569753	1
LOC100650884	654.337	-0.250679	0.131812	-1.9018	0.0571972	1
LOC105665667	15.7689	0.217972	0.11463	1.90153	0.0572322	1
LOC100649608	2074.96	0.247881	0.130447	1.90023	0.0574026	1
LOC100642411	183.832	-0.241065	0.127035	-1.89762	0.0577465	1
LOC105667070	163.165	-0.274309	0.144767	-1.89483	0.0581146	1
LOC100647874	120.396	-0.26337	0.138997	-1.89479	0.0581201	1
LOC100645052	128.888	-0.274168	0.144743	-1.89417	0.0582029	1
LOC100646145	88450.5	-0.233968	0.123603	-1.8929	0.0583713	1
LOC100649224	160.619	0.256064	0.135284	1.89279	0.0583853	1
LOC100647465	3201.92	0.228639	0.120796	1.89278	0.0583874	1
LOC100646344	93.4805	-0.268911	0.142322	-1.88946	0.0588303	1
LOC100647619	329.094	-0.252508	0.133673	-1.889	0.0588913	1
LOC100646656	9.12368	-0.17784	0.0941557	-1.88879	0.0589205	1
LOC100644138	46.6351	0.271474	0.143823	1.88756	0.0590848	1
LOC100645614	2.74026	0.0975024	0.0516965	1.88605	0.0592878	1
LOC100647020	543.365	0.208283	0.110915	1.87786	0.0604	1
LOC100649342	288.959	0.248838	0.132891	1.8725	0.0611372	1
LOC100642209	110.121	0.266791	0.142635	1.87045	0.0614215	1
LOC100648311	175.624	-0.267881	0.143504	-1.86672	0.0619408	1
LOC100645385	29.5079	-0.256455	0.137529	-1.86474	0.0622183	1
LOC105666112	20.8783	0.224279	0.120312	1.86414	0.0623015	1
LOC100647552	153.075	0.234245	0.126186	1.85634	0.0634046	1
LOC100647843	47.0005	-0.2545	0.137207	-1.85486	0.0636164	1
LOC100644137	31.4786	-0.264965	0.142864	-1.85467	0.0636438	1
LOC100643122	361.378	0.240702	0.12981	1.85427	0.0637009	1
LOC100647145	333.004	0.225191	0.121501	1.85341	0.0638238	1
LOC100647310	459.429	0.212552	0.114692	1.85325	0.0638472	1
LOC100643013	174.052	-0.235832	0.127415	-1.8509	0.0641839	1
LOC100650343	35047.2	-0.246377	0.133359	-1.84747	0.0646792	1
LOC100645681	73.6895	-0.207568	0.112496	-1.84512	0.0650196	1
LOC100642328	943.504	-0.259959	0.141124	-1.84206	0.065467	1
LOC100645165	131.491	0.259063	0.140846	1.83933	0.0658659	1
LOC100646009	4118.8	-0.239143	0.130036	-1.83905	0.0659077	1
LOC100650905	2273.99	0.156248	0.0851326	1.83535	0.0664542	1
LOC100649204	719.104	0.249735	0.136173	1.83395	0.0666612	1
LOC100644559	71.8374	-0.260173	0.141919	-1.83325	0.0667661	1
LOC100650704	411.955	-0.264831	0.144532	-1.83233	0.0669017	1
LOC100650159	11.639	0.2146	0.117285	1.82973	0.0672899	1
LOC100648305	121756	-0.254153	0.139046	-1.82783	0.0675756	1
LOC100651045	101.366	-0.25619	0.140268	-1.82644	0.0677838	1
LOC100647243	366.592	-0.204951	0.112249	-1.82586	0.0678717	1
LOC100647807	1482.24	0.1823	0.100033	1.82241	0.0683932	1
LOC100642587	21.4412	-0.233377	0.128061	-1.82239	0.0683963	1
LOC100651114	132.145	-0.23366	0.128253	-1.82187	0.0684749	1
LOC100642619	46.1905	0.254771	0.139993	1.81989	0.068776	1
LOC100644802	1276.91	-0.164286	0.0903368	-1.81859	0.0689732	1
LOC100646933	108.874	-0.261124	0.143929	-1.81425	0.069639	1
LOC100651651	457.559	-0.187916	0.10373	-1.81159	0.0700499	1
LOC100643857	18.1518	-0.249587	0.138154	-1.80658	0.0708272	1
LOC105665848	165.751	0.249293	0.138048	1.80585	0.0709417	1
LOC100645400	499.615	-0.196451	0.109038	-1.80168	0.0715958	1
LOC100642539	70.7159	-0.260872	0.144823	-1.80132	0.0716518	1
LOC100644805	196.458	0.223266	0.124031	1.80009	0.071846	1
LOC100647587	52.944	0.259542	0.144221	1.79961	0.0719217	1
LOC110119859	12.2328	-0.226294	0.125771	-1.79926	0.071978	1
LOC100651683	407693	-0.24255	0.134831	-1.79892	0.0720318	1
LOC100649685	40.1608	-0.247564	0.137622	-1.79887	0.0720394	1
LOC100643779	11.4095	-0.217924	0.121678	-1.79098	0.0732959	1
LOC100644072	391.319	0.177759	0.0992658	1.79074	0.0733348	1
LOC105667033	10.9586	-0.199628	0.111692	-1.78731	0.0738867	1
LOC100647314	51.2726	0.257334	0.14421	1.78444	0.074353	1
LOC105666070	53.6802	0.220419	0.123531	1.78432	0.0743718	1
LOC100647304	1.89869	0.12917	0.0725104	1.7814	0.0748474	1
LOC100646947	5.24594	-0.178065	0.100101	-1.77885	0.0752638	1
LOC100645567	17387.9	0.256137	0.144195	1.77632	0.0756802	1
LOC100643149	4749.91	-0.142309	0.0801336	-1.7759	0.0757498	1
LOC100643157	3138.11	-0.256188	0.144292	-1.77548	0.0758181	1
LOC100647713	121.781	0.256516	0.144569	1.77435	0.0760061	1
LOC105666539	11.2743	-0.208972	0.118145	-1.76878	0.076931	1
LOC105666853	15.1208	0.224965	0.127451	1.7651	0.0775463	1
LOC100647887	455.339	-0.231263	0.131081	-1.76427	0.0776861	1
LOC100647929	2.87388	-0.136536	0.0775623	-1.76034	0.0783495	1
LOC100645865	439.191	-0.162211	0.0921895	-1.75954	0.0784857	1
LOC100648782	711.986	-0.191794	0.109018	-1.75929	0.0785288	1
LOC100650930	7.31685	-0.161242	0.0917018	-1.75833	0.0786907	1
LOC100643145	306.912	-0.210256	0.119613	-1.75781	0.0787803	1
LOC100650606	2.82506	-0.11396	0.0648349	-1.7577	0.0787993	1
LOC100649069	223.495	-0.247949	0.141253	-1.75536	0.0791983	1
LOC100645700	72.7661	-0.253638	0.14471	-1.75274	0.079647	1
LOC100642516	78.8454	-0.250565	0.143074	-1.7513	0.0798935	1
LOC100647100	232.639	-0.222999	0.127543	-1.74843	0.0803904	1
LOC100647468	457.219	-0.218282	0.125214	-1.74327	0.0812869	1
LOC100648384	21.7949	0.235403	0.135111	1.7423	0.0814561	1
LOC100647997	582.569	0.185277	0.106389	1.7415	0.0815953	1
LOC100645879	2.45267	-0.123369	0.0708452	-1.74139	0.0816148	1
LOC100643185	269.254	0.246104	0.141356	1.74102	0.0816809	1
LOC100648638	1075.89	-0.193228	0.111279	-1.73643	0.0824879	1
LOC100643639	121.281	-0.249815	0.143919	-1.7358	0.0825991	1
LOC100649744	289.935	0.247613	0.142685	1.73538	0.0826742	1
LOC100652019	245.951	0.213318	0.123004	1.73423	0.0828775	1
LOC100648252	105.27	-0.23964	0.138183	-1.73422	0.0828791	1
LOC100650054	40.0431	-0.250076	0.14423	-1.73387	0.0829411	1
LOC100645475	129.027	-0.189185	0.109208	-1.73235	0.0832119	1
LOC100649801	6695.2	-0.248789	0.14364	-1.73203	0.083269	1
LOC100652058	1120.4	-0.216896	0.125453	-1.72889	0.0838283	1
LOC100646158	10035.1	0.249394	0.144275	1.7286	0.0838813	1
LOC100642814	883.679	-0.210811	0.12199	-1.7281	0.0839708	1
LOC100652280	592.979	0.205627	0.11909	1.72664	0.0842317	1
LOC100645111	479.788	0.247084	0.143121	1.7264	0.0842757	1
LOC100646115	20.2341	0.189969	0.110038	1.7264	0.0842762	1
LOC100643133	1120.64	-0.221968	0.128905	-1.72195	0.0850789	1
LOC100647228	105.706	-0.216332	0.125642	-1.72182	0.085103	1
LOC100650903	12.5258	0.215798	0.12538	1.72114	0.0852247	1
LOC100649619	424.528	0.164266	0.0955949	1.71836	0.0857317	1
LOC110119152	59.0101	0.24003	0.139892	1.71583	0.0861933	1
LOC100642321	1205.08	-0.24691	0.144105	-1.71341	0.0866379	1
LOC100650465	1348.19	-0.184243	0.107951	-1.70672	0.087874	1
LOC100647187	185.897	0.212633	0.12465	1.70584	0.0880388	1
LOC105666009	23.9362	0.24302	0.142577	1.70448	0.0882909	1
LOC100651552	3979.17	-0.238212	0.139857	-1.70326	0.0885197	1
LOC100648961	2007.7	-0.234027	0.137641	-1.70027	0.0890801	1
LOC100649914	10.0418	-0.202865	0.119332	-1.70001	0.0891287	1
LOC100644055	1.99357e+06	-0.194046	0.114251	-1.69841	0.0894296	1
LOC100642983	1341.84	-0.230537	0.13586	-1.69688	0.0897203	1
LOC100647655	177.667	-0.204808	0.12073	-1.69641	0.0898083	1
LOC100644763	54.6806	-0.245481	0.14478	-1.69555	0.0899708	1
LOC100644155	281.944	-0.24366	0.143719	-1.6954	0.0900004	1
LOC110119691	186.374	-0.231307	0.136484	-1.69475	0.0901229	1
LOC100649711	25.8471	-0.222277	0.131245	-1.69361	0.0903402	1
LOC100650810	133.988	-0.233658	0.13812	-1.6917	0.0907034	1
LOC100644723	934.133	0.148457	0.0877732	1.69137	0.0907666	1
LOC105666460	827.659	-0.216184	0.127836	-1.69111	0.0908165	1
LOC100646556	383.772	-0.161293	0.0954346	-1.69008	0.0910117	1
LOC100646258	317.133	0.230014	0.136122	1.68977	0.0910728	1
LOC100645858	16.8136	-0.206756	0.122438	-1.68866	0.0912843	1
LOC100643493	6.37058	0.178669	0.10581	1.68858	0.0913009	1
LOC100643608	4711.34	0.237163	0.14078	1.68463	0.0920592	1
LOC100643844	433.254	0.236727	0.140534	1.68449	0.0920877	1
LOC100646913	375.5	-0.224465	0.133339	-1.68342	0.0922934	1
LOC100646805	117.016	0.235338	0.139864	1.68261	0.0924499	1
LOC100651886	61.6283	-0.182636	0.108629	-1.68128	0.0927092	1
LOC100647530	128.211	-0.232028	0.138187	-1.67909	0.0931345	1
LOC110120173	28.4734	0.23435	0.13961	1.6786	0.0932306	1
LOC100644120	203.245	0.195507	0.116518	1.67792	0.0933626	1
LOC100648892	8635.46	-0.235331	0.14035	-1.67675	0.0935921	1
LOC100642638	49.7658	-0.221186	0.13228	-1.67211	0.0945024	1
LOC100647632	1430.33	-0.219856	0.131649	-1.67001	0.0949169	1
LOC100642923	22.389	-0.229539	0.137469	-1.66976	0.0949673	1
LOC105666600	2.72498	0.12877	0.0774949	1.66166	0.0965815	1
LOC100645961	30.2586	-0.239898	0.144447	-1.6608	0.0967538	1
LOC105667031	5.12171	-0.134723	0.0812769	-1.65758	0.0974017	1
LOC100647501	59.5175	0.215361	0.130431	1.65115	0.0987077	1
LOC100648291	9.11931	0.184569	0.11182	1.65059	0.0988222	1
LOC100645995	129.107	0.222513	0.134831	1.65031	0.09888	1
LOC100644114	487.84	-0.174239	0.105602	-1.64996	0.0989518	1
LOC100651988	280.445	-0.2074	0.125726	-1.64962	0.099021	1
LOC100643053	854.704	-0.215518	0.130651	-1.64956	0.0990329	1
LOC100647699	126.576	0.219436	0.13317	1.64779	0.0993948	1
LOC100650633	8.01777	-0.150207	0.0913015	-1.64517	0.0999341	1
LOC100648818	183.66	-0.218299	0.133083	-1.64033	0.100937	1
LOC100645946	206.453	0.227725	0.138877	1.63976	0.101056	1
LOC100651026	2065.03	-0.235679	0.143776	-1.63921	0.101169	1
LOC100645693	167.299	0.21396	0.130535	1.6391	0.101193	1
LOC100642564	4.48848	0.125396	0.0765152	1.63884	0.101247	1
LOC100642290	135.613	0.2343	0.142999	1.63847	0.101323	1
LOC110119581	3.70904	-0.124922	0.0762794	-1.63769	0.101487	1
LOC100648328	7491.61	-0.202815	0.123916	-1.63672	0.101689	1
LOC100642730	460.518	0.191908	0.117722	1.63018	0.103064	1
LOC100651856	1031.53	0.154653	0.0948817	1.62996	0.10311	1
LOC100645845	248.662	0.188746	0.115879	1.62881	0.103352	1
LOC100649277	6436.86	0.22089	0.13564	1.6285	0.103419	1
LOC100649583	24.2564	-0.220262	0.135276	-1.62824	0.103475	1
LOC100642718	71.835	0.2282	0.140308	1.62642	0.103861	1
LOC100647941	117.106	-0.234978	0.144476	-1.62641	0.103862	1
LOC100650702	137.894	-0.221077	0.135934	-1.62635	0.103874	1
LOC100652330	300.311	0.203385	0.125079	1.62606	0.103938	1
LOC100649937	1.30568	0.0643067	0.0395639	1.62539	0.104079	1
LOC100648874	563.449	-0.152526	0.0938931	-1.62446	0.104277	1
LOC100650674	664.127	0.207954	0.128039	1.62415	0.104344	1
LOC100648508	2.50314	0.129718	0.0798746	1.62402	0.104371	1
LOC100644429	1768.32	-0.183624	0.113106	-1.62346	0.104491	1
LOC100647715	40.9345	0.234922	0.144738	1.62309	0.10457	1
LOC100649954	290.46	0.177863	0.109706	1.62127	0.10496	1
LOC100647867	256.303	0.19673	0.121438	1.62001	0.105231	1
LOC100645277	3.10439	-0.118136	0.0729633	-1.61911	0.105423	1
LOC100648364	701.631	0.229168	0.14168	1.6175	0.10577	1
LOC100649251	1473.45	-0.210513	0.130159	-1.61735	0.105802	1
LOC100646786	11.6112	0.185036	0.114603	1.61458	0.106401	1
LOC100651433	829.781	-0.215437	0.133455	-1.61431	0.106461	1
LOC100647646	1218.1	0.231146	0.143244	1.61365	0.106604	1
LOC100648122	5.12687	0.122125	0.0757492	1.61223	0.106912	1
LOC100648399	48.5547	-0.233279	0.144733	-1.61179	0.107007	1
LOC105666961	40.064	-0.16216	0.100667	-1.61086	0.107211	1
LOC100646272	74.4815	0.226906	0.140905	1.61035	0.107321	1
LOC105665736	480.298	-0.158508	0.0984547	-1.60996	0.107406	1
LOC100651268	1865.78	-0.23304	0.144767	-1.60976	0.107451	1
LOC100650042	5.82315	-0.144944	0.0902586	-1.60588	0.108301	1
LOC100650712	828.663	0.157217	0.0980567	1.60333	0.108862	1
LOC100649831	424.205	-0.202093	0.126154	-1.60196	0.109165	1
LOC100651197	271.564	0.216006	0.134894	1.60131	0.109309	1
LOC100652040	207.759	-0.223042	0.139317	-1.60097	0.109384	1
LOC100646688	15.8803	-0.212491	0.13273	-1.60092	0.109394	1
LOC100652237	1.205	0.0804463	0.0502515	1.60087	0.109405	1
LOC100642904	70.519	-0.226091	0.141358	-1.59942	0.109728	1
LOC100651082	551.249	-0.23043	0.144144	-1.5986	0.109908	1
LOC100646486	102.187	-0.231376	0.144832	-1.59755	0.110143	1
LOC100650768	221.933	0.199012	0.124639	1.5967	0.110332	1
LOC100651608	361.165	0.185891	0.116586	1.59446	0.110834	1
LOC100649690	163.346	0.230249	0.144606	1.59226	0.111327	1
LOC100649166	1445.35	-0.193848	0.121783	-1.59176	0.11144	1
LOC100650388	209.389	0.211947	0.133172	1.59152	0.111492	1
LOC100650798	4861.85	-0.195108	0.122597	-1.59146	0.111506	1
LOC105667054	5.73371	-0.120481	0.075707	-1.59141	0.111517	1
LOC100644883	147.156	0.228051	0.143332	1.59107	0.111594	1
LOC100649243	273.695	0.183685	0.115505	1.59027	0.111773	1
LOC105667204	14141.2	-0.182624	0.114908	-1.58931	0.111989	1
LOC100643642	91.5993	0.228745	0.144014	1.58835	0.112207	1
LOC100644995	134.832	0.196222	0.123727	1.58593	0.112755	1
LOC100643429	199.749	0.210122	0.132504	1.58578	0.112788	1
LOC100647083	187.039	-0.229521	0.144765	-1.58548	0.112858	1
LOC100647148	75.3991	0.228374	0.144091	1.58493	0.112983	1
LOC100647337	193.754	-0.172813	0.109103	-1.58395	0.113205	1
LOC100648293	447.796	-0.223148	0.140912	-1.5836	0.113286	1
LOC105666300	140.12	0.226184	0.142857	1.58328	0.113357	1
LOC110119420	1.88009	-0.0979654	0.0618768	-1.58323	0.113368	1
LOC100649889	71.7632	-0.2285	0.144333	-1.58315	0.113387	1
LOC100649785	2850.84	-0.202988	0.128225	-1.58305	0.113409	1
LOC100648744	464.436	-0.188261	0.119165	-1.57983	0.114147	1
LOC100649695	1316.44	-0.204067	0.129289	-1.57838	0.114477	1
LOC100642919	179.097	-0.208241	0.132018	-1.57736	0.114712	1
LOC105666827	166.508	-0.208556	0.132279	-1.57664	0.114878	1
LOC100643550	70.7973	-0.216886	0.137607	-1.57612	0.114997	1
LOC100646633	2.53712	-0.122664	0.0779725	-1.57317	0.11568	1
LOC100650672	142.854	-0.222912	0.141707	-1.57304	0.115709	1
LOC100642650	9402.36	-0.177209	0.112661	-1.57294	0.115734	1
LOC100647896	80.2307	0.22739	0.144813	1.57023	0.116361	1
LOC100644552	107.134	-0.224038	0.142758	-1.56936	0.116565	1
[truncated: 10,264 more rows]
