# Supplementary material for: Caste‐ and pesticide‐specific effects of neonicotinoid pesticide exposure on gene expression in bumblebees
Source: Mol Ecol. 2019 Mar 6;28(8):1964–74. doi: 10.1111/mec.15047 (PMC6563198; doi:10.1111/mec.15047)
Supplement: Supplementary file 6 [file MEC-28-1964-s006.xlsx]

## Sheet: BP_workers_clothianidin_signifi
Caste- and pesticide-specific effects of neonicotinoid pesticide exposure on gene expression in bumblebees
Author list: Thomas J. Colgan, Isabel K. Fletcher, Andres N. Arce, Richard J. Gill, Ana Ramos Rodrigues, Eckart Stolle, Lars Chittka and Yannick Wurm
Table S6: Gene Ontology terms enriched within clothianidin exposed castes
Gene ontology enrichment of differentially expressed (DE) genes: Clothianidin-exposed workers vs control workers
a) Enriched terms associated with 'Biological Processes (BP)'
Gene ontology ID	Term	Annotated	Significant	Expected	Rank in weight_fisher	weight_ks
GO:0048638	regulation_of_developmental_growth	244	12	11.93	44	0.0031
GO:0044712	single-organism_catabolic_process	221	18	10.81	18	0.0054
GO:0005975	carbohydrate_metabolic_process	318	21	15.55	60	0.0197
GO:0055114	oxidation-reduction_process	471	37	23.03	7	0.02
GO:0071310	cellular_response_to_organic_substance	263	18	12.86	36	0.0207
GO:0055085	transmembrane_transport	474	31	23.18	28	0.0227
GO:1901565	organonitrogen_compound_catabolic_proces...	102	10	4.99	21	0.0255
GO:0006006	glucose_metabolic_process	171	13	8.36	17	0.027
GO:0098771	inorganic_ion_homeostasis	110	6	5.38	181	0.0277
GO:0055080	cation_homeostasis	110	6	5.38	182	0.0277
GO:0022618	ribonucleoprotein_complex_assembly	127	8	6.21	114	0.0388
GO:0051321	meiotic_cell_cycle	174	9	8.51	281	0.0419
GO:0009611	response_to_wounding	106	7	5.18	109	0.0447
GO:0009416	response_to_light_stimulus	116	9	5.67	53	0.0472
GO:0097485	neuron_projection_guidance	257	15	12.57	499	0.0481
GO:0008593	regulation_of_Notch_signaling_pathway	117	12	5.72	10	0.0493
GO:0000904	cell_morphogenesis_involved_in_different...	500	26	24.45	122	0.0498

## Sheet: BP_workers_clothianidin_raw
Caste- and pesticide-specific effects of neonicotinoid pesticide exposure on gene expression in bumblebees
Author list: Thomas J. Colgan, Isabel K. Fletcher, Andres N. Arce, Richard J. Gill, Ana Ramos Rodrigues, Eckart Stolle, Lars Chittka and Yannick Wurm
Table S6: Gene Ontology terms enriched within clothianidin exposed castes
Gene ontology enrichment of differentially expressed (DE) genes: Clothianidin-exposed workers vs control workers
a) Enriched terms associated with 'Biological Processes (BP)'
Gene ontology ID	Term	Annotated	Significant	Expected	Rank in weight_fisher	weight_ks
GO:0006412	translation	398	18	19.46	117	0.0006
GO:0048638	regulation of developmental growth	244	12	11.93	44	0.0031
GO:0031667	response to nutrient levels	175	6	8.56	496	0.0047
GO:0044712	single-organism catabolic process	221	18	10.81	18	0.0054
GO:0006417	regulation of translation	144	6	7.04	304	0.0071
GO:0040007	growth	453	19	22.15	497	0.0108
GO:0051650	establishment of vesicle localization	130	3	6.36	168	0.0153
GO:1901361	organic cyclic compound catabolic proces...	126	6	6.16	498	0.0194
GO:0005975	carbohydrate metabolic process	318	21	15.55	60	0.0197
GO:0055114	oxidation-reduction process	471	37	23.03	7	0.02
GO:0071310	cellular response to organic substance	263	18	12.86	36	0.0207
GO:0055085	transmembrane transport	474	31	23.18	28	0.0227
GO:0048519	negative regulation of biological proces...	1176	47	57.51	24	0.0243
GO:1901565	organonitrogen compound catabolic proces...	102	10	4.99	21	0.0255
GO:0006006	glucose metabolic process	171	13	8.36	17	0.027
GO:0098771	inorganic ion homeostasis	110	6	5.38	181	0.0277
GO:0055080	cation homeostasis	110	6	5.38	182	0.0277
GO:0035295	tube development	677	31	33.1	386	0.0331
GO:0003002	regionalization	431	18	21.08	157	0.0334
GO:0022618	ribonucleoprotein complex assembly	127	8	6.21	114	0.0388
GO:0009617	response to bacterium	144	6	7.04	129	0.0415
GO:0051321	meiotic cell cycle	174	9	8.51	281	0.0419
GO:0030001	metal ion transport	170	8	8.31	245	0.0428
GO:0044707	single-multicellular organism process	2446	119	119.61	270	0.0442
GO:0009611	response to wounding	106	7	5.18	109	0.0447
GO:0009416	response to light stimulus	116	9	5.67	53	0.0472
GO:0097485	neuron projection guidance	257	15	12.57	499	0.0481
GO:0008593	regulation of Notch signaling pathway	117	12	5.72	10	0.0493
GO:0000904	cell morphogenesis involved in different...	500	26	24.45	122	0.0498
GO:1901700	response to oxygen-containing compound	259	13	12.66	95	0.0539
GO:0051093	negative regulation of developmental pro...	193	9	9.44	90	0.0544
GO:0006605	protein targeting	146	6	7.14	306	0.0558
GO:0071704	organic substance metabolic process	4014	172	196.28	500	0.0565
GO:0015980	energy derivation by oxidation of organi...	121	10	5.92	23	0.0573
GO:0032787	monocarboxylic acid metabolic process	120	12	5.87	12	0.0608
GO:0030534	adult behavior	153	10	7.48	92	0.0616
GO:0051960	regulation of nervous system development	311	12	15.21	99	0.0631
GO:0019439	aromatic compound catabolic process	123	6	6.01	501	0.065
GO:0034220	ion transmembrane transport	277	16	13.55	77	0.0699
GO:0009968	negative regulation of signal transducti...	292	15	14.28	125	0.0711
GO:0009952	anterior/posterior pattern specification	165	3	8.07	502	0.0722
GO:0006790	sulfur compound metabolic process	112	7	5.48	121	0.073
GO:2000113	negative regulation of cellular macromol...	351	12	17.16	437	0.0775
GO:0007610	behavior	507	26	24.79	75	0.083
GO:0071495	cellular response to endogenous stimulus	187	9	9.14	314	0.0834
GO:0042335	cuticle development	150	14	7.33	14	0.0835
GO:0098662	inorganic cation transmembrane transport	184	7	9	352	0.0854
GO:0006820	anion transport	118	17	5.77	1	0.0857
GO:0032504	multicellular organism reproduction	918	48	44.89	34	0.0887
GO:0071705	nitrogen compound transport	205	13	10.02	30	0.0891
GO:0050767	regulation of neurogenesis	212	8	10.37	234	0.0913
GO:0010629	negative regulation of gene expression	442	19	21.61	113	0.0918
GO:1901575	organic substance catabolic process	585	29	28.61	143	0.0928
GO:0071702	organic substance transport	682	35	33.35	5	0.0965
GO:0042254	ribosome biogenesis	202	9	9.88	101	0.0994
GO:0044255	cellular lipid metabolic process	283	20	13.84	29	0.0997
GO:0009117	nucleotide metabolic process	230	12	11.25	41	0.102
GO:0000902	cell morphogenesis	742	37	36.28	87	0.1026
GO:0044260	cellular macromolecule metabolic process	2947	102	144.11	66	0.1032
GO:0007034	vacuolar transport	117	3	5.72	185	0.1056
GO:0048592	eye morphogenesis	294	12	14.38	503	0.1075
GO:0021700	developmental maturation	221	8	10.81	79	0.1115
GO:0071826	ribonucleoprotein complex subunit organi...	135	9	6.6	128	0.1145
GO:0007169	transmembrane receptor protein tyrosine ...	186	8	9.1	297	0.1149
GO:0051674	localization of cell	304	13	14.87	85	0.1163
GO:0007560	imaginal disc morphogenesis	367	14	17.95	216	0.1197
GO:0006812	cation transport	255	10	12.47	504	0.1209
GO:1905114	cell surface receptor signaling pathway ...	157	6	7.68	288	0.121
GO:0007517	muscle organ development	131	7	6.41	191	0.121
GO:0051172	negative regulation of nitrogen compound...	382	15	18.68	433	0.1233
GO:0032259	methylation	140	8	6.85	83	0.1251
GO:0006629	lipid metabolic process	390	27	19.07	223	0.1253
GO:0060429	epithelium development	903	40	44.16	277	0.1263
GO:0006520	cellular amino acid metabolic process	123	6	6.01	230	0.1305
GO:0043603	cellular amide metabolic process	509	26	24.89	64	0.1322
GO:0072594	establishment of protein localization to...	138	5	6.75	357	0.1322
GO:0048285	organelle fission	275	8	13.45	505	0.1331
GO:1903046	meiotic cell cycle process	152	8	7.43	108	0.1337
GO:0009056	catabolic process	607	35	29.68	25	0.1356
GO:0010628	positive regulation of gene expression	415	16	20.29	451	0.1378
GO:0046700	heterocycle catabolic process	118	6	5.77	506	0.142
GO:0044270	cellular nitrogen compound catabolic pro...	118	6	5.77	507	0.142
GO:0006518	peptide metabolic process	486	24	23.77	96	0.1463
GO:0048609	multicellular organismal reproductive pr...	858	42	41.96	2	0.1464
GO:0034655	nucleobase-containing compound catabolic...	107	6	5.23	166	0.1473
GO:0044248	cellular catabolic process	511	27	24.99	3	0.1475
GO:0045893	positive regulation of transcription, DN...	349	15	17.07	347	0.148
GO:0006732	coenzyme metabolic process	124	6	6.06	233	0.1497
GO:0008104	protein localization	596	22	29.14	282	0.1512
GO:0007005	mitochondrion organization	265	14	12.96	163	0.1526
GO:0050801	ion homeostasis	114	6	5.57	508	0.1555
GO:1902679	negative regulation of RNA biosynthetic ...	301	12	14.72	26	0.1628
GO:0071496	cellular response to external stimulus	125	5	6.11	97	0.1631
GO:0009790	embryo development	491	18	24.01	200	0.1668
GO:0046483	heterocycle metabolic process	2020	70	98.78	509	0.1692
GO:0048729	tissue morphogenesis	570	21	27.87	510	0.1717
GO:0051248	negative regulation of protein metabolic...	188	5	9.19	511	0.173
GO:0048066	developmental pigmentation	100	7	4.89	93	0.1767
GO:0006357	regulation of transcription from RNA pol...	569	24	27.82	355	0.1783
GO:0006897	endocytosis	347	15	16.97	399	0.1802
GO:0006909	phagocytosis	216	11	10.56	208	0.1812
GO:0044802	single-organism membrane organization	226	6	11.05	459	0.1822
GO:0009719	response to endogenous stimulus	214	12	10.46	512	0.1829
GO:0007600	sensory perception	223	11	10.9	222	0.1829
GO:0098542	defense response to other organism	187	10	9.14	49	0.1831
GO:0006807	nitrogen compound metabolic process	2520	110	123.23	22	0.1837
GO:0034660	ncRNA metabolic process	292	13	14.28	123	0.1853
GO:0008610	lipid biosynthetic process	170	16	8.31	4	0.1934
GO:0042221	response to chemical	866	45	42.35	478	0.1945
GO:0045934	negative regulation of nucleobase-contai...	328	14	16.04	221	0.1957
GO:0009150	purine ribonucleotide metabolic process	176	7	8.61	192	0.1957
GO:0006366	transcription from RNA polymerase II pro...	600	25	29.34	344	0.199
GO:0016331	morphogenesis of embryonic epithelium	117	2	5.72	513	0.1999
GO:0044249	cellular biosynthetic process	2003	87	97.95	16	0.2024
GO:0051094	positive regulation of developmental pro...	230	9	11.25	326	0.2052
GO:0043473	pigmentation	107	7	5.23	514	0.206
GO:1901135	carbohydrate derivative metabolic proces...	432	21	21.12	9	0.2063
GO:0032879	regulation of localization	394	17	19.27	35	0.2082
GO:0099536	synaptic signaling	248	8	12.13	515	0.2093
GO:0055086	nucleobase-containing small molecule met...	256	14	12.52	516	0.2101
GO:0002165	instar larval or pupal development	497	23	24.3	32	0.2132
GO:0014070	response to organic cyclic compound	114	11	5.57	19	0.2141
GO:0006796	phosphate-containing compound metabolic ...	874	31	42.74	11	0.2149
GO:0048646	anatomical structure formation involved ...	491	30	24.01	106	0.2154
GO:0007165	signal transduction	1397	57	68.31	377	0.2182
GO:0044281	small molecule metabolic process	774	50	37.85	289	0.2183
GO:0072089	stem cell proliferation	105	2	5.13	456	0.2199
GO:0010557	positive regulation of macromolecule bio...	392	16	19.17	397	0.2209
GO:1901657	glycosyl compound metabolic process	172	7	8.41	517	0.2227
GO:0010646	regulation of cell communication	810	32	39.61	412	0.2274
GO:1901615	organic hydroxy compound metabolic proce...	127	10	6.21	42	0.2278
GO:0051641	cellular localization	794	24	38.83	518	0.2288
GO:0045937	positive regulation of phosphate metabol...	158	2	7.73	519	0.2293
GO:0051716	cellular response to stimulus	1835	79	89.73	135	0.2358
GO:0048878	chemical homeostasis	193	12	9.44	86	0.2367
GO:0006979	response to oxidative stress	107	9	5.23	40	0.2378
GO:0010033	response to organic substance	421	29	20.59	73	0.2381
GO:0050789	regulation of biological process	3152	123	154.13	262	0.242
GO:0060627	regulation of vesicle-mediated transport	108	1	5.28	491	0.2433
GO:0006915	apoptotic process	237	11	11.59	76	0.2435
GO:0050808	synapse organization	254	7	12.42	263	0.2462
GO:0042327	positive regulation of phosphorylation	146	2	7.14	520	0.2476
GO:0010876	lipid localization	109	6	5.33	175	0.2481
GO:0051173	positive regulation of nitrogen compound...	425	18	20.78	156	0.249
GO:0042461	photoreceptor cell development	109	3	5.33	415	0.2497
GO:0012501	programmed cell death	295	14	14.43	521	0.2498
GO:0001754	eye photoreceptor cell differentiation	165	4	8.07	522	0.2502
GO:0009165	nucleotide biosynthetic process	105	6	5.13	155	0.2521
GO:0002181	cytoplasmic translation	107	2	5.23	462	0.2537
GO:0019752	carboxylic acid metabolic process	259	19	12.66	239	0.2541
GO:0042594	response to starvation	156	6	7.63	256	0.2563
GO:0045786	negative regulation of cell cycle	136	3	6.65	131	0.2568
GO:0032535	regulation of cellular component size	154	6	7.53	334	0.2575
GO:1901698	response to nitrogen compound	128	6	6.26	271	0.2581
GO:0048489	synaptic vesicle transport	119	2	5.82	472	0.26
GO:0007626	locomotory behavior	169	11	8.26	89	0.2603
GO:0048598	embryonic morphogenesis	209	5	10.22	373	0.2616
GO:0006886	intracellular protein transport	269	11	13.15	310	0.2638
GO:0019725	cellular homeostasis	176	12	8.61	69	0.2672
GO:0035239	tube morphogenesis	470	19	22.98	199	0.27
GO:0044085	cellular component biogenesis	1153	42	56.38	523	0.2702
GO:0050794	regulation of cellular process	2931	108	143.32	72	0.2719
GO:0044765	single-organism transport	952	44	46.55	94	0.2727
GO:0006811	ion transport	384	29	18.78	524	0.2741
GO:0051239	regulation of multicellular organismal p...	662	37	32.37	15	0.2756
GO:1901566	organonitrogen compound biosynthetic pro...	675	36	33.01	58	0.2773
GO:0023051	regulation of signaling	811	32	39.66	418	0.2782
GO:0007154	cell communication	1764	67	86.26	525	0.2797
GO:0031668	cellular response to extracellular stimu...	120	4	5.87	526	0.2813
GO:0007267	cell-cell signaling	591	22	28.9	229	0.2814
GO:0007635	chemosensory behavior	105	1	5.13	490	0.2849
GO:0065009	regulation of molecular function	510	16	24.94	257	0.2889
GO:0045168	cell-cell signaling involved in cell fat...	176	5	8.61	527	0.2907
GO:0051962	positive regulation of nervous system de...	123	4	6.01	384	0.2929
GO:0007186	G-protein coupled receptor signaling pat...	129	9	6.31	82	0.2941
GO:0019438	aromatic compound biosynthetic process	1182	46	57.8	38	0.2948
GO:0090130	tissue migration	169	4	8.26	528	0.295
GO:0044283	small molecule biosynthetic process	158	15	7.73	8	0.2968
GO:0022603	regulation of anatomical structure morph...	247	10	12.08	112	0.2972
GO:0010941	regulation of cell death	251	12	12.27	243	0.2976
GO:0032101	regulation of response to external stimu...	122	10	5.97	37	0.301
GO:0010243	response to organonitrogen compound	107	5	5.23	251	0.3018
GO:0007476	imaginal disc-derived wing morphogenesis	264	9	12.91	413	0.3021
GO:1901701	cellular response to oxygen-containing c...	124	7	6.06	153	0.304
GO:0007010	cytoskeleton organization	494	21	24.16	356	0.3041
GO:0051124	synaptic growth at neuromuscular junctio...	140	3	6.85	529	0.3078
GO:0044770	cell cycle phase transition	160	4	7.82	68	0.3106
GO:0009725	response to hormone	110	6	5.38	530	0.3117
GO:0071822	protein complex subunit organization	374	14	18.29	268	0.3139
GO:0051640	organelle localization	244	8	11.93	59	0.314
GO:0048511	rhythmic process	187	8	9.14	531	0.3166
GO:0006950	response to stress	1035	51	50.61	177	0.3173
GO:1902589	single-organism organelle organization	694	27	33.94	317	0.3173
GO:0007017	microtubule-based process	354	13	17.31	532	0.3175
GO:0022414	reproductive process	996	49	48.7	533	0.3224
GO:0048522	positive regulation of cellular process	1137	42	55.6	287	0.3238
GO:0042592	homeostatic process	364	28	17.8	52	0.3257
GO:0030182	neuron differentiation	796	34	38.92	381	0.3272
GO:0032990	cell part morphogenesis	643	31	31.44	140	0.3275
GO:0009123	nucleoside monophosphate metabolic proce...	142	7	6.94	534	0.3278
GO:0099003	vesicle-mediated transport in synapse	108	1	5.28	492	0.3308
GO:0019637	organophosphate metabolic process	353	18	17.26	535	0.3322
GO:0061061	muscle structure development	250	14	12.22	247	0.3391
GO:0045333	cellular respiration	104	7	5.09	104	0.3443
GO:1902578	single-organism localization	1015	45	49.63	536	0.3455
GO:1901362	organic cyclic compound biosynthetic pro...	1218	49	59.56	27	0.3456
GO:0044089	positive regulation of cellular componen...	128	4	6.26	394	0.3463
GO:0045597	positive regulation of cell differentiat...	114	4	5.57	110	0.3468
GO:0009057	macromolecule catabolic process	377	14	18.44	80	0.3486
GO:0019953	sexual reproduction	861	40	42.1	20	0.3508
GO:0048584	positive regulation of response to stimu...	422	17	20.64	151	0.3535
GO:0007613	memory	109	3	5.33	416	0.3584
GO:0023014	signal transduction by protein phosphory...	158	4	7.73	228	0.3612
GO:0030029	actin filament-based process	251	10	12.27	537	0.3615
GO:0007399	nervous system development	1102	43	53.89	303	0.366
GO:0016569	chromatin modification	201	11	9.83	149	0.3692
GO:0007297	ovarian follicle cell migration	132	3	6.45	187	0.3693
GO:0044763	single-organism cellular process	4114	178	201.17	159	0.3711
GO:0007275	multicellular organism development	2142	102	104.74	198	0.3719
GO:0008380	RNA splicing	251	5	12.27	538	0.3755
GO:0009605	response to external stimulus	793	42	38.78	115	0.377
GO:0044265	cellular macromolecule catabolic process	339	11	16.58	258	0.3775
GO:0042127	regulation of cell proliferation	203	10	9.93	225	0.3779
GO:0016055	Wnt signaling pathway	134	5	6.55	78	0.3794
GO:0048513	animal organ development	1120	52	54.77	329	0.3794
GO:0043547	positive regulation of GTPase activity	100	0	4.89	539	0.3804
GO:1902580	single-organism cellular localization	360	11	17.6	436	0.3849
GO:0044699	single-organism process	4835	227	236.43	540	0.385
GO:0030431	sleep	133	11	6.5	31	0.3877
GO:0010556	regulation of macromolecule biosynthetic...	1068	37	52.22	541	0.3881
GO:0090407	organophosphate biosynthetic process	182	10	8.9	218	0.3886
GO:0046903	secretion	224	6	10.95	248	0.39
GO:0006163	purine nucleotide metabolic process	178	8	8.7	45	0.3904
GO:0051345	positive regulation of hydrolase activit...	150	7	7.33	250	0.3912
GO:0051128	regulation of cellular component organiz...	710	19	34.72	383	0.3971
GO:0007265	Ras protein signal transduction	164	3	8.02	542	0.3978
GO:0090132	epithelium migration	164	4	8.02	543	0.4015
GO:0030154	cell differentiation	1643	69	80.34	259	0.4023
GO:0016197	endosomal transport	105	2	5.13	457	0.4032
GO:0009314	response to radiation	153	13	7.48	48	0.4033
GO:0043170	macromolecule metabolic process	3210	118	156.97	39	0.406
GO:0006836	neurotransmitter transport	114	3	5.57	427	0.4085
GO:0006399	tRNA metabolic process	119	4	5.82	374	0.4099
GO:0008340	determination of adult lifespan	133	7	6.5	201	0.4115
GO:0090066	regulation of anatomical structure size	227	7	11.1	466	0.412
GO:0098660	inorganic ion transmembrane transport	214	12	10.46	13	0.4122
GO:1902582	single-organism intracellular transport	198	9	9.68	264	0.4126
GO:0006351	transcription, DNA-templated	956	33	46.75	353	0.4126
GO:0048639	positive regulation of developmental gro...	110	5	5.38	260	0.4131
GO:0050793	regulation of developmental process	662	36	32.37	55	0.4132
GO:0009266	response to temperature stimulus	117	8	5.72	91	0.414
GO:0009141	nucleoside triphosphate metabolic proces...	119	4	5.82	544	0.4142
GO:0035120	post-embryonic appendage morphogenesis	304	11	14.87	244	0.4143
GO:0045930	negative regulation of mitotic cell cycl...	113	2	5.53	467	0.4147
GO:0090305	nucleic acid phosphodiester bond hydroly...	137	8	6.7	137	0.4169
GO:0002682	regulation of immune system process	188	13	9.19	6	0.4206
GO:0006403	RNA localization	168	7	8.22	275	0.4234
GO:0002009	morphogenesis of an epithelium	559	21	27.33	545	0.4249
GO:0043623	cellular protein complex assembly	217	8	10.61	372	0.4259
GO:0007049	cell cycle	708	23	34.62	280	0.4264
GO:0009966	regulation of signal transduction	722	28	35.31	439	0.4274
GO:0016072	rRNA metabolic process	137	5	6.7	46	0.4292
GO:0099504	synaptic vesicle cycle	114	1	5.57	493	0.4307
GO:0031175	neuron projection development	570	26	27.87	111	0.4313
GO:0043604	amide biosynthetic process	446	20	21.81	546	0.4317
GO:1901360	organic cyclic compound metabolic proces...	2117	79	103.52	253	0.4339
GO:0042330	taxis	321	19	15.7	102	0.4388
GO:0007298	border follicle cell migration	120	2	5.87	473	0.4388
GO:0050790	regulation of catalytic activity	377	10	18.44	249	0.4404
GO:0006260	DNA replication	109	2	5.33	463	0.441
GO:0051338	regulation of transferase activity	131	1	6.41	495	0.4415
GO:0051146	striated muscle cell differentiation	103	9	5.04	33	0.446
GO:0065008	regulation of biological quality	1092	54	53.4	215	0.4477
GO:0060548	negative regulation of cell death	121	5	5.92	235	0.448
GO:0016050	vesicle organization	106	2	5.18	460	0.4501
GO:0044767	single-organism developmental process	2555	124	124.94	141	0.4505
GO:0030030	cell projection organization	728	35	35.6	205	0.4531
GO:0000398	mRNA splicing, via spliceosome	231	5	11.3	482	0.4534
GO:1902531	regulation of intracellular signal trans...	338	8	16.53	547	0.4538
GO:0002066	columnar/cuboidal epithelial cell develo...	285	11	13.94	548	0.4545
GO:0032870	cellular response to hormone stimulus	109	6	5.33	176	0.4546
GO:1901564	organonitrogen compound metabolic proces...	964	58	47.14	71	0.4553
GO:0010605	negative regulation of macromolecule met...	565	22	27.63	549	0.4559
GO:0006396	RNA processing	531	15	25.97	158	0.457
GO:0048667	cell morphogenesis involved in neuron di...	460	23	22.49	180	0.4579
GO:0009890	negative regulation of biosynthetic proc...	367	13	17.95	550	0.4598
GO:1903047	mitotic cell cycle process	333	6	16.28	475	0.4612
GO:0048699	generation of neurons	875	37	42.79	551	0.4627
GO:0050877	neurological system process	384	16	18.78	186	0.4637
GO:0022412	cellular process involved in reproductio...	712	26	34.82	552	0.4641
GO:0009987	cellular process	5551	235	271.44	120	0.465
GO:0007015	actin filament organization	126	4	6.16	391	0.4661
GO:0051246	regulation of protein metabolic process	575	20	28.12	553	0.4739
GO:0008152	metabolic process	4259	191	208.26	207	0.4746
GO:0006928	movement of cell or subcellular componen...	628	30	30.71	226	0.475
GO:0010948	negative regulation of cell cycle proces...	116	2	5.67	470	0.476
GO:1904396	regulation of neuromuscular junction dev...	114	3	5.57	554	0.4794
GO:0051049	regulation of transport	255	7	12.47	240	0.4802
GO:0048518	positive regulation of biological proces...	1283	44	62.74	337	0.4803
GO:0009628	response to abiotic stimulus	369	25	18.04	174	0.4829
GO:0032268	regulation of cellular protein metabolic...	545	20	26.65	555	0.4841
GO:0031399	regulation of protein modification proce...	319	9	15.6	328	0.4864
GO:0007163	establishment or maintenance of cell pol...	196	5	9.58	455	0.4879
GO:0009792	embryo development ending in birth or eg...	173	4	8.46	119	0.4887
GO:0051656	establishment of organelle localization	215	5	10.51	432	0.4891
GO:0051704	multi-organism process	1078	54	52.71	63	0.4901
GO:0046486	glycerolipid metabolic process	101	7	4.94	98	0.4946
GO:0051606	detection of stimulus	120	5	5.87	301	0.4952
GO:0006508	proteolysis	524	24	25.62	211	0.4958
GO:0051236	establishment of RNA localization	100	4	4.89	309	0.4971
GO:0060255	regulation of macromolecule metabolic pr...	1552	53	75.89	138	0.4988
GO:0031344	regulation of cell projection organizati...	128	3	6.26	327	0.4998
GO:0072521	purine-containing compound metabolic pro...	194	9	9.49	556	0.5006
GO:0051253	negative regulation of RNA metabolic pro...	313	13	15.31	184	0.5033
GO:0046128	purine ribonucleoside metabolic process	149	5	7.29	269	0.5106
GO:0034654	nucleobase-containing compound biosynthe...	1124	40	54.96	340	0.5114
GO:0009116	nucleoside metabolic process	171	7	8.36	118	0.515
GO:0044723	single-organism carbohydrate metabolic p...	258	16	12.62	279	0.5213
GO:0009994	oocyte differentiation	157	3	7.68	238	0.5223
GO:0051707	response to other organism	246	13	12.03	308	0.5236
GO:0015031	protein transport	410	15	20.05	425	0.5237
GO:0001932	regulation of protein phosphorylation	226	5	11.05	424	0.5246
GO:0001654	eye development	364	14	17.8	557	0.5247
GO:0060249	anatomical structure homeostasis	127	10	6.21	43	0.5261
GO:0050803	regulation of synapse structure or activ...	169	5	8.26	290	0.5267
GO:0050807	regulation of synapse organization	146	4	7.14	318	0.5283
GO:0032270	positive regulation of cellular protein ...	271	10	13.25	179	0.5296
GO:1903506	regulation of nucleic acid-templated tra...	919	32	44.94	558	0.5311
GO:0006952	defense response	273	13	13.35	559	0.5322
GO:0006461	protein complex assembly	308	11	15.06	370	0.5322
GO:0009199	ribonucleoside triphosphate metabolic pr...	116	4	5.67	67	0.5428
GO:1901137	carbohydrate derivative biosynthetic pro...	245	8	11.98	367	0.5441
GO:0009653	anatomical structure morphogenesis	1519	69	74.28	105	0.5457
GO:0019538	protein metabolic process	1840	68	89.97	150	0.5462
GO:0007409	axonogenesis	309	16	15.11	441	0.5553
GO:0031328	positive regulation of cellular biosynth...	424	18	20.73	305	0.5571
GO:0006810	transport	1515	71	74.08	169	0.5583
GO:0034613	cellular protein localization	403	15	19.71	311	0.5589
GO:0007423	sensory organ development	455	22	22.25	160	0.5612
GO:0015672	monovalent inorganic cation transport	153	6	7.48	330	0.5619
GO:0051961	negative regulation of nervous system de...	110	4	5.38	342	0.5627
GO:0045664	regulation of neuron differentiation	152	5	7.43	202	0.563
GO:0048749	compound eye development	344	14	16.82	362	0.5631
GO:0051130	positive regulation of cellular componen...	260	10	12.71	366	0.5636
GO:0000165	MAPK cascade	142	3	6.94	560	0.5638
GO:0044702	single organism reproductive process	902	39	44.11	61	0.5693
GO:0061024	membrane organization	264	7	12.91	382	0.57
GO:0009101	glycoprotein biosynthetic process	105	3	5.13	402	0.5711
GO:0019222	regulation of metabolic process	1670	58	81.66	70	0.5714
GO:0051252	regulation of RNA metabolic process	999	34	48.85	379	0.5733
GO:0009888	tissue development	963	43	47.09	195	0.5756
GO:0008356	asymmetric cell division	100	2	4.89	446	0.5789
GO:0007309	oocyte axis specification	123	2	6.01	474	0.5825
GO:0006914	autophagy	154	9	7.53	132	0.5836
GO:0007424	open tracheal system development	238	10	11.64	312	0.5838
GO:0048870	cell motility	300	12	14.67	51	0.5842
GO:0009167	purine ribonucleoside monophosphate meta...	128	6	6.26	47	0.5846
GO:0033043	regulation of organelle organization	276	4	13.5	488	0.5889
GO:0046907	intracellular transport	458	16	22.4	358	0.5908
GO:0023052	signaling	1694	65	82.84	561	0.5952
GO:0051241	negative regulation of multicellular org...	186	9	9.1	124	0.5973
GO:0048469	cell maturation	177	4	8.66	307	0.5978
GO:0007292	female gamete generation	606	23	29.63	562	0.5989
GO:0016310	phosphorylation	580	16	28.36	217	0.6008
GO:0001751	compound eye photoreceptor cell differen...	160	4	7.82	443	0.6017
GO:0051649	establishment of localization in cell	629	18	30.76	477	0.602
GO:0001738	morphogenesis of a polarized epithelium	111	5	5.43	266	0.6022
GO:0016049	cell growth	149	6	7.29	316	0.6035
GO:0032940	secretion by cell	206	5	10.07	563	0.6039
GO:0007350	blastoderm segmentation	193	8	9.44	56	0.6044
GO:0031669	cellular response to nutrient levels	119	4	5.82	564	0.6055
GO:0030707	ovarian follicle cell development	284	11	13.89	203	0.6066
GO:0001505	regulation of neurotransmitter levels	107	3	5.23	408	0.6087
GO:0007308	oocyte construction	126	2	6.16	565	0.6114
GO:0031326	regulation of cellular biosynthetic proc...	1102	39	53.89	566	0.6115
GO:0007447	imaginal disc pattern formation	101	3	4.94	393	0.6122
GO:0019318	hexose metabolic process	184	13	9	567	0.6134
GO:0044700	single organism signaling	1689	65	82.59	568	0.6149
GO:0006355	regulation of transcription, DNA-templat...	909	32	44.45	469	0.6152
GO:0098813	nuclear chromosome segregation	139	4	6.8	224	0.6158
GO:0006955	immune response	238	11	11.64	127	0.6166
GO:0035556	intracellular signal transduction	581	15	28.41	345	0.6166
GO:0051493	regulation of cytoskeleton organization	132	2	6.45	483	0.6169
GO:0043067	regulation of programmed cell death	217	10	10.61	88	0.6179
GO:0048737	imaginal disc-derived appendage developm...	322	12	15.75	569	0.6205
GO:0009798	axis specification	189	3	9.24	570	0.6208
GO:0035114	imaginal disc-derived appendage morphoge...	315	12	15.4	193	0.6228
GO:0048193	Golgi vesicle transport	110	4	5.38	343	0.6241
GO:0007167	enzyme linked receptor protein signaling...	253	10	12.37	380	0.6243
GO:0002064	epithelial cell development	314	12	15.35	333	0.6251
GO:0007444	imaginal disc development	547	26	26.75	241	0.628
GO:0009886	post-embryonic animal morphogenesis	423	16	20.68	170	0.628
GO:0007276	gamete generation	776	31	37.95	571	0.6312
GO:0044262	cellular carbohydrate metabolic process	208	12	10.17	302	0.6332
GO:0006725	cellular aromatic compound metabolic pro...	2078	76	101.61	197	0.6335
GO:0043069	negative regulation of programmed cell d...	104	4	5.09	324	0.6343
GO:0002252	immune effector process	118	9	5.77	57	0.6343
GO:0006974	cellular response to DNA damage stimulus	298	10	14.57	284	0.6357
GO:0007346	regulation of mitotic cell cycle	229	5	11.2	331	0.6392
GO:0045935	positive regulation of nucleobase-contai...	378	15	18.48	572	0.6406
GO:0010256	endomembrane system organization	174	3	8.51	486	0.6414
GO:0006996	organelle organization	1355	51	66.26	435	0.6427
GO:0006139	nucleobase-containing compound metabolic...	1966	67	96.14	573	0.6428
GO:0009889	regulation of biosynthetic process	1107	39	54.13	574	0.6459
GO:0051056	regulation of small GTPase mediated sign...	114	3	5.57	575	0.6518
GO:0009880	embryonic pattern specification	212	8	10.37	576	0.6528
GO:0046034	ATP metabolic process	105	3	5.13	403	0.654
GO:0008283	cell proliferation	320	12	15.65	396	0.6548
GO:0048732	gland development	155	10	7.58	146	0.6566
GO:0048599	oocyte development	140	2	6.85	577	0.665
GO:0016070	RNA metabolic process	1538	49	75.21	421	0.6665
GO:0008582	regulation of synaptic growth at neuromu...	110	3	5.38	419	0.6669
GO:0010608	posttranscriptional regulation of gene e...	172	7	8.41	325	0.6679
GO:0006281	DNA repair	161	4	7.87	444	0.668
GO:0070727	cellular macromolecule localization	466	17	22.79	369	0.6708
GO:0009058	biosynthetic process	2069	90	101.17	254	0.6723
GO:0051276	chromosome organization	259	8	12.66	335	0.674
GO:0030163	protein catabolic process	258	7	12.62	578	0.6832
GO:0007431	salivary gland development	110	7	5.38	116	0.6844
GO:0019219	regulation of nucleobase-containing comp...	1043	35	51	579	0.6853
GO:0006082	organic acid metabolic process	304	23	14.87	74	0.6871
GO:0051050	positive regulation of transport	104	3	5.09	400	0.6884
GO:2000026	regulation of multicellular organismal d...	490	25	23.96	50	0.6909
GO:0070647	protein modification by small protein co...	293	7	14.33	431	0.6913
GO:0019693	ribose phosphate metabolic process	193	8	9.44	580	0.6983
GO:0060322	head development	122	2	5.97	246	0.6986
GO:0008595	anterior/posterior axis specification, e...	125	2	6.11	476	0.6993
GO:0009887	animal organ morphogenesis	685	29	33.5	173	0.6993
GO:0044710	single-organism metabolic process	1539	92	75.26	300	0.7009
GO:0007059	chromosome segregation	160	5	7.82	274	0.702
GO:0007389	pattern specification process	464	18	22.69	581	0.7038
GO:0061564	axon development	322	16	15.75	582	0.7051
GO:0016458	gene silencing	157	5	7.68	398	0.7051
GO:0007155	cell adhesion	175	9	8.56	206	0.7068
GO:0008037	cell recognition	101	5	4.94	227	0.7097
GO:0043414	macromolecule methylation	110	5	5.38	261	0.7099
GO:0003008	system process	466	21	22.79	148	0.7118
GO:0007219	Notch signaling pathway	150	13	7.33	351	0.715
GO:0009948	anterior/posterior axis specification	133	3	6.5	130	0.715
GO:0006468	protein phosphorylation	411	8	20.1	494	0.7152
GO:0048813	dendrite morphogenesis	208	10	10.17	232	0.72
GO:0048812	neuron projection morphogenesis	546	25	26.7	389	0.7205
GO:0015931	nucleobase-containing compound transport	119	5	5.82	298	0.7211
GO:0009100	glycoprotein metabolic process	107	3	5.23	583	0.7216
GO:0060562	epithelial tube morphogenesis	438	17	21.42	292	0.7227
GO:0022416	chaeta development	103	8	5.04	62	0.7271
GO:0009791	post-embryonic development	561	29	27.43	584	0.7275
GO:1902533	positive regulation of intracellular sig...	182	4	8.9	471	0.7278
GO:0009161	ribonucleoside monophosphate metabolic p...	140	7	6.85	183	0.7284
GO:0070925	organelle assembly	267	14	13.06	171	0.7291
GO:0001700	embryonic development via the syncytial ...	166	3	8.12	445	0.7294
GO:0006793	phosphorus metabolic process	878	31	42.93	585	0.7294
GO:0044708	single-organism behavior	375	16	18.34	147	0.7317
GO:0046578	regulation of Ras protein signal transdu...	108	3	5.28	410	0.7338
GO:0016570	histone modification	174	9	8.51	204	0.7344
GO:0098655	cation transmembrane transport	205	7	10.02	586	0.735
GO:0043632	modification-dependent macromolecule cat...	240	7	11.74	587	0.7361
GO:0035220	wing disc development	386	18	18.88	54	0.738
GO:0044087	regulation of cellular component biogene...	284	6	13.89	480	0.7392
GO:0016043	cellular component organization	2486	103	121.56	588	0.7394
GO:0007067	mitotic nuclear division	146	2	7.14	487	0.7445
GO:0010468	regulation of gene expression	1202	42	58.78	423	0.7453
GO:0007391	dorsal closure	103	2	5.04	452	0.7552
GO:0010498	proteasomal protein catabolic process	164	5	8.02	589	0.7568
GO:0051186	cofactor metabolic process	150	6	7.33	590	0.7613
GO:0045927	positive regulation of growth	137	5	6.7	591	0.7635
GO:0018130	heterocycle biosynthetic process	1173	43	57.36	194	0.7645
GO:0010631	epithelial cell migration	163	4	7.97	341	0.7673
GO:0003006	developmental process involved in reprod...	738	30	36.09	162	0.7707
GO:0070887	cellular response to chemical stimulus	341	24	16.67	81	0.772
GO:0001667	ameboidal-type cell migration	172	4	8.41	592	0.7733
GO:0018205	peptidyl-lysine modification	140	5	6.85	365	0.7768
GO:0009892	negative regulation of metabolic process	583	22	28.51	593	0.7776
GO:0030036	actin cytoskeleton organization	240	10	11.74	210	0.7796
GO:0007283	spermatogenesis	214	12	10.46	136	0.7804
GO:0007417	central nervous system development	235	5	11.49	407	0.7817
GO:0005996	monosaccharide metabolic process	188	13	9.19	594	0.7829
GO:0048856	anatomical structure development	2429	122	118.78	595	0.783
GO:0023057	negative regulation of signaling	315	16	15.4	285	0.7831
GO:0010648	negative regulation of cell communicatio...	315	16	15.4	286	0.7831
GO:0050776	regulation of immune response	127	5	6.21	323	0.7846
GO:0009119	ribonucleoside metabolic process	163	6	7.97	212	0.7852
GO:0031324	negative regulation of cellular metaboli...	505	17	24.69	596	0.786
GO:0009205	purine ribonucleoside triphosphate metab...	113	3	5.53	597	0.7865
GO:0044267	cellular protein metabolic process	1662	58	81.27	154	0.7905
GO:0010467	gene expression	1864	66	91.15	368	0.7908
GO:0010564	regulation of cell cycle process	198	3	9.68	404	0.7933
GO:0043900	regulation of multi-organism process	121	9	5.92	65	0.7968
GO:0051129	negative regulation of cellular componen...	143	3	6.99	465	0.7976
GO:0010927	cellular component assembly involved in ...	159	9	7.78	145	0.7983
GO:0033554	cellular response to stress	634	25	31	142	0.7994
GO:0006259	DNA metabolic process	285	8	13.94	321	0.8013
GO:0044238	primary metabolic process	3793	158	185.48	255	0.8045
GO:0048583	regulation of response to stimulus	883	37	43.18	598	0.8059
GO:0040011	locomotion	577	27	28.21	315	0.8064
GO:0042692	muscle cell differentiation	119	9	5.82	599	0.807
GO:0006364	rRNA processing	135	4	6.6	409	0.8075
GO:0051240	positive regulation of multicellular org...	233	8	11.39	346	0.8104
GO:0000578	embryonic axis specification	133	2	6.5	600	0.8105
GO:0042325	regulation of phosphorylation	245	5	11.98	601	0.8111
GO:0048468	cell development	1351	59	66.06	350	0.8132
GO:0002164	larval development	146	8	7.14	164	0.8139
GO:0010259	multicellular organism aging	136	7	6.65	602	0.8156
GO:0051603	proteolysis involved in cellular protein...	246	7	12.03	603	0.8168
GO:0071824	protein-DNA complex subunit organization	106	4	5.18	332	0.8169
GO:0048477	oogenesis	595	23	29.1	283	0.8233
GO:0007293	germarium-derived egg chamber formation	114	7	5.57	126	0.824
GO:1901987	regulation of cell cycle phase transitio...	137	2	6.7	604	0.827
GO:0097305	response to alcohol	113	5	5.53	273	0.8296
GO:0010906	regulation of glucose metabolic process	158	10	7.73	103	0.83
GO:0001745	compound eye morphogenesis	282	12	13.79	107	0.8311
GO:0080134	regulation of response to stress	222	9	10.86	417	0.8338
GO:0007472	wing disc morphogenesis	271	9	13.25	605	0.8358
GO:0043085	positive regulation of catalytic activit...	238	8	11.64	481	0.836
GO:0051254	positive regulation of RNA metabolic pro...	360	15	17.6	606	0.8376
GO:0043436	oxoacid metabolic process	260	19	12.71	607	0.8377
GO:0044711	single-organism biosynthetic process	475	27	23.23	392	0.8397
GO:0019220	regulation of phosphate metabolic proces...	276	5	13.5	608	0.8417
GO:0000075	cell cycle checkpoint	110	3	5.38	420	0.844
GO:0030855	epithelial cell differentiation	356	14	17.41	209	0.8442
GO:0016477	cell migration	276	9	13.5	242	0.8449
GO:0007411	axon guidance	248	15	12.13	100	0.8473
GO:0006511	ubiquitin-dependent protein catabolic pr...	235	7	11.49	406	0.8484
GO:0023056	positive regulation of signaling	370	14	18.09	189	0.8489
GO:0010647	positive regulation of cell communicatio...	370	14	18.09	190	0.8489
GO:0006109	regulation of carbohydrate metabolic pro...	163	10	7.97	609	0.8494
GO:0048731	system development	1672	71	81.76	610	0.851
GO:0000278	mitotic cell cycle	466	12	22.79	252	0.8523
GO:0032774	RNA biosynthetic process	965	33	47.19	611	0.855
GO:0008219	cell death	335	16	16.38	612	0.8555
GO:0045596	negative regulation of cell differentiat...	118	5	5.77	294	0.857
GO:0006397	mRNA processing	287	5	14.03	613	0.8602
GO:0045595	regulation of cell differentiation	336	14	16.43	371	0.8613
GO:0031401	positive regulation of protein modificat...	182	5	8.9	144	0.862
GO:0070271	protein complex biogenesis	309	11	15.11	614	0.8631
GO:0048569	post-embryonic animal organ development	428	19	20.93	84	0.8638
GO:0007568	aging	140	7	6.85	615	0.8641
GO:0007623	circadian rhythm	185	8	9.05	293	0.8643
GO:0042440	pigment metabolic process	107	6	5.23	167	0.8692
GO:0000226	microtubule cytoskeleton organization	253	11	12.37	299	0.8708
GO:0044772	mitotic cell cycle phase transition	155	3	7.58	276	0.8732
GO:0044093	positive regulation of molecular functio...	265	9	12.96	319	0.8736
GO:0031347	regulation of defense response	112	6	5.48	196	0.8743
GO:0016311	dephosphorylation	143	4	6.99	430	0.876
GO:0006644	phospholipid metabolic process	107	4	5.23	336	0.877
GO:0009259	ribonucleotide metabolic process	187	8	9.14	165	0.879
GO:0034645	cellular macromolecule biosynthetic proc...	1576	56	77.07	390	0.8803
GO:0045165	cell fate commitment	432	16	21.12	313	0.8809
GO:0009893	positive regulation of metabolic process	689	26	33.69	616	0.8814
GO:0198738	cell-cell signaling by wnt	144	6	7.04	152	0.8819
GO:0051247	positive regulation of protein metabolic...	280	10	13.69	617	0.8825
GO:1903507	negative regulation of nucleic acid-temp...	300	11	14.67	618	0.8841
GO:0048736	appendage development	327	12	15.99	619	0.8858
GO:0022604	regulation of cell morphogenesis	142	3	6.94	464	0.8864
GO:0043412	macromolecule modification	1238	36	60.54	620	0.8864
GO:0044271	cellular nitrogen compound biosynthetic ...	1555	58	76.04	388	0.8886
GO:0048858	cell projection morphogenesis	634	30	31	172	0.8892
GO:0016071	mRNA metabolic process	343	7	16.77	338	0.8909
GO:0065003	macromolecular complex assembly	482	22	23.57	621	0.8921
GO:0051336	regulation of hydrolase activity	219	8	10.71	461	0.8924
GO:0010975	regulation of neuron projection developm...	100	2	4.89	447	0.8952
GO:0000280	nuclear division	261	8	12.76	622	0.8957
GO:0044237	cellular metabolic process	3815	158	186.55	623	0.8976
GO:0009953	dorsal/ventral pattern formation	139	5	6.8	364	0.8999
GO:0022402	cell cycle process	504	16	24.65	178	0.9019
GO:0048523	negative regulation of cellular process	1058	37	51.74	449	0.9024
GO:0031325	positive regulation of cellular metaboli...	649	26	31.74	624	0.9034
GO:1902532	negative regulation of intracellular sig...	103	4	5.04	322	0.9041
GO:0007611	learning or memory	160	4	7.82	429	0.9042
GO:0051963	regulation of synapse assembly	115	3	5.62	625	0.9069
GO:0033365	protein localization to organelle	182	5	8.9	626	0.9071
GO:0043161	proteasome-mediated ubiquitin-dependent ...	159	5	7.78	405	0.9075
GO:0007281	germ cell development	672	26	32.86	320	0.9084
GO:0051301	cell division	291	8	14.23	422	0.9092
GO:0080090	regulation of primary metabolic process	1567	53	76.63	627	0.9094
GO:0000819	sister chromatid segregation	103	2	5.04	453	0.9097
GO:0045892	negative regulation of transcription, DN...	293	11	14.33	414	0.9115
GO:0045859	regulation of protein kinase activity	113	0	5.53	628	0.9172
GO:0032269	negative regulation of cellular protein ...	187	5	9.14	442	0.9177
GO:0018193	peptidyl-amino acid modification	303	9	14.82	450	0.9186
GO:0070085	glycosylation	101	2	4.94	448	0.9196
GO:0031323	regulation of cellular metabolic process	1559	54	76.23	629	0.9201
GO:0007420	brain development	104	1	5.09	489	0.9208
GO:0034248	regulation of cellular amide metabolic p...	186	9	9.1	133	0.9215
GO:0048585	negative regulation of response to stimu...	335	15	16.38	630	0.9216
GO:0001934	positive regulation of protein phosphory...	138	2	6.75	485	0.9222
GO:0022607	cellular component assembly	986	39	48.21	479	0.924
GO:0009267	cellular response to starvation	114	4	5.57	359	0.9248
GO:0043043	peptide biosynthetic process	437	20	21.37	237	0.9249
GO:0048589	developmental growth	365	17	17.85	213	0.9265
GO:0007552	metamorphosis	427	16	20.88	354	0.9266
GO:0006913	nucleocytoplasmic transport	123	4	6.01	385	0.9279
GO:0040008	regulation of growth	325	15	15.89	220	0.93
GO:0035282	segmentation	230	9	11.25	378	0.9303
GO:0034641	cellular nitrogen compound metabolic pro...	2339	87	114.38	631	0.9307
GO:0050896	response to stimulus	2412	115	117.95	632	0.9309
GO:0034622	cellular macromolecular complex assembly	417	20	20.39	214	0.9369
GO:0016192	vesicle-mediated transport	595	21	29.1	468	0.9397
GO:0007126	meiotic nuclear division	146	7	7.14	236	0.9408
GO:0006091	generation of precursor metabolites and ...	172	10	8.41	633	0.9408
GO:0042742	defense response to bacterium	136	5	6.65	348	0.9418
GO:0010623	programmed cell death involved in cell d...	100	6	4.89	139	0.9426
GO:1901576	organic substance biosynthetic process	1994	86	97.51	375	0.943
GO:0030162	regulation of proteolysis	126	7	6.16	161	0.9433
GO:0034470	ncRNA processing	225	9	11	188	0.9453
GO:0007018	microtubule-based movement	141	6	6.89	295	0.946
GO:0007264	small GTPase mediated signal transductio...	200	4	9.78	339	0.9462
GO:0007166	cell surface receptor signaling pathway	701	36	34.28	134	0.9489
GO:0007528	neuromuscular junction development	170	3	8.31	634	0.9494
GO:0009967	positive regulation of signal transducti...	339	12	16.58	219	0.9501
GO:0060341	regulation of cellular localization	114	3	5.57	428	0.9506
GO:0032446	protein modification by small protein co...	242	6	11.83	635	0.953
GO:0051171	regulation of nitrogen compound metaboli...	1182	41	57.8	636	0.9535
GO:0022008	neurogenesis	908	38	44.4	360	0.9538
GO:0002376	immune system process	360	21	17.6	278	0.9547
GO:0007416	synapse assembly	165	4	8.07	265	0.9559
GO:0045184	establishment of protein localization	423	15	20.68	637	0.9564
GO:0006325	chromatin organization	319	16	15.6	291	0.9581
GO:0051648	vesicle localization	134	3	6.55	638	0.9588
GO:0016567	protein ubiquitination	224	6	10.95	454	0.9597
GO:0046530	photoreceptor cell differentiation	185	5	9.05	639	0.9597
GO:0000122	negative regulation of transcription fro...	157	7	7.68	272	0.9634
GO:0006935	chemotaxis	270	15	13.2	640	0.9641
GO:0045087	innate immune response	163	6	7.97	361	0.9647
GO:0042278	purine nucleoside metabolic process	150	5	7.33	641	0.965
GO:0044257	cellular protein catabolic process	249	7	12.18	642	0.9663
GO:0007268	chemical synaptic transmission	247	8	12.08	426	0.9669
GO:0051726	regulation of cell cycle	342	6	16.72	643	0.9677
GO:0040029	regulation of gene expression, epigeneti...	149	5	7.29	387	0.9679
GO:0023061	signal release	136	5	6.65	349	0.9719
GO:0002065	columnar/cuboidal epithelial cell differ...	294	11	14.38	644	0.9722
GO:0043408	regulation of MAPK cascade	125	3	6.11	438	0.9746
GO:1901990	regulation of mitotic cell cycle phase t...	134	2	6.55	484	0.9751
GO:0030111	regulation of Wnt signaling pathway	105	2	5.13	458	0.9757
GO:0010604	positive regulation of macromolecule met...	651	25	31.83	645	0.9758
GO:0022610	biological adhesion	177	9	8.66	646	0.979
GO:0043549	regulation of kinase activity	116	0	5.67	647	0.9828
GO:0048666	neuron development	697	31	34.08	363	0.9854
GO:0060284	regulation of cell development	268	11	13.11	231	0.9861
GO:0031327	negative regulation of cellular biosynth...	365	13	17.85	648	0.9866
GO:0042981	regulation of apoptotic process	194	7	9.49	376	0.9889
GO:0045944	positive regulation of transcription fro...	263	12	12.86	267	0.989
GO:0010720	positive regulation of cell development	108	3	5.28	411	0.99
GO:0046331	lateral inhibition	175	5	8.56	434	0.9901
GO:0019941	modification-dependent protein catabolic...	236	7	11.54	649	0.991
GO:0016358	dendrite development	217	10	10.61	650	0.991
GO:2000112	regulation of cellular macromolecule bio...	1054	37	51.54	651	0.9911
GO:0043087	regulation of GTPase activity	109	0	5.33	652	0.9912
GO:0035107	appendage morphogenesis	318	12	15.55	653	0.9915
GO:0060541	respiratory system development	245	10	11.98	654	0.9925
GO:0071103	DNA conformation change	128	4	6.26	395	0.9955
GO:0006464	cellular protein modification process	1127	31	55.11	440	0.9966
GO:0048232	male gamete generation	215	12	10.51	655	0.9972
GO:0048707	instar larval or pupal morphogenesis	411	15	20.1	401	0.998
GO:0097479	synaptic vesicle localization	122	2	5.97	656	0.9986
GO:0001709	cell fate determination	141	6	6.89	296	0.9986
GO:0032502	developmental process	2584	126	126.36	657	0.9994
GO:0009144	purine nucleoside triphosphate metabolic...	113	3	5.53	658	1
GO:0044703	multi-organism reproductive process	861	40	42.1	659	1
GO:0009891	positive regulation of biosynthetic proc...	424	18	20.73	660	1
GO:0000003	reproduction	1052	55	51.44	661	1
GO:0098916	anterograde trans-synaptic signaling	247	8	12.08	662	1
GO:0022613	ribonucleoprotein complex biogenesis	285	13	13.94	663	1
GO:0010562	positive regulation of phosphorus metabo...	158	2	7.73	664	1
GO:0065007	biological regulation	3444	136	168.41	665	1
GO:0097480	establishment of synaptic vesicle locali...	119	2	5.82	666	1
GO:0000375	RNA splicing, via transesterification re...	231	5	11.3	667	1
GO:0000377	RNA splicing, via transesterification re...	231	5	11.3	668	1
GO:0010558	negative regulation of macromolecule bio...	358	13	17.51	669	1
GO:0009991	response to extracellular stimulus	176	6	8.61	670	1
GO:0009607	response to biotic stimulus	246	13	12.03	671	1
GO:0071840	cellular component organization or bioge...	2623	104	128.26	672	1
GO:0051234	establishment of localization	1570	71	76.77	673	1
GO:0048869	cellular developmental process	1758	78	85.97	674	1
GO:0006753	nucleoside phosphate metabolic process	230	12	11.25	675	1
GO:2001141	regulation of RNA biosynthetic process	919	32	44.94	676	1
GO:0008150	biological_process	6769	331	331	677	1
GO:0090304	nucleic acid metabolic process	1712	55	83.72	678	1
GO:1903508	positive regulation of nucleic acid-temp...	349	15	17.07	679	1
GO:0032989	cellular component morphogenesis	840	42	41.08	680	1
GO:0050890	cognition	160	4	7.82	681	1
GO:0043933	macromolecular complex subunit organizat...	786	38	38.43	682	1
GO:0007351	tripartite regional subdivision	125	2	6.11	683	1
GO:0043207	response to external biotic stimulus	246	13	12.03	684	1
GO:0010675	regulation of cellular carbohydrate meta...	158	10	7.73	685	1
GO:0009059	macromolecule biosynthetic process	1587	56	77.6	686	1
GO:0090596	sensory organ morphogenesis	294	12	14.38	687	1
GO:1902680	positive regulation of RNA biosynthetic ...	349	15	17.07	688	1
GO:0036211	protein modification process	1127	31	55.11	689	1
GO:0035272	exocrine system development	110	7	5.38	690	1
GO:0097659	nucleic acid-templated transcription	962	33	47.04	691	1
GO:0051169	nuclear transport	123	4	6.01	692	1
GO:0099537	trans-synaptic signaling	247	8	12.08	693	1
GO:0051174	regulation of phosphorus metabolic proce...	276	5	13.5	694	1
GO:0051179	localization	1925	93	94.13	695	1
GO:0048563	post-embryonic animal organ morphogenesi...	367	14	17.95	696	1
GO:0033036	macromolecule localization	787	30	38.48	697	1
GO:1901293	nucleoside phosphate biosynthetic proces...	105	6	5.13	698	1
GO:0032501	multicellular organismal process	2791	140	136.48	699	1
GO:0009126	purine nucleoside monophosphate metaboli...	128	6	6.26	700	1

## Sheet: MF_workers_clothianidin_signifi
Caste- and pesticide-specific effects of neonicotinoid pesticide exposure on gene expression in bumblebees
Author list: Thomas J. Colgan, Isabel K. Fletcher, Andres N. Arce, Richard J. Gill, Ana Ramos Rodrigues, Eckart Stolle, Lars Chittka and Yannick Wurm
Table S6: Gene Ontology terms enriched within clothianidin exposed castes
Gene ontology enrichment of differentially expressed (DE) genes: Clothianidin-exposed workers vs control workers
b) Enriched terms associated with 'Molecular Function (MF)'
Gene ontology ID	Term	Annotated	Significant	Expected	Rank in weight_fisher	weight_ks
GO:0000166	nucleotide_binding	923	48	44.23	11	0.0019
GO:0022891	substrate-specific_transmembrane_transpo...	370	26	17.73	7	0.0046
GO:0046914	transition_metal_ion_binding	411	21	19.69	3	0.0354
GO:0005198	structural_molecule_activity	333	19	15.96	9	0.0409

## Sheet: MF_workers_clothianidin_raw
Caste- and pesticide-specific effects of neonicotinoid pesticide exposure on gene expression in bumblebees
Author list: Thomas J. Colgan, Isabel K. Fletcher, Andres N. Arce, Richard J. Gill, Ana Ramos Rodrigues, Eckart Stolle, Lars Chittka and Yannick Wurm
Table S6: Gene Ontology terms enriched within clothianidin exposed castes
Gene ontology enrichment of differentially expressed (DE) genes: Clothianidin-exposed workers vs control workers
b) Enriched terms associated with 'Molecular Function (MF)'
Gene ontology ID	Term	Annotated	Significant	Expected	Rank in weight_fisher	weight_ks
GO:0000166	nucleotide binding	923	48	44.23	11	0.0019
GO:0003735	structural constituent of ribosome	165	5	7.91	71	0.0042
GO:0022891	substrate-specific transmembrane transpo...	370	26	17.73	7	0.0046
GO:0046914	transition metal ion binding	411	21	19.69	3	0.0354
GO:1901363	heterocyclic compound binding	2188	98	104.84	1	0.0369
GO:0005198	structural molecule activity	333	19	15.96	9	0.0409
GO:0016491	oxidoreductase activity	392	29	18.78	6	0.0556
GO:0097159	organic cyclic compound binding	2197	98	105.27	2	0.064
GO:0003924	GTPase activity	131	12	6.28	8	0.0699
GO:0032561	guanyl ribonucleotide binding	157	13	7.52	94	0.0838
GO:0016787	hydrolase activity	1229	67	58.89	14	0.0855
GO:0046873	metal ion transmembrane transporter acti...	134	6	6.42	49	0.0926
GO:0048037	cofactor binding	139	12	6.66	10	0.0972
GO:0022804	active transmembrane transporter activit...	166	9	7.95	36	0.1077
GO:0005509	calcium ion binding	160	8	7.67	43	0.1252
GO:0000989	transcription factor activity, transcrip...	135	6	6.47	53	0.1269
GO:0005215	transporter activity	529	36	25.35	19	0.146
GO:0005525	GTP binding	155	13	7.43	12	0.1839
GO:0008017	microtubule binding	111	2	5.32	85	0.2065
GO:0008233	peptidase activity	263	12	12.6	42	0.2108
GO:0005216	ion channel activity	129	10	6.18	17	0.2228
GO:0042578	phosphoric ester hydrolase activity	149	4	7.14	95	0.2304
GO:0015631	tubulin binding	118	3	5.65	30	0.2556
GO:0097367	carbohydrate derivative binding	894	47	42.84	4	0.2618
GO:0004518	nuclease activity	108	7	5.18	29	0.2722
GO:0016746	transferase activity, transferring acyl ...	170	14	8.15	25	0.2729
GO:0008289	lipid binding	114	3	5.46	73	0.277
GO:0022838	substrate-specific channel activity	134	11	6.42	24	0.2918
GO:0016757	transferase activity, transferring glyco...	110	2	5.27	84	0.2944
GO:0008047	enzyme activator activity	122	2	5.85	89	0.3082
GO:0003729	mRNA binding	154	4	7.38	80	0.3103
GO:0016788	hydrolase activity, acting on ester bond...	358	20	17.15	16	0.3134
GO:0004871	signal transducer activity	290	12	13.9	87	0.3195
GO:0015075	ion transmembrane transporter activity	292	17	13.99	23	0.3201
GO:0098772	molecular function regulator	306	7	14.66	72	0.3257
GO:0016772	transferase activity, transferring phosp...	428	10	20.51	82	0.3386
GO:0003824	catalytic activity	2903	141	139.1	22	0.3463
GO:0003723	RNA binding	578	23	27.7	57	0.3558
GO:0001882	nucleoside binding	807	38	38.67	96	0.3587
GO:0004888	transmembrane signaling receptor activit...	182	10	8.72	35	0.3618
GO:0042802	identical protein binding	189	7	9.06	26	0.3684
GO:0022857	transmembrane transporter activity	426	30	20.41	34	0.3694
GO:0046872	metal ion binding	1135	68	54.39	5	0.3815
GO:0016301	kinase activity	323	8	15.48	45	0.4049
GO:0003700	transcription factor activity, sequence-...	322	15	15.43	40	0.4224
GO:0008168	methyltransferase activity	114	7	5.46	32	0.4424
GO:0099600	transmembrane receptor activity	189	12	9.06	13	0.4443
GO:0008092	cytoskeletal protein binding	270	8	12.94	62	0.458
GO:0038023	signaling receptor activity	214	11	10.25	61	0.4709
GO:0032559	adenyl ribonucleotide binding	657	26	31.48	97	0.4885
GO:0042623	ATPase activity, coupled	227	7	10.88	75	0.498
GO:0000976	transcription regulatory region sequence...	152	8	7.28	46	0.4982
GO:0036094	small molecule binding	953	51	45.66	18	0.5162
GO:0001067	regulatory region nucleic acid binding	202	10	9.68	98	0.5202
GO:0016874	ligase activity	137	6	6.56	54	0.5398
GO:0016747	transferase activity, transferring acyl ...	150	12	7.19	15	0.5403
GO:0030554	adenyl nucleotide binding	659	26	31.58	99	0.5436
GO:0043167	ion binding	1181	69	56.59	65	0.5503
GO:0016829	lyase activity	105	3	5.03	70	0.5551
GO:0019787	ubiquitin-like protein transferase activ...	185	2	8.86	100	0.5674
GO:0005524	ATP binding	655	26	31.39	67	0.5719
GO:0031267	small GTPase binding	104	3	4.98	101	0.5769
GO:0032549	ribonucleoside binding	806	38	38.62	102	0.5809
GO:0016462	pyrophosphatase activity	477	26	22.86	41	0.5943
GO:0015267	channel activity	147	11	7.04	103	0.6081
GO:0032403	protein complex binding	116	7	5.56	33	0.6202
GO:0003677	DNA binding	689	22	33.01	93	0.6235
GO:0032553	ribonucleotide binding	813	38	38.96	104	0.6526
GO:0003712	transcription cofactor activity	114	5	5.46	52	0.6592
GO:0044877	macromolecular complex binding	290	13	13.9	51	0.666
GO:0046983	protein dimerization activity	290	9	13.9	21	0.6763
GO:0016887	ATPase activity	300	10	14.38	58	0.6806
GO:0004672	protein kinase activity	220	3	10.54	105	0.6835
GO:0000988	transcription factor activity, protein b...	149	6	7.14	106	0.6877
GO:0005488	binding	4676	206	224.06	77	0.6884
GO:0008324	cation transmembrane transporter activit...	213	8	10.21	38	0.7071
GO:0004674	protein serine/threonine kinase activity	164	3	7.86	90	0.7085
GO:0017111	nucleoside-triphosphatase activity	463	25	22.19	20	0.7092
GO:0004872	receptor activity	261	16	12.51	31	0.7309
GO:0003779	actin binding	115	3	5.51	74	0.7408
GO:0015077	monovalent inorganic cation transmembran...	127	4	6.09	66	0.7446
GO:0051020	GTPase binding	108	3	5.18	107	0.7501
GO:0016741	transferase activity, transferring one-c...	120	8	5.75	27	0.7565
GO:0005102	receptor binding	145	9	6.95	28	0.7786
GO:0043169	cation binding	1139	68	54.58	108	0.781
GO:0016791	phosphatase activity	122	4	5.85	63	0.7924
GO:0016773	phosphotransferase activity, alcohol gro...	279	4	13.37	81	0.7943
GO:0044212	transcription regulatory region DNA bind...	201	10	9.63	50	0.7984
GO:0016740	transferase activity	1099	39	52.66	59	0.799
GO:0019899	enzyme binding	319	8	15.29	88	0.8165
GO:0016818	hydrolase activity, acting on acid anhyd...	480	26	23	109	0.8223
GO:0070011	peptidase activity, acting on L-amino ac...	249	11	11.93	64	0.8541
GO:0004386	helicase activity	104	4	4.98	60	0.8603
GO:0005515	protein binding	2661	105	127.51	91	0.863
GO:0003690	double-stranded DNA binding	186	9	8.91	55	0.8675
GO:0043565	sequence-specific DNA binding	317	15	15.19	48	0.8805
GO:0003676	nucleic acid binding	1367	46	65.5	79	0.8958
GO:0017016	Ras GTPase binding	102	3	4.89	68	0.8974
GO:0008134	transcription factor binding	131	6	6.28	47	0.917
GO:0000981	RNA polymerase II transcription factor a...	207	9	9.92	56	0.9199
GO:0004175	endopeptidase activity	152	8	7.28	37	0.9232
GO:0022890	inorganic cation transmembrane transport...	182	6	8.72	110	0.9458
GO:0016817	hydrolase activity, acting on acid anhyd...	481	26	23.05	111	0.9471
GO:1990837	sequence-specific double-stranded DNA bi...	164	8	7.86	112	0.9502
GO:0000977	RNA polymerase II regulatory region sequ...	112	6	5.37	39	0.9508
GO:0042803	protein homodimerization activity	137	3	6.56	83	0.9551
GO:0001012	RNA polymerase II regulatory region DNA ...	117	6	5.61	113	0.9595
GO:0022892	substrate-specific transporter activity	453	30	21.71	44	0.98
GO:0008270	zinc ion binding	323	9	15.48	86	0.9846
GO:0046982	protein heterodimerization activity	121	3	5.8	78	0.9897
GO:0030234	enzyme regulator activity	224	5	10.73	69	0.998
GO:0003682	chromatin binding	146	4	7	76	0.999
GO:0004842	ubiquitin-protein transferase activity	176	2	8.43	92	1
GO:0003674	molecular_function	6720	322	322	114	1
GO:0019001	guanyl nucleotide binding	157	13	7.52	115	1
GO:0044822	poly(A) RNA binding	154	4	7.38	116	1
GO:0060089	molecular transducer activity	261	16	12.51	117	1
GO:0000975	regulatory region DNA binding	201	10	9.63	118	1
GO:0001071	nucleic acid binding transcription facto...	322	15	15.43	119	1
GO:0032550	purine ribonucleoside binding	803	38	38.48	120	1
GO:1901265	nucleoside phosphate binding	923	48	44.23	121	1
GO:0032555	purine ribonucleotide binding	806	38	38.62	122	1
GO:0022803	passive transmembrane transporter activi...	147	11	7.04	123	1
GO:0001883	purine nucleoside binding	803	38	38.48	124	1
GO:0035639	purine ribonucleoside triphosphate bindi...	803	38	38.48	125	1
GO:0017076	purine nucleotide binding	808	38	38.72	126	1

## Sheet: CC_workers_clothianidin_signifi
Caste- and pesticide-specific effects of neonicotinoid pesticide exposure on gene expression in bumblebees
Author list: Thomas J. Colgan, Isabel K. Fletcher, Andres N. Arce, Richard J. Gill, Ana Ramos Rodrigues, Eckart Stolle, Lars Chittka and Yannick Wurm
Table S6: Gene Ontology terms enriched within clothianidin exposed castes
Gene ontology enrichment of differentially expressed (DE) genes: Clothianidin-exposed workers vs control workers
c) Enriched terms associated with 'Cellular Component (CC)'
Gene ontology ID	Term	Annotated	Significant	Expected	Rank in weight_fisher	weight_ks
GO:0005739	mitochondrion	616	41	29.16	6	0.0003
GO:0005576	extracellular_region	433	41	20.5	1	0.0031
GO:0005759	mitochondrial_matrix	165	8	7.81	28	0.0075
GO:0098797	plasma_membrane_protein_complex	120	6	5.68	25	0.0224

## Sheet: CC_workers_clothianidin_raw
Caste- and pesticide-specific effects of neonicotinoid pesticide exposure on gene expression in bumblebees
Author list: Thomas J. Colgan, Isabel K. Fletcher, Andres N. Arce, Richard J. Gill, Ana Ramos Rodrigues, Eckart Stolle, Lars Chittka and Yannick Wurm
Table S6: Gene Ontology terms enriched within clothianidin exposed castes
Gene ontology enrichment of differentially expressed (DE) genes: Clothianidin-exposed workers vs control workers
c) Enriched terms associated with 'Cellular Component (CC)'
Gene ontology ID	Term	Annotated	Significant	Expected	Rank in weight_fisher	weight_ks
GO:0005739	mitochondrion	616	41	29.16	6	0.0003
GO:0044391	ribosomal subunit	170	4	8.05	53	0.0018
GO:0005576	extracellular region	433	41	20.5	1	0.0031
GO:0005759	mitochondrial matrix	165	8	7.81	28	0.0075
GO:0098797	plasma membrane protein complex	120	6	5.68	25	0.0224
GO:0071011	precatalytic spliceosome	143	4	6.77	69	0.0415
GO:0098796	membrane protein complex	382	15	18.08	59	0.0516
GO:0044445	cytosolic part	152	3	7.19	86	0.0545
GO:0044432	endoplasmic reticulum part	240	17	11.36	45	0.0589
GO:0016020	membrane	2531	142	119.8	10	0.0597
GO:0016021	integral component of membrane	1855	110	87.8	3	0.0641
GO:0005774	vacuolar membrane	100	4	4.73	37	0.0871
GO:0005615	extracellular space	184	17	8.71	5	0.1192
GO:0031966	mitochondrial membrane	231	16	10.93	2	0.1307
GO:0005929	cilium	106	9	5.02	8	0.1434
GO:0031090	organelle membrane	592	38	28.02	4	0.1475
GO:0031988	membrane-bounded vesicle	167	8	7.9	17	0.171
GO:0061695	transferase complex, transferring phosph...	152	2	7.19	64	0.1857
GO:0071013	catalytic step 2 spliceosome	125	2	5.92	88	0.2317
GO:0070013	intracellular organelle lumen	981	32	46.43	18	0.2376
GO:0098590	plasma membrane region	202	10	9.56	24	0.2716
GO:0005840	ribosome	185	5	8.76	27	0.2733
GO:0044421	extracellular region part	296	26	14.01	9	0.274
GO:0044446	intracellular organelle part	2403	90	113.74	23	0.2783
GO:0071944	cell periphery	1044	56	49.42	14	0.2926
GO:0044422	organelle part	2447	92	115.82	32	0.3084
GO:0044430	cytoskeletal part	332	10	15.71	71	0.3298
GO:0043232	intracellular non-membrane-bounded organ...	1217	35	57.6	84	0.3344
GO:0042995	cell projection	394	22	18.65	30	0.3382
GO:0099568	cytoplasmic region	182	4	8.61	95	0.3405
GO:0044424	intracellular part	4715	187	223.17	29	0.3507
GO:0097458	neuron part	379	12	17.94	96	0.3621
GO:0045177	apical part of cell	144	3	6.82	82	0.3671
GO:0031224	intrinsic component of membrane	1875	110	88.75	97	0.3681
GO:0005789	endoplasmic reticulum membrane	211	16	9.99	7	0.3704
GO:0031982	vesicle	219	10	10.37	43	0.3815
GO:0015630	microtubule cytoskeleton	256	7	12.12	35	0.3992
GO:0005856	cytoskeleton	401	15	18.98	15	0.4045
GO:0043005	neuron projection	243	9	11.5	31	0.4048
GO:0005819	spindle	100	2	4.73	76	0.4336
GO:0005886	plasma membrane	946	51	44.78	16	0.4376
GO:0098588	bounding membrane of organelle	325	17	15.38	12	0.4519
GO:0044463	cell projection part	216	12	10.22	20	0.4568
GO:0055029	nuclear DNA-directed RNA polymerase comp...	105	1	4.97	91	0.462
GO:0099513	polymeric cytoskeletal fiber	133	5	6.3	47	0.4751
GO:0098805	whole membrane	225	13	10.65	11	0.4789
GO:0036477	somatodendritic compartment	127	4	6.01	56	0.4791
GO:0044459	plasma membrane part	587	31	27.78	57	0.4934
GO:0012505	endomembrane system	919	45	43.5	21	0.5118
GO:0098793	presynapse	173	7	8.19	39	0.518
GO:0019866	organelle inner membrane	177	8	8.38	19	0.532
GO:0031410	cytoplasmic vesicle	169	7	8	33	0.5427
GO:0005737	cytoplasm	3282	142	155.35	60	0.5467
GO:0044456	synapse part	220	8	10.41	65	0.5479
GO:0005730	nucleolus	204	7	9.66	55	0.554
GO:0005773	vacuole	267	8	12.64	66	0.5546
GO:0044464	cell part	5433	228	257.16	98	0.5759
GO:0044429	mitochondrial part	404	24	19.12	99	0.5789
GO:0031226	intrinsic component of plasma membrane	356	18	16.85	100	0.5823
GO:1990234	transferase complex	373	8	17.66	52	0.5835
GO:0005743	mitochondrial inner membrane	170	7	8.05	36	0.584
GO:0043231	intracellular membrane-bounded organelle	3481	138	164.77	92	0.5878
GO:0015934	large ribosomal subunit	103	2	4.88	80	0.5908
GO:0000139	Golgi membrane	121	6	5.73	26	0.5918
GO:0098798	mitochondrial protein complex	113	2	5.35	85	0.5951
GO:0044455	mitochondrial membrane part	117	4	5.54	49	0.5964
GO:0030529	intracellular ribonucleoprotein complex	558	15	26.41	70	0.6081
GO:0030054	cell junction	218	6	10.32	50	0.6105
GO:0045202	synapse	298	11	14.11	41	0.6176
GO:0030424	axon	157	5	7.43	58	0.6357
GO:0005783	endoplasmic reticulum	354	20	16.76	68	0.6644
GO:0042175	nuclear outer membrane-endoplasmic retic...	216	16	10.22	101	0.6916
GO:0005740	mitochondrial envelope	246	18	11.64	13	0.7036
GO:0005887	integral component of plasma membrane	340	18	16.09	22	0.7406
GO:0005768	endosome	184	7	8.71	48	0.7586
GO:0031981	nuclear lumen	781	21	36.97	46	0.774
GO:0044454	nuclear chromosome part	133	3	6.3	77	0.7757
GO:0043234	protein complex	1692	49	80.09	94	0.7995
GO:0005635	nuclear envelope	104	4	4.92	42	0.8058
GO:0016023	cytoplasmic, membrane-bounded vesicle	145	6	6.86	34	0.8278
GO:0044444	cytoplasmic part	2429	106	114.97	90	0.828
GO:0044425	membrane part	2200	125	104.13	102	0.8481
GO:1902494	catalytic complex	608	15	28.78	73	0.849
GO:0005815	microtubule organizing center	109	3	5.16	62	0.8517
GO:0005829	cytosol	705	25	33.37	54	0.8586
GO:0005622	intracellular	4867	193	230.37	74	0.8769
GO:0044437	vacuolar part	110	4	5.21	103	0.8982
GO:0005875	microtubule associated complex	109	3	5.16	63	0.9001
GO:0044428	nuclear part	1090	30	51.59	61	0.9025
GO:0000228	nuclear chromosome	161	4	7.62	44	0.9086
GO:0005938	cell cortex	162	4	7.67	75	0.9098
GO:0000151	ubiquitin ligase complex	106	2	5.02	81	0.9139
GO:0005794	Golgi apparatus	269	8	12.73	87	0.9199
GO:0005681	spliceosomal complex	179	4	8.47	104	0.9342
GO:0044431	Golgi apparatus part	186	7	8.8	78	0.9463
GO:0000785	chromatin	186	5	8.8	72	0.9485
GO:0005667	transcription factor complex	112	2	5.3	83	0.9486
GO:0000428	DNA-directed RNA polymerase complex	106	1	5.02	105	0.953
GO:0005623	cell	5450	228	257.96	106	0.9619
GO:0043229	intracellular organelle	3886	152	183.94	107	0.9648
GO:0044451	nucleoplasm part	310	6	14.67	93	0.9734
GO:0032991	macromolecular complex	2214	64	104.79	51	0.9831
GO:0044427	chromosomal part	339	9	16.05	108	0.9844
GO:0005694	chromosome	443	12	20.97	109	0.9882
GO:0005654	nucleoplasm	498	12	23.57	67	0.9889
GO:0098687	chromosomal region	149	6	7.05	38	0.9958
GO:0005634	nucleus	2069	67	97.93	89	0.9964
GO:0005700	polytene chromosome	174	7	8.24	40	0.999
GO:0005911	cell-cell junction	102	2	4.83	79	0.9998
GO:0097708	intracellular vesicle	169	7	8	110	1
GO:0005575	cellular_component	6655	315	315	111	1
GO:0099512	supramolecular fiber	133	5	6.3	112	1
GO:0043226	organelle	3932	155	186.11	113	1
GO:0043227	membrane-bounded organelle	3506	139	165.95	114	1
GO:0043228	non-membrane-bounded organelle	1217	35	57.6	115	1
GO:0031974	membrane-enclosed lumen	981	32	46.43	116	1
GO:0031975	envelope	350	22	16.57	117	1
GO:1990904	ribonucleoprotein complex	558	15	26.41	118	1
GO:0030880	RNA polymerase complex	106	1	5.02	119	1
GO:0043233	organelle lumen	981	32	46.43	120	1
GO:0099080	supramolecular complex	133	5	6.3	121	1
GO:0099081	supramolecular polymer	133	5	6.3	122	1
GO:0031967	organelle envelope	350	22	16.57	123	1

## Sheet: BP_queens_clothianidin_signific
Caste- and pesticide-specific effects of neonicotinoid pesticide exposure on gene expression in bumblebees
Author list: Thomas J. Colgan, Isabel K. Fletcher, Andres N. Arce, Richard J. Gill, Ana Ramos Rodrigues, Eckart Stolle, Lars Chittka and Yannick Wurm
Table S6: Gene Ontology terms enriched within clothianidin exposed castes
Gene ontology enrichment of differentially expressed (DE) genes: Clothianidin-exposed queens vs control queens
d) Enriched terms associated with 'Biological Processes (BP)'
Gene ontology ID	Term	Annotated	Significant	Expected	Rank in weight_fisher	weight_ks
GO:0044248	cellular_catabolic_process	512	35	25.39	3	2.7e-05
GO:0055114	oxidation-reduction_process	471	42	23.36	5	3e-05
GO:0044712	single-organism_catabolic_process	221	30	10.96	2	4.4e-05
GO:1901575	organic_substance_catabolic_process	586	42	29.06	1	0.00016
GO:0006790	sulfur_compound_metabolic_process	112	10	5.55	42	0.00031
GO:0032787	monocarboxylic_acid_metabolic_process	120	15	5.95	7	0.0004
GO:0006732	coenzyme_metabolic_process	124	19	6.15	4	0.00061
GO:0044281	small_molecule_metabolic_process	775	50	38.44	26	0.00099
GO:0045333	cellular_respiration	104	8	5.16	74	0.00186
GO:0009117	nucleotide_metabolic_process	230	20	11.41	19	0.00341
GO:0006006	glucose_metabolic_process	172	11	8.53	10	0.00497
GO:0044262	cellular_carbohydrate_metabolic_process	209	13	10.37	33	0.00512
GO:0006082	organic_acid_metabolic_process	304	24	15.08	253	0.0067
GO:0015980	energy_derivation_by_oxidation_of_organi...	121	9	6	219	0.00807
GO:0044711	single-organism_biosynthetic_process	475	29	23.56	58	0.009
GO:0044255	cellular_lipid_metabolic_process	282	17	13.99	30	0.01376
GO:0009199	ribonucleoside_triphosphate_metabolic_pr...	116	11	5.75	482	0.01404
GO:1901566	organonitrogen_compound_biosynthetic_pro...	675	35	33.48	150	0.01608
GO:0044283	small_molecule_biosynthetic_process	158	13	7.84	40	0.01636
GO:0006091	generation_of_precursor_metabolites_and_...	172	17	8.53	11	0.01966
GO:0006163	purine_nucleotide_metabolic_process	178	14	8.83	9	0.01967
GO:0006629	lipid_metabolic_process	389	27	19.29	35	0.02013
GO:1901565	organonitrogen_compound_catabolic_proces...	103	11	5.11	18	0.02117
GO:0046034	ATP_metabolic_process	105	10	5.21	29	0.02579
GO:0006811	ion_transport	384	31	19.04	47	0.02756
GO:0008340	determination_of_adult_lifespan	133	10	6.6	63	0.02779
GO:1901137	carbohydrate_derivative_biosynthetic_pro...	245	13	12.15	205	0.03415
GO:0090407	organophosphate_biosynthetic_process	182	10	9.03	199	0.03585
GO:0019318	hexose_metabolic_process	185	13	9.17	70	0.04099

## Sheet: BP_queens_clothianidin_raw
Caste- and pesticide-specific effects of neonicotinoid pesticide exposure on gene expression in bumblebees
Author list: Thomas J. Colgan, Isabel K. Fletcher, Andres N. Arce, Richard J. Gill, Ana Ramos Rodrigues, Eckart Stolle, Lars Chittka and Yannick Wurm
Table S6: Gene Ontology terms enriched within clothianidin exposed castes
Gene ontology enrichment of differentially expressed (DE) genes: Clothianidin-exposed queens vs control queens
d) Enriched terms associated with 'Biological Processes (BP)'
Gene ontology ID	Term	Annotated	Significant	Expected	Rank in weight_fisher	weight_ks
GO:0044248	cellular catabolic process	512	35	25.39	3	2.7e-05
GO:0055114	oxidation-reduction process	471	42	23.36	5	3e-05
GO:0044712	single-organism catabolic process	221	30	10.96	2	4.4e-05
GO:1901575	organic substance catabolic process	586	42	29.06	1	0.00016
GO:0006790	sulfur compound metabolic process	112	10	5.55	42	0.00031
GO:0032787	monocarboxylic acid metabolic process	120	15	5.95	7	0.0004
GO:0006732	coenzyme metabolic process	124	19	6.15	4	0.00061
GO:0044281	small molecule metabolic process	775	50	38.44	26	0.00099
GO:0045333	cellular respiration	104	8	5.16	74	0.00186
GO:0009117	nucleotide metabolic process	230	20	11.41	19	0.00341
GO:0006006	glucose metabolic process	172	11	8.53	10	0.00497
GO:0044262	cellular carbohydrate metabolic process	209	13	10.37	33	0.00512
GO:0006082	organic acid metabolic process	304	24	15.08	253	0.0067
GO:0019438	aromatic compound biosynthetic process	1185	47	58.77	24	0.00698
GO:0044237	cellular metabolic process	3818	171	189.35	279	0.00734
GO:0015980	energy derivation by oxidation of organi...	121	9	6	219	0.00807
GO:0044711	single-organism biosynthetic process	475	29	23.56	58	0.009
GO:0009057	macromolecule catabolic process	377	10	18.7	171	0.00973
GO:0044255	cellular lipid metabolic process	282	17	13.99	30	0.01376
GO:0009199	ribonucleoside triphosphate metabolic pr...	116	11	5.75	482	0.01404
GO:0016310	phosphorylation	582	22	28.86	43	0.01562
GO:1901566	organonitrogen compound biosynthetic pro...	675	35	33.48	150	0.01608
GO:0044283	small molecule biosynthetic process	158	13	7.84	40	0.01636
GO:0006091	generation of precursor metabolites and ...	172	17	8.53	11	0.01966
GO:0006163	purine nucleotide metabolic process	178	14	8.83	9	0.01967
GO:0006629	lipid metabolic process	389	27	19.29	35	0.02013
GO:1901565	organonitrogen compound catabolic proces...	103	11	5.11	18	0.02117
GO:0006796	phosphate-containing compound metabolic ...	874	41	43.35	17	0.02351
GO:0010604	positive regulation of macromolecule met...	655	18	32.48	483	0.02371
GO:0044249	cellular biosynthetic process	2006	87	99.49	87	0.02527
GO:0046034	ATP metabolic process	105	10	5.21	29	0.02579
GO:0006260	DNA replication	109	3	5.41	382	0.0264
GO:0006811	ion transport	384	31	19.04	47	0.02756
GO:0008340	determination of adult lifespan	133	10	6.6	63	0.02779
GO:0044238	primary metabolic process	3797	176	188.31	93	0.02782
GO:1901137	carbohydrate derivative biosynthetic pro...	245	13	12.15	205	0.03415
GO:0090407	organophosphate biosynthetic process	182	10	9.03	199	0.03585
GO:0006399	tRNA metabolic process	119	2	5.9	440	0.03962
GO:0006139	nucleobase-containing compound metabolic...	1969	73	97.65	484	0.03991
GO:0003008	system process	467	21	23.16	147	0.04042
GO:0019318	hexose metabolic process	185	13	9.17	70	0.04099
GO:0019222	regulation of metabolic process	1673	58	82.97	485	0.04299
GO:0002009	morphogenesis of an epithelium	561	22	27.82	206	0.04913
GO:0001667	ameboidal-type cell migration	173	5	8.58	135	0.0503
GO:0034470	ncRNA processing	225	5	11.16	405	0.05171
GO:0031325	positive regulation of cellular metaboli...	653	21	32.38	486	0.05205
GO:0019637	organophosphate metabolic process	352	27	17.46	21	0.05262
GO:1901135	carbohydrate derivative metabolic proces...	434	33	21.52	28	0.05644
GO:0006508	proteolysis	526	30	26.09	6	0.05796
GO:0045595	regulation of cell differentiation	337	9	16.71	208	0.05826
GO:0019752	carboxylic acid metabolic process	259	22	12.84	487	0.05855
GO:0044723	single-organism carbohydrate metabolic p...	259	21	12.84	20	0.059
GO:0010608	posttranscriptional regulation of gene e...	172	12	8.53	298	0.05944
GO:0009058	biosynthetic process	2072	94	102.76	77	0.06009
GO:0071103	DNA conformation change	129	2	6.4	450	0.06068
GO:1901576	organic substance biosynthetic process	1997	86	99.04	31	0.06085
GO:0090130	tissue migration	170	5	8.43	95	0.06799
GO:0008610	lipid biosynthetic process	170	7	8.43	294	0.0684
GO:0010631	epithelial cell migration	164	4	8.13	186	0.06937
GO:0050801	ion homeostasis	114	5	5.65	488	0.06979
GO:0042981	regulation of apoptotic process	194	9	9.62	251	0.07002
GO:0006518	peptide metabolic process	487	28	24.15	32	0.07014
GO:0009161	ribonucleoside monophosphate metabolic p...	140	14	6.94	60	0.07209
GO:0009890	negative regulation of biosynthetic proc...	369	21	18.3	53	0.07499
GO:0048878	chemical homeostasis	193	13	9.57	36	0.07534
GO:0009987	cellular process	5553	245	275.4	107	0.07591
GO:0007034	vacuolar transport	117	1	5.8	473	0.07624
GO:1901615	organic hydroxy compound metabolic proce...	127	11	6.3	41	0.07663
GO:0050794	regulation of cellular process	2931	109	145.36	69	0.07665
GO:0043603	cellular amide metabolic process	510	32	25.29	68	0.07685
GO:0034660	ncRNA metabolic process	292	8	14.48	121	0.07951
GO:0023051	regulation of signaling	811	31	40.22	489	0.07981
GO:0006403	RNA localization	168	7	8.33	342	0.08191
GO:0034220	ion transmembrane transport	277	21	13.74	8	0.08247
GO:1903507	negative regulation of nucleic acid-temp...	302	17	14.98	38	0.08398
GO:1901360	organic cyclic compound metabolic proces...	2120	84	105.14	417	0.08499
GO:0007166	cell surface receptor signaling pathway	702	31	34.82	105	0.08735
GO:0009953	dorsal/ventral pattern formation	139	10	6.89	78	0.08794
GO:0007409	axonogenesis	309	8	15.32	415	0.08937
GO:0007186	G-protein coupled receptor signaling pat...	129	6	6.4	250	0.09107
GO:0006950	response to stress	1034	42	51.28	12	0.09379
GO:0045934	negative regulation of nucleobase-contai...	330	18	16.37	198	0.09453
GO:0006351	transcription, DNA-templated	959	31	47.56	490	0.09676
GO:0045930	negative regulation of mitotic cell cycl...	113	3	5.6	391	0.09703
GO:0018130	heterocycle biosynthetic process	1176	44	58.32	104	0.10015
GO:0042440	pigment metabolic process	107	9	5.31	50	0.10036
GO:0031401	positive regulation of protein modificat...	183	7	9.08	143	0.10387
GO:0043408	regulation of MAPK cascade	126	5	6.25	299	0.10596
GO:0010646	regulation of cell communication	810	31	40.17	491	0.10773
GO:0051321	meiotic cell cycle	175	6	8.68	276	0.1086
GO:0016070	RNA metabolic process	1541	47	76.42	174	0.11184
GO:0009165	nucleotide biosynthetic process	105	6	5.21	159	0.11233
GO:0010605	negative regulation of macromolecule met...	567	25	28.12	492	0.11325
GO:0044707	single-multicellular organism process	2448	116	121.41	176	0.12306
GO:0070085	glycosylation	101	6	5.01	145	0.12641
GO:1901362	organic cyclic compound biosynthetic pro...	1221	49	60.55	45	0.12732
GO:0009167	purine ribonucleoside monophosphate meta...	128	12	6.35	115	0.13011
GO:0009628	response to abiotic stimulus	369	19	18.3	22	0.13319
GO:0009888	tissue development	966	46	47.91	290	0.13696
GO:0009259	ribonucleotide metabolic process	187	13	9.27	162	0.13771
GO:1901657	glycosyl compound metabolic process	172	13	8.53	39	0.13827
GO:0050808	synapse organization	254	8	12.6	264	0.13989
GO:0006979	response to oxidative stress	107	8	5.31	80	0.14668
GO:0098655	cation transmembrane transport	205	11	10.17	110	0.14936
GO:1905114	cell surface receptor signaling pathway ...	158	6	7.84	23	0.15477
GO:0048592	eye morphogenesis	295	10	14.63	493	0.15745
GO:0046486	glycerolipid metabolic process	101	4	5.01	292	0.16489
GO:0050807	regulation of synapse organization	146	5	7.24	148	0.16751
GO:0021700	developmental maturation	222	7	11.01	273	0.16979
GO:0030431	sleep	133	11	6.6	46	0.17028
GO:0009314	response to radiation	153	4	7.59	494	0.17242
GO:0010948	negative regulation of cell cycle proces...	116	4	5.75	330	0.17321
GO:0043604	amide biosynthetic process	446	23	22.12	133	0.17533
GO:0035220	wing disc development	386	26	19.14	16	0.17905
GO:0006281	DNA repair	161	4	7.98	420	0.18356
GO:0046483	heterocycle metabolic process	2023	79	100.33	149	0.18386
GO:0044093	positive regulation of molecular functio...	266	4	13.19	154	0.18461
GO:0009101	glycoprotein biosynthetic process	105	6	5.21	160	0.18511
GO:0042254	ribosome biogenesis	202	6	10.02	269	0.1949
GO:0009725	response to hormone	110	3	5.46	495	0.19513
GO:0006820	anion transport	118	10	5.85	48	0.19572
GO:0044763	single-organism cellular process	4114	187	204.03	15	0.19596
GO:0060322	head development	126	4	6.25	496	0.19601
GO:0016043	cellular component organization	2485	81	123.24	65	0.19814
GO:0006644	phospholipid metabolic process	106	3	5.26	378	0.19927
GO:0009892	negative regulation of metabolic process	585	26	29.01	497	0.20034
GO:0007167	enzyme linked receptor protein signaling...	255	10	12.65	62	0.20394
GO:0070727	cellular macromolecule localization	466	12	23.11	334	0.21233
GO:0051648	vesicle localization	134	1	6.65	498	0.21279
GO:0009056	catabolic process	608	47	30.15	499	0.21328
GO:0045927	positive regulation of growth	137	5	6.79	295	0.21596
GO:0012501	programmed cell death	295	13	14.63	500	0.21619
GO:0044271	cellular nitrogen compound biosynthetic ...	1558	60	77.27	230	0.2208
GO:0071310	cellular response to organic substance	263	12	13.04	132	0.22241
GO:0002066	columnar/cuboidal epithelial cell develo...	285	10	14.13	501	0.22384
GO:0031668	cellular response to extracellular stimu...	120	2	5.95	502	0.22568
GO:0007059	chromosome segregation	160	4	7.94	503	0.22587
GO:0042592	homeostatic process	364	24	18.05	127	0.22675
GO:0000578	embryonic axis specification	134	5	6.65	124	0.23086
GO:0043436	oxoacid metabolic process	260	22	12.89	504	0.23185
GO:0019941	modification-dependent protein catabolic...	236	4	11.7	505	0.23264
GO:0051338	regulation of transferase activity	132	4	6.55	201	0.23406
GO:0051239	regulation of multicellular organismal p...	663	27	32.88	64	0.23671
GO:0043412	macromolecule modification	1239	41	61.45	410	0.23761
GO:0071702	organic substance transport	681	24	33.77	306	0.23967
GO:0098813	nuclear chromosome segregation	139	4	6.89	336	0.24205
GO:0051345	positive regulation of hydrolase activit...	150	2	7.44	390	0.24514
GO:0006886	intracellular protein transport	269	6	13.34	355	0.24892
GO:0043069	negative regulation of programmed cell d...	104	5	5.16	231	0.24908
GO:0046903	secretion	224	9	11.11	234	0.25034
GO:0009798	axis specification	190	6	9.42	506	0.25034
GO:0043087	regulation of GTPase activity	109	2	5.41	134	0.25119
GO:0019693	ribose phosphate metabolic process	193	15	9.57	25	0.25129
GO:0006952	defense response	272	7	13.49	507	0.25417
GO:0030534	adult behavior	153	15	7.59	13	0.25684
GO:0009205	purine ribonucleoside triphosphate metab...	113	11	5.6	122	0.26207
GO:0048638	regulation of developmental growth	245	10	12.15	157	0.26236
GO:1901700	response to oxygen-containing compound	259	15	12.84	27	0.26574
GO:0048468	cell development	1349	40	66.9	327	0.27079
GO:0007297	ovarian follicle cell migration	132	2	6.55	179	0.27279
GO:0005975	carbohydrate metabolic process	319	25	15.82	108	0.27287
GO:0032940	secretion by cell	206	8	10.22	350	0.27301
GO:0033365	protein localization to organelle	182	4	9.03	267	0.27789
GO:0042221	response to chemical	865	45	42.9	49	0.28113
GO:1904396	regulation of neuromuscular junction dev...	114	3	5.65	508	0.28131
GO:0034645	cellular macromolecule biosynthetic proc...	1579	57	78.31	356	0.28144
GO:2000112	regulation of cellular macromolecule bio...	1057	38	52.42	509	0.28216
GO:0016311	dephosphorylation	141	7	6.99	210	0.28429
GO:0048066	developmental pigmentation	101	8	5.01	66	0.2902
GO:0023056	positive regulation of signaling	371	13	18.4	180	0.29223
GO:0010647	positive regulation of cell communicatio...	371	13	18.4	181	0.29223
GO:0032504	multicellular organism reproduction	920	44	45.63	14	0.29407
GO:0043632	modification-dependent macromolecule cat...	240	4	11.9	510	0.29594
GO:0009119	ribonucleoside metabolic process	163	12	8.08	511	0.30073
GO:0006464	cellular protein modification process	1128	39	55.94	109	0.30139
GO:0009880	embryonic pattern specification	212	8	10.51	152	0.30228
GO:0034248	regulation of cellular amide metabolic p...	186	15	9.22	75	0.30438
GO:0045597	positive regulation of cell differentiat...	114	1	5.65	512	0.307
GO:0051186	cofactor metabolic process	150	20	7.44	283	0.30877
GO:0034654	nucleobase-containing compound biosynthe...	1127	40	55.89	310	0.31213
GO:0030163	protein catabolic process	258	4	12.8	513	0.3147
GO:0080090	regulation of primary metabolic process	1570	55	77.86	514	0.31478
GO:0051128	regulation of cellular component organiz...	710	22	35.21	412	0.31876
GO:0051963	regulation of synapse assembly	115	3	5.7	515	0.31966
GO:0010259	multicellular organism aging	136	10	6.74	516	0.32451
GO:0009116	nucleoside metabolic process	171	12	8.48	517	0.3319
GO:0006725	cellular aromatic compound metabolic pro...	2081	82	103.21	518	0.3329
GO:0060541	respiratory system development	245	7	12.15	519	0.33859
GO:0198738	cell-cell signaling by wnt	145	3	7.19	153	0.33999
GO:0071704	organic substance metabolic process	4020	191	199.37	520	0.34531
GO:0043043	peptide biosynthetic process	437	22	21.67	114	0.34592
GO:0015031	protein transport	410	11	20.33	341	0.34769
GO:0006812	cation transport	255	15	12.65	521	0.35703
GO:0032259	methylation	140	1	6.94	479	0.35725
GO:0048858	cell projection morphogenesis	632	17	31.34	113	0.35858
GO:0006259	DNA metabolic process	285	8	14.13	297	0.35936
GO:0030030	cell projection organization	726	21	36.01	193	0.36061
GO:0051603	proteolysis involved in cellular protein...	246	4	12.2	522	0.36201
GO:0034622	cellular macromolecular complex assembly	417	18	20.68	289	0.36224
GO:0009887	animal organ morphogenesis	685	32	33.97	169	0.3711
GO:0051056	regulation of small GTPase mediated sign...	114	3	5.65	106	0.37366
GO:0048729	tissue morphogenesis	572	23	28.37	168	0.37485
GO:0030001	metal ion transport	170	11	8.43	94	0.37747
GO:0015672	monovalent inorganic cation transport	153	7	7.59	258	0.37814
GO:0007568	aging	140	11	6.94	86	0.37895
GO:0061061	muscle structure development	250	14	12.4	240	0.38001
GO:0000280	nuclear division	261	12	12.94	523	0.38013
GO:0042330	taxis	320	10	15.87	184	0.38027
GO:0045859	regulation of protein kinase activity	114	3	5.65	394	0.38108
GO:0009611	response to wounding	106	4	5.26	304	0.38418
GO:0006793	phosphorus metabolic process	878	41	43.54	524	0.38568
GO:0006412	translation	398	19	19.74	448	0.38678
GO:0048519	negative regulation of biological proces...	1176	46	58.32	525	0.38703
GO:0031399	regulation of protein modification proce...	320	12	15.87	196	0.3914
GO:0016358	dendrite development	217	1	10.76	526	0.39636
GO:0006355	regulation of transcription, DNA-templat...	912	30	45.23	367	0.39877
GO:0031669	cellular response to nutrient levels	119	2	5.9	96	0.40311
GO:0032990	cell part morphogenesis	641	17	31.79	527	0.40482
GO:0016192	vesicle-mediated transport	596	15	29.56	430	0.40537
GO:0009889	regulation of biosynthetic process	1110	42	55.05	528	0.4081
GO:1901990	regulation of mitotic cell cycle phase t...	133	3	6.6	424	0.41291
GO:0006520	cellular amino acid metabolic process	123	7	6.1	156	0.41324
GO:0045165	cell fate commitment	433	16	21.47	357	0.41919
GO:1901987	regulation of cell cycle phase transitio...	136	3	6.74	529	0.42058
GO:0002252	immune effector process	118	6	5.85	200	0.42062
GO:0071824	protein-DNA complex subunit organization	106	3	5.26	379	0.42342
GO:0001934	positive regulation of protein phosphory...	139	4	6.89	388	0.42565
GO:0051248	negative regulation of protein metabolic...	188	11	9.32	530	0.427
GO:0071495	cellular response to endogenous stimulus	187	8	9.27	128	0.42903
GO:0071705	nitrogen compound transport	205	12	10.17	72	0.4314
GO:0090305	nucleic acid phosphodiester bond hydroly...	137	9	6.79	99	0.43193
GO:0044257	cellular protein catabolic process	249	4	12.35	531	0.43519
GO:0051276	chromosome organization	259	5	12.84	532	0.43924
GO:0048731	system development	1671	75	82.87	533	0.43966
GO:0009952	anterior/posterior pattern specification	167	6	8.28	191	0.44099
GO:0033554	cellular response to stress	634	18	31.44	337	0.44116
GO:0009966	regulation of signal transduction	722	29	35.81	82	0.44469
GO:0035239	tube morphogenesis	471	21	23.36	185	0.44688
GO:0006807	nitrogen compound metabolic process	2526	104	125.27	534	0.45178
GO:0019725	cellular homeostasis	176	12	8.73	81	0.45253
GO:0051050	positive regulation of transport	104	4	5.16	302	0.45281
GO:0098660	inorganic ion transmembrane transport	214	11	10.61	173	0.45324
GO:0010927	cellular component assembly involved in ...	159	9	7.89	146	0.45377
GO:0006935	chemotaxis	269	7	13.34	535	0.45808
GO:0048523	negative regulation of cellular process	1059	43	52.52	329	0.46153
GO:0065008	regulation of biological quality	1092	58	54.16	44	0.46191
GO:0051674	localization of cell	305	10	15.13	536	0.46315
GO:0048518	positive regulation of biological proces...	1287	40	63.83	309	0.4643
GO:0070887	cellular response to chemical stimulus	340	17	16.86	129	0.46639
GO:0007126	meiotic nuclear division	147	5	7.29	344	0.46959
GO:0019538	protein metabolic process	1843	84	91.4	537	0.47283
GO:0048666	neuron development	696	12	34.52	538	0.47941
GO:0040011	locomotion	578	20	28.67	300	0.48427
GO:0007276	gamete generation	776	32	38.49	177	0.48477
GO:0019439	aromatic compound catabolic process	123	9	6.1	37	0.48517
GO:0044702	single organism reproductive process	903	33	44.78	353	0.48587
GO:1901564	organonitrogen compound metabolic proces...	967	61	47.96	84	0.49525
GO:0043161	proteasome-mediated ubiquitin-dependent ...	159	4	7.89	416	0.49568
GO:0003006	developmental process involved in reprod...	738	28	36.6	345	0.50118
GO:0007444	imaginal disc development	548	32	27.18	130	0.50654
GO:0019220	regulation of phosphate metabolic proces...	277	10	13.74	111	0.50662
GO:0000075	cell cycle checkpoint	110	2	5.46	433	0.51334
GO:0022412	cellular process involved in reproductio...	712	30	35.31	79	0.5142
GO:0050776	regulation of immune response	126	6	6.25	233	0.51513
GO:0005996	monosaccharide metabolic process	189	13	9.37	539	0.51767
GO:0042335	cuticle development	153	11	7.59	73	0.52067
GO:0048707	instar larval or pupal morphogenesis	412	17	20.43	368	0.5219
GO:0031327	negative regulation of cellular biosynth...	367	20	18.2	540	0.52243
GO:0032101	regulation of response to external stimu...	123	6	6.1	220	0.5226
GO:0044087	regulation of cellular component biogene...	284	7	14.08	400	0.52529
GO:0007265	Ras protein signal transduction	165	3	8.18	406	0.53007
GO:0051173	positive regulation of nitrogen compound...	429	14	21.28	52	0.53574
GO:0007447	imaginal disc pattern formation	101	8	5.01	67	0.53782
GO:0009267	cellular response to starvation	114	1	5.65	469	0.53864
GO:1901698	response to nitrogen compound	128	8	6.35	51	0.53941
GO:0016569	chromatin modification	202	4	10.02	541	0.53981
GO:0006897	endocytosis	347	13	17.21	419	0.54156
GO:0044699	single-organism process	4839	235	239.99	76	0.54275
GO:0001654	eye development	365	13	18.1	542	0.54302
GO:0045184	establishment of protein localization	423	13	20.98	57	0.54448
GO:0045168	cell-cell signaling involved in cell fat...	176	6	8.73	543	0.55113
GO:0006974	cellular response to DNA damage stimulus	298	8	14.78	387	0.55347
GO:0048569	post-embryonic animal organ development	429	18	21.28	320	0.55881
GO:0007267	cell-cell signaling	591	23	29.31	216	0.56116
GO:0048285	organelle fission	275	12	13.64	544	0.56373
GO:0007292	female gamete generation	606	24	30.05	545	0.56485
GO:0006955	immune response	237	10	11.75	125	0.56607
GO:0051336	regulation of hydrolase activity	219	6	10.86	228	0.56899
GO:0048522	positive regulation of cellular process	1141	37	56.59	90	0.5707
GO:0045892	negative regulation of transcription, DN...	295	15	14.63	34	0.57407
GO:0023061	signal release	136	6	6.74	275	0.57475
GO:0010256	endomembrane system organization	174	3	8.63	456	0.576
GO:0042594	response to starvation	156	3	7.74	252	0.57839
GO:0051093	negative regulation of developmental pro...	194	7	9.62	313	0.57879
GO:0051960	regulation of nervous system development	312	10	15.47	97	0.58486
GO:0006366	transcription from RNA polymerase II pro...	604	12	29.95	187	0.58521
GO:1902578	single-organism localization	1014	41	50.29	59	0.58835
GO:0031667	response to nutrient levels	175	6	8.68	88	0.58928
GO:0022607	cellular component assembly	986	36	48.9	449	0.59021
GO:0009100	glycoprotein metabolic process	107	6	5.31	546	0.59029
GO:0007298	border follicle cell migration	120	1	5.95	476	0.59487
GO:0050790	regulation of catalytic activity	378	11	18.75	242	0.59846
GO:0046530	photoreceptor cell differentiation	186	3	9.22	547	0.60014
GO:0034655	nucleobase-containing compound catabolic...	107	6	5.31	170	0.60032
GO:0042742	defense response to bacterium	135	5	6.7	315	0.60412
GO:0043170	macromolecule metabolic process	3217	125	159.54	102	0.60629
GO:0007610	behavior	508	28	25.19	83	0.61531
GO:0098662	inorganic cation transmembrane transport	184	9	9.13	217	0.61666
GO:0050767	regulation of neurogenesis	213	5	10.56	229	0.61704
GO:0007309	oocyte axis specification	123	5	6.1	285	0.619
GO:0010498	proteasomal protein catabolic process	164	4	8.13	548	0.62089
GO:0051124	synaptic growth at neuromuscular junctio...	140	3	6.94	549	0.62307
GO:0016197	endosomal transport	105	0	5.21	550	0.6239
GO:0010941	regulation of cell death	250	11	12.4	551	0.62391
GO:0032270	positive regulation of cellular protein ...	272	10	13.49	325	0.62437
GO:0022402	cell cycle process	504	17	25	552	0.62472
GO:0002065	columnar/cuboidal epithelial cell differ...	294	10	14.58	553	0.62624
GO:0006810	transport	1515	70	75.14	554	0.627
GO:0002376	immune system process	359	15	17.8	381	0.63017
GO:0046700	heterocycle catabolic process	118	8	5.85	54	0.6313
GO:0044270	cellular nitrogen compound catabolic pro...	118	8	5.85	55	0.6313
GO:0044267	cellular protein metabolic process	1663	63	82.47	155	0.63635
GO:0030029	actin filament-based process	251	10	12.45	555	0.63731
GO:0051171	regulation of nitrogen compound metaboli...	1185	42	58.77	556	0.63774
GO:0009967	positive regulation of signal transducti...	340	11	16.86	202	0.64
GO:0023014	signal transduction by protein phosphory...	159	5	7.89	557	0.64165
GO:0007293	germarium-derived egg chamber formation	114	3	5.65	395	0.64194
GO:0060284	regulation of cell development	269	7	13.34	223	0.65124
GO:0048812	neuron projection morphogenesis	545	11	27.03	422	0.65461
GO:0050877	neurological system process	385	16	19.09	178	0.65549
GO:0023057	negative regulation of signaling	314	12	15.57	558	0.65642
GO:0010648	negative regulation of cell communicatio...	314	12	15.57	559	0.65642
GO:1903046	meiotic cell cycle process	153	5	7.59	560	0.6608
GO:0051146	striated muscle cell differentiation	103	7	5.11	103	0.66394
GO:0034641	cellular nitrogen compound metabolic pro...	2343	96	116.2	561	0.66527
GO:0051247	positive regulation of protein metabolic...	281	10	13.94	562	0.66667
GO:0048609	multicellular organismal reproductive pr...	859	36	42.6	244	0.66855
GO:0007264	small GTPase mediated signal transductio...	201	5	9.97	308	0.67091
GO:1903506	regulation of nucleic acid-templated tra...	922	31	45.73	563	0.6724
GO:0044089	positive regulation of cellular componen...	128	3	6.35	413	0.67711
GO:0048699	generation of neurons	875	23	43.39	137	0.67798
GO:0010033	response to organic substance	421	25	20.88	259	0.67836
GO:0019953	sexual reproduction	862	35	42.75	321	0.68343
GO:0046128	purine ribonucleoside metabolic process	149	12	7.39	257	0.68472
GO:1902533	positive regulation of intracellular sig...	183	3	9.08	460	0.68657
GO:0014070	response to organic cyclic compound	114	8	5.65	89	0.68695
GO:0065009	regulation of molecular function	510	18	25.29	249	0.68784
GO:0071496	cellular response to external stimulus	125	2	6.2	564	0.68979
GO:0007015	actin filament organization	126	7	6.25	167	0.69095
GO:0022416	chaeta development	103	5	5.11	225	0.69121
GO:0070271	protein complex biogenesis	309	13	15.32	565	0.69135
GO:0007017	microtubule-based process	354	14	17.56	237	0.6922
GO:0010467	gene expression	1867	57	92.59	161	0.6942
GO:0007623	circadian rhythm	185	12	9.17	92	0.69498
GO:0051707	response to other organism	245	11	12.15	61	0.69535
GO:0050803	regulation of synapse structure or activ...	169	7	8.38	118	0.69553
GO:0010243	response to organonitrogen compound	107	5	5.31	245	0.69851
GO:0071826	ribonucleoprotein complex subunit organi...	135	6	6.7	566	0.701
GO:0032879	regulation of localization	395	12	19.59	376	0.70438
GO:0006109	regulation of carbohydrate metabolic pro...	164	7	8.13	567	0.70496
GO:0044802	single-organism membrane organization	226	4	11.21	468	0.70798
GO:0032774	RNA biosynthetic process	968	32	48.01	568	0.71318
GO:0009617	response to bacterium	143	5	7.09	569	0.71345
GO:0043549	regulation of kinase activity	117	3	5.8	570	0.71379
GO:0006417	regulation of translation	144	11	7.14	56	0.71547
GO:0051650	establishment of vesicle localization	130	1	6.45	571	0.72097
GO:0030162	regulation of proteolysis	126	4	6.25	358	0.72166
GO:0016049	cell growth	150	4	7.44	404	0.72184
GO:0000278	mitotic cell cycle	467	15	23.16	314	0.72213
GO:0009948	anterior/posterior axis specification	134	4	6.65	572	0.72305
GO:0016477	cell migration	277	8	13.74	373	0.7234
GO:0044260	cellular macromolecule metabolic process	2950	100	146.3	573	0.72347
GO:0007626	locomotory behavior	169	12	8.38	71	0.72525
GO:0048589	developmental growth	366	13	18.15	348	0.72812
GO:0016458	gene silencing	157	9	7.79	140	0.72863
GO:0060429	epithelium development	905	43	44.88	268	0.73007
GO:0002181	cytoplasmic translation	107	5	5.31	246	0.73032
GO:0007423	sensory organ development	456	20	22.61	164	0.73205
GO:0002165	instar larval or pupal development	498	22	24.7	166	0.73254
GO:0007411	axon guidance	248	7	12.3	426	0.73774
GO:0048737	imaginal disc-derived appendage developm...	323	15	16.02	574	0.73866
GO:0000165	MAPK cascade	143	5	7.09	575	0.73931
GO:0007417	central nervous system development	238	8	11.8	374	0.74129
GO:0030707	ovarian follicle cell development	284	10	14.08	192	0.7423
GO:0048477	oogenesis	595	24	29.51	318	0.74411
GO:0050789	regulation of biological process	3152	117	156.32	576	0.7448
GO:0000819	sister chromatid segregation	103	3	5.11	366	0.74511
GO:0010557	positive regulation of macromolecule bio...	396	12	19.64	139	0.74595
GO:0007308	oocyte construction	126	5	6.25	577	0.7475
GO:0048856	anatomical structure development	2431	108	120.56	578	0.74783
GO:0010468	regulation of gene expression	1205	38	59.76	444	0.75009
GO:0061564	axon development	322	8	15.97	579	0.75015
GO:0051253	negative regulation of RNA metabolic pro...	315	17	15.62	580	0.75158
GO:0007067	mitotic nuclear division	145	7	7.19	227	0.75483
GO:0007600	sensory perception	224	13	11.11	116	0.75496
GO:0010876	lipid localization	108	2	5.36	431	0.75527
GO:0051716	cellular response to stimulus	1836	73	91.05	581	0.75685
GO:0032268	regulation of cellular protein metabolic...	546	24	27.08	582	0.7574
GO:0009893	positive regulation of metabolic process	693	21	34.37	583	0.75959
GO:0009150	purine ribonucleotide metabolic process	176	12	8.73	349	0.76239
GO:0002064	epithelial cell development	314	10	15.57	584	0.76256
GO:0098771	inorganic ion homeostasis	110	5	5.46	260	0.76434
GO:0055080	cation homeostasis	110	5	5.46	261	0.76434
GO:0031328	positive regulation of cellular biosynth...	428	15	21.23	85	0.76601
GO:0043900	regulation of multi-organism process	121	6	6	214	0.76734
GO:0007560	imaginal disc morphogenesis	368	16	18.25	414	0.76943
GO:0043085	positive regulation of catalytic activit...	239	2	11.85	585	0.77074
GO:0006461	protein complex assembly	308	13	15.27	274	0.77098
GO:0006928	movement of cell or subcellular componen...	629	21	31.19	586	0.77247
GO:0009266	response to temperature stimulus	117	6	5.8	197	0.7742
GO:0051640	organelle localization	245	6	12.15	284	0.77629
GO:0009792	embryo development ending in birth or eg...	173	3	8.58	587	0.77671
GO:0050896	response to stimulus	2413	108	119.67	588	0.7774
GO:0001745	compound eye morphogenesis	283	10	14.04	158	0.77781
GO:0006397	mRNA processing	287	8	14.23	204	0.77861
GO:0060249	anatomical structure homeostasis	127	7	6.3	175	0.77952
GO:0048599	oocyte development	140	6	6.94	195	0.78434
GO:0055085	transmembrane transport	474	33	23.51	101	0.78443
GO:0006396	RNA processing	531	15	26.33	163	0.78449
GO:0051254	positive regulation of RNA metabolic pro...	364	9	18.05	589	0.78463
GO:0009994	oocyte differentiation	157	8	7.79	91	0.79059
GO:0000904	cell morphogenesis involved in different...	500	10	24.8	360	0.79185
GO:0045935	positive regulation of nucleobase-contai...	382	9	18.94	590	0.79194
GO:0007219	Notch signaling pathway	149	6	7.39	190	0.7934
GO:0072089	stem cell proliferation	105	3	5.21	370	0.79562
GO:0048749	compound eye development	345	13	17.11	241	0.79635
GO:0060255	regulation of macromolecule metabolic pr...	1555	52	77.12	131	0.79735
GO:0007528	neuromuscular junction development	170	3	8.43	591	0.80081
GO:0070925	organelle assembly	268	10	13.29	346	0.80103
GO:0008380	RNA splicing	251	5	12.45	592	0.80104
GO:0018193	peptidyl-amino acid modification	303	9	15.03	386	0.80226
GO:0007389	pattern specification process	463	25	22.96	593	0.80286
GO:0009719	response to endogenous stimulus	214	11	10.61	594	0.80288
GO:0007391	dorsal closure	103	2	5.11	427	0.80295
GO:0007472	wing disc morphogenesis	271	14	13.44	112	0.80408
GO:0044708	single-organism behavior	375	20	18.6	322	0.80538
GO:0042327	positive regulation of phosphorylation	147	4	7.29	595	0.80599
GO:0008356	asymmetric cell division	101	1	5.01	458	0.81167
GO:0001505	regulation of neurotransmitter levels	107	4	5.31	307	0.81275
GO:0051094	positive regulation of developmental pro...	230	6	11.41	596	0.81325
GO:0007169	transmembrane receptor protein tyrosine ...	188	4	9.32	443	0.81399
GO:0048584	positive regulation of response to stimu...	423	12	20.98	445	0.81574
GO:0022603	regulation of anatomical structure morph...	248	4	12.3	477	0.81792
GO:0032446	protein modification by small protein co...	242	9	12	236	0.81914
GO:0015931	nucleobase-containing compound transport	119	5	5.9	282	0.82026
GO:0048732	gland development	156	4	7.74	272	0.82037
GO:1902531	regulation of intracellular signal trans...	339	9	16.81	597	0.82109
GO:0030182	neuron differentiation	795	17	39.43	123	0.82225
GO:0051641	cellular localization	795	23	39.43	598	0.82322
GO:0016050	vesicle organization	106	1	5.26	461	0.82404
GO:0009886	post-embryonic animal morphogenesis	424	18	21.03	165	0.82942
GO:0044265	cellular macromolecule catabolic process	339	8	16.81	265	0.82975
GO:0016055	Wnt signaling pathway	135	2	6.7	599	0.83011
GO:0048583	regulation of response to stimulus	882	35	43.74	141	0.83338
GO:0009416	response to light stimulus	116	4	5.75	331	0.83699
GO:0007275	multicellular organism development	2144	95	106.33	454	0.8372
GO:0031326	regulation of cellular biosynthetic proc...	1105	41	54.8	600	0.83728
GO:1901361	organic cyclic compound catabolic proces...	126	8	6.25	100	0.83878
GO:0044710	single-organism metabolic process	1540	98	76.37	281	0.83952
GO:0046331	lateral inhibition	175	6	8.68	351	0.83993
GO:0007281	germ cell development	671	26	33.28	380	0.84598
GO:0051049	regulation of transport	255	7	12.65	439	0.84639
GO:1902532	negative regulation of intracellular sig...	103	5	5.11	226	0.84689
GO:0006996	organelle organization	1356	42	67.25	442	0.847
GO:0008582	regulation of synaptic growth at neuromu...	110	3	5.46	385	0.84856
GO:0008283	cell proliferation	320	10	15.87	363	0.85412
GO:0010556	regulation of macromolecule biosynthetic...	1071	39	53.12	601	0.85494
GO:0007005	mitochondrion organization	265	5	13.14	472	0.85749
GO:0042325	regulation of phosphorylation	246	8	12.2	136	0.85862
GO:0007010	cytoskeleton organization	494	20	24.5	98	0.85917
GO:0048469	cell maturation	177	5	8.78	602	0.85969
GO:0051246	regulation of protein metabolic process	576	26	28.57	603	0.86073
GO:0080134	regulation of response to stress	221	6	10.96	434	0.86391
GO:0051704	multi-organism process	1079	47	53.51	243	0.86394
GO:0045087	innate immune response	162	4	8.03	421	0.86433
GO:0098542	defense response to other organism	186	6	9.22	393	0.86634
GO:0007420	brain development	106	4	5.26	305	0.8684
GO:0048870	cell motility	301	10	14.93	126	0.86869
GO:0061024	membrane organization	264	6	13.09	224	0.87002
GO:0048667	cell morphogenesis involved in neuron di...	460	9	22.81	604	0.87126
GO:0051172	negative regulation of nitrogen compound...	384	20	19.04	296	0.87196
GO:0042278	purine nucleoside metabolic process	150	12	7.44	605	0.87294
GO:0044770	cell cycle phase transition	159	4	7.89	606	0.87386
GO:0051962	positive regulation of nervous system de...	123	3	6.1	407	0.87517
GO:0097479	synaptic vesicle localization	122	1	6.05	607	0.87635
GO:0065003	macromolecular complex assembly	482	20	23.9	608	0.87796
GO:2000113	negative regulation of cellular macromol...	353	19	17.51	120	0.87816
GO:0044085	cellular component biogenesis	1153	39	57.18	609	0.87873
GO:0051656	establishment of organelle localization	216	5	10.71	255	0.87989
GO:0070647	protein modification by small protein co...	293	9	14.53	610	0.88036
GO:0044767	single-organism developmental process	2557	111	126.81	611	0.88095
GO:0007350	blastoderm segmentation	194	6	9.62	343	0.8811
GO:0051649	establishment of localization in cell	630	18	31.24	172	0.88279
GO:0097305	response to alcohol	113	6	5.6	188	0.88318
GO:0031323	regulation of cellular metabolic process	1562	56	77.47	612	0.88412
GO:0043473	pigmentation	108	8	5.36	613	0.88628
GO:0051493	regulation of cytoskeleton organization	132	4	6.55	372	0.88638
GO:0045937	positive regulation of phosphate metabol...	159	4	7.89	614	0.88688
GO:0008595	anterior/posterior axis specification, e...	126	4	6.25	359	0.89004
GO:0042127	regulation of cell proliferation	203	7	10.07	361	0.89025
GO:1902580	single-organism cellular localization	360	6	17.85	409	0.89132
GO:0007268	chemical synaptic transmission	246	11	12.2	278	0.89141
GO:0051240	positive regulation of multicellular org...	233	9	11.56	183	0.89221
GO:0044765	single-organism transport	951	37	47.16	291	0.89405
GO:0006915	apoptotic process	238	12	11.8	138	0.89574
GO:0009141	nucleoside triphosphate metabolic proces...	119	11	5.9	615	0.89593
GO:0007552	metamorphosis	428	18	21.23	317	0.89927
GO:0008219	cell death	334	14	16.56	616	0.9012
GO:0007399	nervous system development	1102	33	54.65	396	0.90136
GO:0043623	cellular protein complex assembly	217	9	10.76	301	0.90157
GO:1903047	mitotic cell cycle process	333	12	16.51	238	0.90297
GO:0010564	regulation of cell cycle process	197	8	9.77	142	0.9036
GO:0032269	negative regulation of cellular protein ...	187	11	9.27	119	0.90436
GO:0048598	embryonic morphogenesis	209	7	10.37	189	0.90446
GO:0035282	segmentation	231	8	11.46	215	0.90542
GO:0009653	anatomical structure morphogenesis	1518	63	75.28	617	0.90566
GO:0006836	neurotransmitter transport	114	4	5.65	323	0.90657
GO:0031324	negative regulation of cellular metaboli...	507	24	25.14	618	0.90732
GO:0045786	negative regulation of cell cycle	135	4	6.7	619	0.90746
GO:0019219	regulation of nucleobase-containing comp...	1046	33	51.88	235	0.90782
GO:0040029	regulation of gene expression, epigeneti...	149	9	7.39	117	0.90842
GO:0045926	negative regulation of growth	100	4	4.96	287	0.90974
GO:0032870	cellular response to hormone stimulus	109	3	5.41	383	0.91066
GO:0060341	regulation of cellular localization	114	4	5.65	324	0.91132
GO:0007154	cell communication	1765	66	87.53	620	0.91202
GO:0031347	regulation of defense response	111	4	5.5	316	0.91265
GO:0016071	mRNA metabolic process	343	11	17.01	203	0.91314
GO:0007431	salivary gland development	111	2	5.5	435	0.91315
GO:0060548	negative regulation of cell death	121	6	6	222	0.91363
GO:0009123	nucleoside monophosphate metabolic proce...	142	14	7.04	621	0.91428
GO:0003002	regionalization	431	24	21.38	151	0.91508
GO:0035295	tube development	678	39	33.62	218	0.91532
GO:0051130	positive regulation of cellular componen...	260	6	12.89	452	0.91848
GO:0010906	regulation of glucose metabolic process	159	7	7.89	277	0.91892
GO:0001754	eye photoreceptor cell differentiation	166	3	8.23	622	0.92245
GO:0031344	regulation of cell projection organizati...	129	0	6.4	623	0.92396
GO:0008037	cell recognition	102	2	5.06	425	0.92439
GO:0040008	regulation of growth	326	12	16.17	624	0.92519
GO:0030855	epithelial cell differentiation	356	12	17.66	194	0.92606
GO:0007018	microtubule-based movement	141	5	6.99	333	0.92784
GO:0060627	regulation of vesicle-mediated transport	108	0	5.36	625	0.92907
GO:0048511	rhythmic process	187	12	9.27	626	0.92947
GO:1901701	cellular response to oxygen-containing c...	124	3	6.15	408	0.93021
GO:0044772	mitotic cell cycle phase transition	154	4	7.64	271	0.93116
GO:0022618	ribonucleoprotein complex assembly	127	6	6.3	239	0.93211
GO:0001932	regulation of protein phosphorylation	227	7	11.26	627	0.93269
GO:0048639	positive regulation of developmental gro...	110	4	5.46	311	0.93284
GO:0007416	synapse assembly	165	4	8.18	262	0.93377
GO:0022414	reproductive process	998	37	49.49	628	0.93598
GO:0008104	protein localization	597	21	29.61	182	0.93607
GO:0032535	regulation of cellular component size	155	5	7.69	364	0.9363
GO:0055086	nucleobase-containing small molecule met...	256	20	12.7	629	0.93728
GO:0043547	positive regulation of GTPase activity	100	1	4.96	457	0.9378
GO:0090066	regulation of anatomical structure size	228	7	11.31	362	0.93786
GO:0006357	regulation of transcription from RNA pol...	573	10	28.42	478	0.93819
GO:0090132	epithelium migration	165	4	8.18	630	0.94047
GO:0051301	cell division	291	10	14.43	247	0.94114
GO:0031175	neuron projection development	569	11	28.22	631	0.94135
GO:0007613	memory	109	1	5.41	464	0.94294
GO:0010628	positive regulation of gene expression	419	12	20.78	270	0.94448
GO:0035120	post-embryonic appendage morphogenesis	304	15	15.08	232	0.94553
GO:0040007	growth	454	15	22.52	632	0.94633
GO:0048513	animal organ development	1123	58	55.69	303	0.94648
GO:0051606	detection of stimulus	120	7	5.95	144	0.9485
GO:0051236	establishment of RNA localization	100	5	4.96	213	0.94972
GO:0016072	rRNA metabolic process	137	3	6.79	633	0.95049
GO:0016567	protein ubiquitination	224	8	11.11	354	0.95081
GO:0022008	neurogenesis	907	23	44.98	634	0.95229
GO:0007049	cell cycle	709	22	35.16	635	0.95339
GO:0007476	imaginal disc-derived wing morphogenesis	264	13	13.09	207	0.95412
GO:0022610	biological adhesion	177	6	8.78	636	0.95562
GO:0007165	signal transduction	1398	54	69.33	398	0.95621
GO:0006909	phagocytosis	216	10	10.71	254	0.95815
GO:0045664	regulation of neuron differentiation	153	2	7.59	467	0.95923
GO:0030154	cell differentiation	1641	54	81.38	375	0.95932
GO:0033043	regulation of organelle organization	275	9	13.64	340	0.96095
GO:0048585	negative regulation of response to stimu...	334	13	16.56	365	0.96099
GO:0099536	synaptic signaling	247	11	12.25	637	0.96123
GO:0045596	negative regulation of cell differentiat...	119	4	5.9	338	0.96166
GO:0035114	imaginal disc-derived appendage morphoge...	316	15	15.67	286	0.96415
GO:0048646	anatomical structure formation involved ...	489	23	24.25	248	0.96443
GO:0016331	morphogenesis of embryonic epithelium	117	2	5.8	638	0.9666
GO:0006325	chromatin organization	320	10	15.87	209	0.96663
GO:0007283	spermatogenesis	214	8	10.61	335	0.96699
GO:0002164	larval development	146	4	7.24	401	0.96768
GO:0010975	regulation of neuron projection developm...	101	0	5.01	639	0.96841
GO:0045893	positive regulation of transcription, DN...	353	9	17.51	263	0.97023
GO:0007163	establishment or maintenance of cell pol...	196	3	9.72	471	0.97038
GO:0035556	intracellular signal transduction	583	17	28.91	312	0.971
GO:0023052	signaling	1695	65	84.06	640	0.97104
GO:2000026	regulation of multicellular organismal d...	491	14	24.35	438	0.97274
GO:0048813	dendrite morphogenesis	208	1	10.32	481	0.97463
GO:0043067	regulation of programmed cell death	217	10	10.76	641	0.97518
GO:0001751	compound eye photoreceptor cell differen...	161	3	7.98	447	0.97536
GO:0006364	rRNA processing	135	3	6.7	428	0.97549
GO:0042692	muscle cell differentiation	119	8	5.9	212	0.97641
GO:0000226	microtubule cytoskeleton organization	253	8	12.55	402	0.97687
GO:0051129	negative regulation of cellular componen...	144	7	7.14	221	0.97867
GO:0030111	regulation of Wnt signaling pathway	106	2	5.26	429	0.97874
GO:0000398	mRNA splicing, via spliceosome	231	5	11.46	453	0.98003
GO:0008593	regulation of Notch signaling pathway	116	4	5.75	332	0.98043
GO:0050793	regulation of developmental process	664	23	32.93	293	0.98083
GO:0035107	appendage morphogenesis	319	15	15.82	642	0.98101
GO:0007517	muscle organ development	131	6	6.5	256	0.98127
GO:0006511	ubiquitin-dependent protein catabolic pr...	235	4	11.65	643	0.98195
GO:0051241	negative regulation of multicellular org...	187	7	9.27	369	0.98221
GO:0030036	actin cytoskeleton organization	240	10	11.9	392	0.9831
GO:0000902	cell morphogenesis	740	18	36.7	644	0.9831
GO:0051961	negative regulation of nervous system de...	111	5	5.5	266	0.98359
GO:0007611	learning or memory	160	2	7.94	397	0.98408
GO:0046578	regulation of Ras protein signal transdu...	108	2	5.36	432	0.9849
GO:0009605	response to external stimulus	792	29	39.28	288	0.98555
GO:0001738	morphogenesis of a polarized epithelium	112	2	5.55	437	0.98563
GO:0071822	protein complex subunit organization	374	15	18.55	339	0.98579
GO:0001709	cell fate determination	141	7	6.99	211	0.98603
GO:0010720	positive regulation of cell development	108	1	5.36	462	0.98615
GO:0048489	synaptic vesicle transport	119	1	5.9	475	0.98831
GO:0051726	regulation of cell cycle	341	10	16.91	377	0.98884
GO:0010629	negative regulation of gene expression	444	19	22.02	403	0.98885
GO:0099504	synaptic vesicle cycle	114	1	5.65	470	0.99089
GO:0060562	epithelial tube morphogenesis	439	19	21.77	280	0.99094
GO:0007155	cell adhesion	175	6	8.68	352	0.99099
GO:0007346	regulation of mitotic cell cycle	228	6	11.31	384	0.99154
GO:0048736	appendage development	328	15	16.27	645	0.99194
GO:0009790	embryo development	491	13	24.35	646	0.99218
GO:0007424	open tracheal system development	238	7	11.8	411	0.9922
GO:0099003	vesicle-mediated transport in synapse	108	1	5.36	463	0.99265
GO:0042461	photoreceptor cell development	109	1	5.41	465	0.99274
GO:0008152	metabolic process	4265	209	211.52	647	0.99289
GO:0022604	regulation of cell morphogenesis	143	0	7.09	648	0.99309
GO:0009791	post-embryonic development	562	24	27.87	649	0.99339
GO:0007635	chemosensory behavior	105	3	5.21	371	0.99366
GO:0072521	purine-containing compound metabolic pro...	194	15	9.62	650	0.99409
GO:0097485	neuron projection guidance	257	7	12.75	651	0.99461
GO:0051252	regulation of RNA metabolic process	1002	31	49.69	652	0.99481
GO:1902589	single-organism organelle organization	694	25	34.42	399	0.99573
GO:0002682	regulation of immune system process	187	8	9.27	319	0.99619
GO:0034613	cellular protein localization	403	10	19.99	423	0.99676
GO:0045944	positive regulation of transcription fro...	267	5	13.24	474	0.99681
GO:0006605	protein targeting	146	2	7.24	459	0.99725
GO:1902582	single-organism intracellular transport	198	4	9.82	451	0.99773
GO:0006914	autophagy	155	3	7.69	441	0.998
GO:0072594	establishment of protein localization to...	138	2	6.84	455	0.99803
GO:0009968	negative regulation of signal transducti...	291	12	14.43	328	0.99828
GO:0048193	Golgi vesicle transport	110	1	5.46	466	0.99859
GO:0006913	nucleocytoplasmic transport	123	4	6.1	347	0.9986
GO:0046907	intracellular transport	458	12	22.71	326	0.99861
GO:0018205	peptidyl-lysine modification	140	4	6.94	389	0.99878
GO:0043414	macromolecule methylation	110	0	5.46	653	0.99905
GO:0032502	developmental process	2586	111	128.25	654	0.99959
GO:0048232	male gamete generation	215	8	10.66	655	0.99961
GO:1902679	negative regulation of RNA biosynthetic ...	303	17	15.03	656	0.99984
GO:0000122	negative regulation of transcription fro...	159	3	7.89	446	0.99994
GO:0044700	single organism signaling	1690	65	83.81	657	0.99997
GO:0001700	embryonic development via the syncytial ...	166	3	8.23	418	0.99997
GO:0006468	protein phosphorylation	413	8	20.48	480	0.99999
GO:0016570	histone modification	175	4	8.68	436	0.99999
GO:0009144	purine nucleoside triphosphate metabolic...	113	11	5.6	658	1
GO:0044703	multi-organism reproductive process	862	35	42.75	659	1
GO:0009891	positive regulation of biosynthetic proc...	428	15	21.23	660	1
GO:0000003	reproduction	1055	45	52.32	661	1
GO:0098916	anterograde trans-synaptic signaling	246	11	12.2	662	1
GO:0022613	ribonucleoprotein complex biogenesis	285	9	14.13	663	1
GO:0010562	positive regulation of phosphorus metabo...	159	4	7.89	664	1
GO:0065007	biological regulation	3444	133	170.8	665	1
GO:0097480	establishment of synaptic vesicle locali...	119	1	5.9	666	1
GO:0000375	RNA splicing, via transesterification re...	231	5	11.46	667	1
GO:0000377	RNA splicing, via transesterification re...	231	5	11.46	668	1
GO:0010558	negative regulation of macromolecule bio...	360	20	17.85	669	1
GO:0009991	response to extracellular stimulus	176	6	8.73	670	1
GO:0009607	response to biotic stimulus	245	11	12.15	671	1
GO:0071840	cellular component organization or bioge...	2622	84	130.04	672	1
GO:0051234	establishment of localization	1571	73	77.91	673	1
GO:0048869	cellular developmental process	1755	59	87.04	674	1
GO:0006753	nucleoside phosphate metabolic process	230	20	11.41	675	1
GO:2001141	regulation of RNA biosynthetic process	922	31	45.73	676	1
GO:0008150	biological_process	6775	336	336	677	1
GO:0090304	nucleic acid metabolic process	1715	53	85.05	678	1
GO:1903508	positive regulation of nucleic acid-temp...	353	9	17.51	679	1
GO:0032989	cellular component morphogenesis	838	24	41.56	680	1
GO:0050890	cognition	160	2	7.94	681	1
GO:0043933	macromolecular complex subunit organizat...	787	25	39.03	682	1
GO:0007351	tripartite regional subdivision	126	4	6.25	683	1
GO:0043207	response to external biotic stimulus	245	11	12.15	684	1
GO:0010675	regulation of cellular carbohydrate meta...	159	7	7.89	685	1
GO:0009059	macromolecule biosynthetic process	1590	58	78.85	686	1
GO:0090596	sensory organ morphogenesis	295	10	14.63	687	1
GO:1902680	positive regulation of RNA biosynthetic ...	353	9	17.51	688	1
GO:0036211	protein modification process	1128	39	55.94	689	1
GO:0035272	exocrine system development	111	2	5.5	690	1
GO:0097659	nucleic acid-templated transcription	965	32	47.86	691	1
GO:0051169	nuclear transport	123	4	6.1	692	1
GO:0099537	trans-synaptic signaling	246	11	12.2	693	1
GO:0051174	regulation of phosphorus metabolic proce...	277	10	13.74	694	1
GO:0051179	localization	1929	87	95.67	695	1
GO:0048563	post-embryonic animal organ morphogenesi...	368	16	18.25	696	1
GO:0033036	macromolecule localization	787	28	39.03	697	1
GO:1901293	nucleoside phosphate biosynthetic proces...	105	6	5.21	698	1
GO:0032501	multicellular organismal process	2793	138	138.52	699	1
GO:0009126	purine nucleoside monophosphate metaboli...	128	12	6.35	700	1

## Sheet: MF_queens_clothianidin_signific
Caste- and pesticide-specific effects of neonicotinoid pesticide exposure on gene expression in bumblebees
Author list: Thomas J. Colgan, Isabel K. Fletcher, Andres N. Arce, Richard J. Gill, Ana Ramos Rodrigues, Eckart Stolle, Lars Chittka and Yannick Wurm
Table S6: Gene Ontology terms enriched within clothianidin exposed castes
Gene ontology enrichment of differentially expressed (DE) genes: Clothianidin-exposed queens vs control queens
e) Enriched terms associated with 'Molecular Function (MF)'
Gene ontology ID	Term	Annotated	Significant	Expected	Rank in weight_fisher	weight_ks
GO:0016491	oxidoreductase_activity	392	40	19.52	1	4.8e-06
GO:0048037	cofactor_binding	139	19	6.92	2	0.0026
GO:0008233	peptidase_activity	265	24	13.2	18	0.0047
GO:0016829	lyase_activity	105	14	5.23	4	0.0163
GO:0022857	transmembrane_transporter_activity	426	30	21.21	5	0.0172
GO:0015267	channel_activity	147	12	7.32	36	0.0363
GO:0005509	calcium_ion_binding	160	10	7.97	24	0.0396
GO:0005525	GTP_binding	156	9	7.77	27	0.0487

## Sheet: MF_queens_clothianidin_raw
Caste- and pesticide-specific effects of neonicotinoid pesticide exposure on gene expression in bumblebees
Author list: Thomas J. Colgan, Isabel K. Fletcher, Andres N. Arce, Richard J. Gill, Ana Ramos Rodrigues, Eckart Stolle, Lars Chittka and Yannick Wurm
Table S6: Gene Ontology terms enriched within clothianidin exposed castes
Gene ontology enrichment of differentially expressed (DE) genes: Clothiandin-exposed queens vs control queens
e) Enriched terms associated with 'Molecular Function (MF)'
Gene ontology ID	Term	Annotated	Significant	Expected	Rank in weight_fisher	weight_ks
GO:0016491	oxidoreductase activity	392	40	19.52	1	4.8e-06
GO:0016772	transferase activity, transferring phosp...	428	9	21.31	62	0.001
GO:0048037	cofactor binding	139	19	6.92	2	0.0026
GO:0008233	peptidase activity	265	24	13.2	18	0.0047
GO:0000166	nucleotide binding	924	45	46.01	3	0.0054
GO:1901363	heterocyclic compound binding	2192	95	109.16	6	0.0067
GO:0097159	organic cyclic compound binding	2201	95	109.61	7	0.0071
GO:0016741	transferase activity, transferring one-c...	120	3	5.98	9	0.012
GO:0016829	lyase activity	105	14	5.23	4	0.0163
GO:0022857	transmembrane transporter activity	426	30	21.21	5	0.0172
GO:0036094	small molecule binding	954	46	47.51	51	0.0255
GO:0016740	transferase activity	1099	38	54.73	29	0.0302
GO:0015267	channel activity	147	12	7.32	36	0.0363
GO:0042578	phosphoric ester hydrolase activity	147	7	7.32	50	0.0392
GO:0005509	calcium ion binding	160	10	7.97	24	0.0396
GO:0005525	GTP binding	156	9	7.77	27	0.0487
GO:0032553	ribonucleotide binding	814	30	40.54	25	0.0553
GO:0016757	transferase activity, transferring glyco...	110	6	5.48	35	0.0709
GO:0003924	GTPase activity	132	7	6.57	37	0.091
GO:0016746	transferase activity, transferring acyl ...	170	9	8.47	14	0.0972
GO:0016788	hydrolase activity, acting on ester bond...	356	21	17.73	19	0.1092
GO:0015631	tubulin binding	119	2	5.93	91	0.1106
GO:0008324	cation transmembrane transporter activit...	213	14	10.61	54	0.1523
GO:0004175	endopeptidase activity	153	13	7.62	10	0.1567
GO:0097367	carbohydrate derivative binding	897	37	44.67	17	0.1708
GO:0001067	regulatory region nucleic acid binding	202	7	10.06	92	0.1852
GO:0015075	ion transmembrane transporter activity	292	20	14.54	34	0.197
GO:0022838	substrate-specific channel activity	134	11	6.67	22	0.1985
GO:0003690	double-stranded DNA binding	187	4	9.31	93	0.2152
GO:0016874	ligase activity	137	7	6.82	40	0.23
GO:0032561	guanyl ribonucleotide binding	158	9	7.87	94	0.2302
GO:0005515	protein binding	2663	103	132.62	86	0.2359
GO:0016747	transferase activity, transferring acyl ...	150	6	7.47	52	0.2486
GO:0046873	metal ion transmembrane transporter acti...	134	11	6.67	13	0.2488
GO:0046914	transition metal ion binding	412	16	20.52	33	0.2599
GO:0016818	hydrolase activity, acting on acid anhyd...	481	17	23.95	95	0.2765
GO:0046872	metal ion binding	1137	60	56.62	20	0.2851
GO:0003824	catalytic activity	2904	164	144.62	8	0.2863
GO:1990837	sequence-specific double-stranded DNA bi...	165	4	8.22	96	0.2879
GO:0043169	cation binding	1141	60	56.82	97	0.2991
GO:0004871	signal transducer activity	290	11	14.44	76	0.3245
GO:0004518	nuclease activity	108	6	5.38	32	0.3344
GO:0016462	pyrophosphatase activity	478	17	23.8	98	0.3419
GO:0005102	receptor binding	144	10	7.17	21	0.3726
GO:0004672	protein kinase activity	220	2	10.96	70	0.3924
GO:0003700	transcription factor activity, sequence-...	326	6	16.23	88	0.4146
GO:0005216	ion channel activity	129	10	6.42	16	0.4528
GO:0042803	protein homodimerization activity	136	11	6.77	15	0.457
GO:0017111	nucleoside-triphosphatase activity	464	17	23.11	41	0.4705
GO:0022804	active transmembrane transporter activit...	166	8	8.27	45	0.4722
GO:0016787	hydrolase activity	1230	72	61.25	12	0.4739
GO:0008289	lipid binding	114	2	5.68	77	0.4948
GO:0000988	transcription factor activity, protein b...	149	2	7.42	99	0.52
GO:0051020	GTPase binding	109	1	5.43	100	0.5461
GO:0016791	phosphatase activity	120	6	5.98	42	0.5518
GO:0004888	transmembrane signaling receptor activit...	182	9	9.06	43	0.5822
GO:0003779	actin binding	115	5	5.73	49	0.5966
GO:0070011	peptidase activity, acting on L-amino ac...	251	22	12.5	11	0.6007
GO:0016301	kinase activity	323	5	16.09	65	0.6275
GO:0099600	transmembrane receptor activity	189	9	9.41	101	0.6292
GO:0000989	transcription factor activity, transcrip...	135	2	6.72	102	0.6476
GO:0004386	helicase activity	104	2	5.18	72	0.6592
GO:0038023	signaling receptor activity	214	10	10.66	55	0.6667
GO:0015077	monovalent inorganic cation transmembran...	127	7	6.32	31	0.6713
GO:0030234	enzyme regulator activity	224	8	11.16	23	0.6841
GO:0000976	transcription regulatory region sequence...	153	4	7.62	60	0.7019
GO:0032549	ribonucleoside binding	807	29	40.19	103	0.7079
GO:0016817	hydrolase activity, acting on acid anhyd...	482	17	24	104	0.7169
GO:0046982	protein heterodimerization activity	121	6	6.03	44	0.7227
GO:0003735	structural constituent of ribosome	165	6	8.22	57	0.7339
GO:0030554	adenyl nucleotide binding	659	20	32.82	105	0.7448
GO:0000977	RNA polymerase II regulatory region sequ...	113	3	5.63	67	0.7449
GO:0001882	nucleoside binding	808	29	40.24	106	0.7554
GO:0016773	phosphotransferase activity, alcohol gro...	279	4	13.89	56	0.7814
GO:0016887	ATPase activity	300	9	14.94	38	0.7912
GO:0022891	substrate-specific transmembrane transpo...	370	23	18.43	61	0.8134
GO:0003712	transcription cofactor activity	114	2	5.68	78	0.8235
GO:0098772	molecular function regulator	306	10	15.24	66	0.8304
GO:0032559	adenyl ribonucleotide binding	657	20	32.72	107	0.8357
GO:0008017	microtubule binding	112	2	5.58	74	0.8454
GO:0005215	transporter activity	528	31	26.29	53	0.8534
GO:0005488	binding	4683	197	233.21	83	0.8589
GO:0022890	inorganic cation transmembrane transport...	182	13	9.06	108	0.8651
GO:0044212	transcription regulatory region DNA bind...	201	7	10.01	28	0.8674
GO:0008047	enzyme activator activity	122	1	6.08	89	0.8852
GO:0019787	ubiquitin-like protein transferase activ...	185	5	9.21	26	0.8856
GO:0004872	receptor activity	261	12	13	46	0.8875
GO:0001012	RNA polymerase II regulatory region DNA ...	117	3	5.83	109	0.8928
GO:0008270	zinc ion binding	324	11	16.13	69	0.8932
GO:0043167	ion binding	1183	60	58.91	110	0.9113
GO:0042802	identical protein binding	188	12	9.36	68	0.9222
GO:0003729	mRNA binding	154	3	7.67	81	0.9233
GO:0046983	protein dimerization activity	291	16	14.49	71	0.9393
GO:0042623	ATPase activity, coupled	227	5	11.3	82	0.9412
GO:0032403	protein complex binding	116	6	5.78	39	0.9452
GO:0004842	ubiquitin-protein transferase activity	176	4	8.76	75	0.9453
GO:0019899	enzyme binding	319	6	15.89	80	0.9485
GO:0008092	cytoskeletal protein binding	271	11	13.5	30	0.9487
GO:0003676	nucleic acid binding	1370	46	68.23	111	0.9615
GO:0003723	RNA binding	578	23	28.78	47	0.9628
GO:0005524	ATP binding	655	20	32.62	85	0.9668
GO:0044877	macromolecular complex binding	290	11	14.44	64	0.9679
GO:0003682	chromatin binding	146	5	7.27	58	0.9698
GO:0031267	small GTPase binding	105	1	5.23	112	0.9708
GO:0017016	Ras GTPase binding	103	1	5.13	84	0.975
GO:0003677	DNA binding	692	23	34.46	73	0.9779
GO:0000981	RNA polymerase II transcription factor a...	211	5	10.51	79	0.9838
GO:0022892	substrate-specific transporter activity	452	23	22.51	113	0.987
GO:0005198	structural molecule activity	335	12	16.68	59	0.9872
GO:0004674	protein serine/threonine kinase activity	164	1	8.17	90	0.9942
GO:0043565	sequence-specific DNA binding	319	11	15.89	48	0.9967
GO:0008168	methyltransferase activity	114	1	5.68	87	0.9988
GO:0008134	transcription factor binding	131	4	6.52	63	0.9999
GO:0003674	molecular_function	6727	335	335	114	1
GO:0019001	guanyl nucleotide binding	158	9	7.87	115	1
GO:0044822	poly(A) RNA binding	154	3	7.67	116	1
GO:0060089	molecular transducer activity	261	12	13	117	1
GO:0000975	regulatory region DNA binding	201	7	10.01	118	1
GO:0001071	nucleic acid binding transcription facto...	326	6	16.23	119	1
GO:0032550	purine ribonucleoside binding	804	29	40.04	120	1
GO:1901265	nucleoside phosphate binding	924	45	46.01	121	1
GO:0032555	purine ribonucleotide binding	807	29	40.19	122	1
GO:0022803	passive transmembrane transporter activi...	147	12	7.32	123	1
GO:0001883	purine nucleoside binding	804	29	40.04	124	1
GO:0035639	purine ribonucleoside triphosphate bindi...	804	29	40.04	125	1
GO:0017076	purine nucleotide binding	809	29	40.29	126	1

[truncated: 2 more sheets: CC_queens_clothianidin_signific, CC_queens_clothianidin_raw]
